# Supplementary material for: Autocrine signaling by receptor tyrosine kinases in urothelial carcinoma of the bladder
Source: PLoS One. 2021 Jul 22;16(7):e0241766. doi: 10.1371/journal.pone.0241766 (PMC8297783; doi:10.1371/journal.pone.0241766)
Supplement: S1 File — (XLSX) [file pone.0241766.s001.xlsx]

## Sheet: Table S1A 89 TK list
HUGO Gene ID	TK protein name	Legend:	group 1	group 2	group 3
AATK	LMR1
ABL1	ABL1
ABL2	Arg
ALK	ALK
AXL	AXL
BLK	BLK
BMX	BMX
BTK	BTK
CSF1R	Fms
CSK	CSK
DDR1	DDR1
DDR2	DDR2
EGFR	EGFR
EPHA1	EphA1
EPHA10	EphA10
EPHA2	EphA2
EPHA3	EphA3
EPHA4	EphA4
EPHA5	EphA5
EPHA6	EphA6
EPHA7	EphA7
EPHA8	EphA8
EPHB1	EphB1
EPHB2	EphB2
EPHB3	EphB3
EPHB4	EphB4
EPHB6	EphB6
ERBB2	Her2
ERBB3	HER3
ERBB4	Her4
FER	Fer
FES	FES
FGFR1	FGFR1
FGFR2	FGFR2
FGFR3	FGFR3
FGFR4	FGFR4
FGR	FGR
FLT1	FLT1
FLT3	FLT3
FRK	FRK
FYN	FYN
HCK	HCK
IGF1R	IGF1R
INSR	InSR
INSRR	IRR
ITK	ITK
JAK1	JAK1
JAK2	JAK2
JAK3	JAK3
KDR	KDR
KIT	Kit
LCK	Lck
LMTK2	LMR2
LMTK3	LMR3
LTK	LTK
LYN	Lyn
MATK	CTK
MERTK	MER
MET	Met
MST1R	RON
MUSK	MUSK
NTRK1	TRKA
NTRK2	TRKB
NTRK3	TRKC
PDGFRA	PDGFRa
PDGFRB	PDGFRb
PTK2	FAK
PTK2B	PYK2
PTK6	BRK
PTK7	PTK7
RET	RET
ROR1	ROR1
ROR2	ROR2
ROS1	ROS1
RYK	RYK
SRC	SRC
SRMS	SRM
STYK1	STYK1
SYK	SYK
TEC	TEC
TEK	TIE2
TIE1	TIE1
TNK1	Tnk1
TNK2	ACK
TXK	TXK
TYK2	TYK2
TYRO3	TYRO3
VEGFR3	FLT4
YES1	YES1
ZAP70	ZAP70
	AATK

## Sheet: Table S1B mRNA z-Scores
STUDY_ID	SAMPLE_ID	Case ID	mRNA cluster	OS Case ID	OS Rank	OS Status	Survival Rate	Time (months)	DFS Case ID	DFS Rank	DFS Status	Survival Rate	Time (months)	Gene	DDR1	KDR	MET	PTK6	MERTK	AXL	LYN	NTRK1	DDR2	TYRO3	RET	MST1R	EPHA2	NTRK2	NTRK3	LCK	KIT	ROS1	EPHB2	MUSK	EPHB1	SRC	FLT3	TEK	TNK1	EPHA1	INSRR	LTK	ABL1	CSF1R	EGFR	ALK	FES	INSR	JAK2
blca_tcga_pub_2017	TCGA-2F-A9KO-01	TCGA-2F-A9KO	Luminal_infiltrated												0.079	-0.3001	-0.3377	0.9601	-0.4865	-0.267	-0.747	-0.0548	0.2741	-0.2794	0.2731	-0.6801	0.0625	-0.1824	-0.1222	0.7378	-0.21	-0.1416	-0.9044	-0.1153	0.2194	-0.6277	0.242	-0.3528	1.6324	0.0596	-0.0681	-0.2731	-0.5848	-0.0631	-0.2881	-0.0787	0.7466	0.2804	0.6668
blca_tcga_pub_2017	TCGA-2F-A9KP-01	TCGA-2F-A9KP	Luminal_papillary	TCGA-2F-A9KP	291	deceased	0.793995	11.96	TCGA-2F-A9KP	220	deceased	0.764742	11.27		0.9376	0.5381	-0.3297	0.4236	1.8502	-0.4649	-0.595	-0.1217	-0.4215	-0.307	-0.3179	-0.7664	0.485	-0.2315	-0.1851	-0.5359	-0.3585	-0.155	0.0816	0.1299	-0.2768	0.6046	-0.4454	0.137	1.0982	0.6178	-0.0728	-0.3055	-0.3968	-0.5916	-0.1063	-0.0848	-0.8249	-0.2376	-0.7646
blca_tcga_pub_2017	TCGA-2F-A9KQ-01	TCGA-2F-A9KQ	Luminal_papillary	TCGA-2F-A9KQ	15	censored	0.340521	94.81	TCGA-2F-A9KQ	12	censored	0.327658	94.81		0.8323	0.8313	-0.0405	0.679	-0.8031	-0.4745	-0.3023	-0.1072	-0.3312	-0.3413	-0.0227	0.8133	0.3394	-0.234	-0.2625	-0.577	1.8898	-0.155	-0.7017	-0.1307	-0.1856	1.2172	-0.5279	0.0064	1.6666	0.3845	-0.0728	-0.307	-1.1025	-0.5542	-0.1708	-0.0882	0.0353	0.9006	-0.6317
blca_tcga_pub_2017	TCGA-2F-A9KR-01	TCGA-2F-A9KR	Luminal_papillary	TCGA-2F-A9KR	11	deceased	0.282894	104.57	TCGA-2F-A9KR	10	deceased	0.291251	101.38		1.7738	-0.615	-0.3279	2.1688	-0.947	-0.5068	-0.9856	-0.1019	-0.3075	0.8318	-0.1483	-0.2384	1.2355	-0.2134	-0.2174	-0.3557	-0.1842	-0.1496	-0.8101	-0.1901	-0.0128	-0.0977	-0.4338	-0.6622	0.6155	1.7505	-0.069	-0.3144	-0.1458	-0.5512	-0.1699	-0.0687	-0.3476	0.0684	-0.3744
blca_tcga_pub_2017	TCGA-2F-A9KT-01	TCGA-2F-A9KT	Luminal_papillary	TCGA-2F-A9KT	10	censored	0.282894	108.87	TCGA-2F-A9KT	9	censored	0.291251	108.87		-0.0271	-0.3717	-0.444	-0.8022	-0.8014	-0.4554	-0.3642	-0.1217	-0.4017	0.7987	-0.2986	0.4524	-0.4667	-0.1908	-0.2734	-0.5674	-0.3867	-0.1323	1.1306	0.0272	-0.211	3.1796	-0.5279	-0.5804	-0.2795	0.9248	-0.0638	-0.3262	-0.177	-0.4515	-0.1299	-0.0882	-1.0043	-0.023	-0.604
blca_tcga_pub_2017	TCGA-2F-A9KW-01	TCGA-2F-A9KW	Luminal	TCGA-2F-A9KW	325	deceased	0.861178	8.34	TCGA-2F-A9KW	298	deceased	0.983673	2.79		-0.2415	5.2058	0.5863	-1.2189	0.4907	-0.244	0.4253	-0.1108	0.0422	0.86	-0.2362	-0.9306	-0.7741	-0.2318	-0.1746	-0.5099	-0.3578	-0.152	-0.8837	-0.123	0.0958	-0.0883	-0.1131	3.0474	-0.3721	-1.0248	-0.0645	-0.2264	-0.373	0.674	-0.1505	-0.0753	-0.2888	1.3326	-0.6302
blca_tcga_pub_2017	TCGA-4Z-AA7M-01	TCGA-4Z-AA7M	Luminal_papillary	TCGA-4Z-AA7M	217	censored	0.712303	16.26	TCGA-4Z-AA7M	157	censored	0.676062	16.26		1.6064	-0.6446	-0.3705	2.2482	1.2735	-0.5323	-0.9662	-0.0763	-0.2564	0.4731	-0.3269	-0.6256	-0.5064	-0.1014	-0.2734	0.2892	0.0801	-0.1535	-0.8094	-0.1901	-0.2269	1.7757	-0.384	-0.6485	-0.6145	0.4417	-0.0511	-0.1908	-0.715	-0.4924	0.0402	-0.0838	0.173	-0.1877	-0.5237
blca_tcga_pub_2017	TCGA-4Z-AA7N-01	TCGA-4Z-AA7N	Luminal_infiltrated	TCGA-4Z-AA7N	74	deceased	0.459652	44.91							-0.4002	0.7215	-0.4164	0.6476	0.3481	-0.1094	0.7127	-0.0653	0.9591	-0.0631	0.3599	-0.5747	2.4609	-0.0925	2.8709	3.3914	-0.0068	-0.1499	-0.3104	1.5422	0.2567	-0.8759	6.5527	1.3394	-0.9546	-0.36	-0.0585	0.9656	0.6604	0.2136	-0.2383	-0.0734	0.2252	-0.3767	1.4204
blca_tcga_pub_2017	TCGA-4Z-AA7O-01	TCGA-4Z-AA7O	Luminal_papillary	TCGA-4Z-AA7O	208	censored	0.698862	16.82	TCGA-4Z-AA7O	150	censored	0.662889	16.82		0.0772	0.0246	-0.2906	0.3803	0.0607	-0.1902	-0.789	-0.1009	-0.2618	0.4231	-0.3404	1.2311	0.3861	-0.2315	-0.2577	-0.1201	-0.3606	-0.155	-1.0011	-0.1901	-0.2476	-0.0128	-0.1328	-0.1208	1.2372	1.2028	-0.0728	-0.2601	-1.2807	-0.3331	-0.2088	-0.0882	0.144	0.5374	0.0024
blca_tcga_pub_2017	TCGA-4Z-AA7Q-01	TCGA-4Z-AA7Q	Basal_squamous	TCGA-4Z-AA7Q	209	deceased	0.698862	16.75							-0.2486	-0.1735	0.0415	-0.338	-0.7258	-0.4149	0.2938	-0.0596	-0.4571	0.471	-0.2627	-0.6613	-0.2259	-0.1845	-0.2265	1.0035	-0.3796	-0.1531	1.5646	0.6585	0.9032	-0.5696	1.046	-0.256	-0.199	2.8769	-0.0728	-0.2494	-0.8585	-0.1187	-0.1836	-0.061	-0.7219	-0.2064	0.682
blca_tcga_pub_2017	TCGA-4Z-AA7R-01	TCGA-4Z-AA7R	Neuronal	TCGA-4Z-AA7R	206	deceased	0.695453	17.15	TCGA-4Z-AA7R	216	deceased	0.757661	11.6		-0.9969	0.976	-0.0991	-0.8959	0.5617	-0.4797	-0.5152	-0.1124	-0.3275	-0.2113	-0.3141	-0.0805	-0.5918	-0.2322	-0.2629	-0.5023	-0.2117	-0.1475	-0.4956	-0.133	-0.1204	-0.6915	-0.4103	-0.3795	0.3582	-0.7901	-0.0728	0.8721	-0.0804	-0.567	-0.3459	-0.0809	1.3045	-0.0851	-0.7503
blca_tcga_pub_2017	TCGA-4Z-AA7S-01	TCGA-4Z-AA7S	Luminal_papillary	TCGA-4Z-AA7S	92	deceased	0.489962	34.95							0.7949	0.5571	-0.15	1.2594	-0.3245	-0.5237	-1.0375	-0.1169	-0.4925	-0.2404	-0.2318	-0.6432	-0.6258	-0.1981	-0.2087	-0.1568	0.1701	-0.155	-0.4552	-0.1901	-0.2578	0.5223	-0.256	-0.2892	1.568	1.2397	-0.0691	-0.3034	-0.7641	-0.5896	-0.3086	-0.077	-0.1463	-0.1116	-0.6275
blca_tcga_pub_2017	TCGA-4Z-AA7W-01	TCGA-4Z-AA7W	Basal_squamous	TCGA-4Z-AA7W	118	censored	0.547093	27.6	TCGA-4Z-AA7W	101	deceased	0.568033	24.97		-0.0798	-0.8888	0.1292	-0.9706	-0.8362	-0.2725	-0.4816	-0.0397	-0.5322	-0.6233	-0.2561	-0.6975	1.4787	-0.195	-0.2425	3.9352	-0.3541	-0.155	1.9455	0.0619	-0.2053	-1.1783	0.1644	-0.6698	-0.4376	0.4383	-0.0728	-0.2176	-1.214	0.561	-0.2415	-0.0882	1.1822	-1.0849	0.4563
blca_tcga_pub_2017	TCGA-4Z-AA7Y-01	TCGA-4Z-AA7Y	Luminal_papillary	TCGA-4Z-AA7Y	66	censored	0.446704	50	TCGA-4Z-AA7Y	54	censored	0.444195	50		1.0557	-0.1355	-0.0622	1.1786	-0.2537	-0.5142	-0.4336	-0.1217	-0.5164	0.316	-0.3231	2.0449	-0.5249	-0.2169	-0.2734	-0.4968	3.9396	-0.155	-0.9014	-0.1901	-0.1978	0.5187	-0.5279	-0.5449	0.4494	-0.1585	-0.0728	-0.3262	-1.4903	-0.5696	-0.218	-0.0882	-1.127	0.4178	-0.4922
blca_tcga_pub_2017	TCGA-4Z-AA80-01	TCGA-4Z-AA80	Luminal_papillary	TCGA-4Z-AA80	401	deceased	0.9975	0.62							-0.9056	-0.6229	-0.3366	-1.1755	2.4103	-0.5887	-0.6587	-0.1217	-0.5425	0.1964	-0.3262	-0.9207	-0.8346	-0.2342	-0.2734	-0.5599	-0.3995	-0.1481	-0.6546	-0.1901	-0.2367	0.8983	-0.4	-0.655	-0.9651	-0.1583	-0.0728	-0.1978	-0.7317	-0.6184	-0.1927	-0.0882	-0.7746	-0.7212	-0.5177
blca_tcga_pub_2017	TCGA-4Z-AA81-01	TCGA-4Z-AA81	Basal_squamous	TCGA-4Z-AA81	78	deceased	0.472334	41.72							0.8324	-0.8056	0.3667	0.3384	-1.0593	-0.5134	0.1771	-0.1217	-0.5302	0.4794	-0.3393	1.4087	1.8484	-0.2371	-0.2734	-0.0457	-0.4077	-0.155	1.248	-0.1901	-0.2757	-0.2951	-0.4187	-0.7013	0.8564	-0.103	-0.0728	-0.3034	-1.0025	-0.5425	-0.0196	-0.0747	-0.9777	-0.1638	0.7286
blca_tcga_pub_2017	TCGA-4Z-AA82-01	TCGA-4Z-AA82	Basal_squamous	TCGA-4Z-AA82	62	deceased	0.439381	51.12	TCGA-4Z-AA82	64	deceased	0.467856	37.78		0.5983	-0.5264	0.2838	-0.5619	-0.8847	-0.0012	0.6725	-0.0193	0.2773	0.066	0.1772	-0.3301	0.2901	0.3632	-0.2502	-0.553	-0.3455	-0.155	0.1665	-0.1901	-0.2	-0.7553	-0.3657	-0.343	-0.5978	-0.3763	-0.0689	-0.1227	2.5528	0.2808	0.31	-0.0802	-1.0734	-0.7146	-0.3106
blca_tcga_pub_2017	TCGA-4Z-AA83-01	TCGA-4Z-AA83	Luminal_papillary	TCGA-4Z-AA83	34	censored	0.382339	66.49	TCGA-4Z-AA83	30	censored	0.414229	66.49		0.843	-0.0968	-0.1691	1.6091	-0.1121	-0.3359	0.2352	-0.1079	-0.3335	-0.9989	-0.1465	4.464	0.5797	-0.2042	-0.1178	-0.4217	-0.2644	-0.155	-0.3925	-0.1055	-0.2209	3.1252	-0.0921	-0.3898	0.1153	-0.7534	-0.0728	-0.3153	-1.3442	-0.334	-0.2583	-0.0828	-1.0303	0.1863	-0.3675
blca_tcga_pub_2017	TCGA-4Z-AA84-01	TCGA-4Z-AA84	Basal_squamous	TCGA-4Z-AA84	236	censored	0.731496	15.11	TCGA-4Z-AA84	172	censored	0.697173	15.11		-0.8568	-0.5452	0.9005	-0.6484	-0.9269	-0.5134	3.7046	-0.1109	-0.4424	-0.1718	-0.2921	0.0691	-0.7887	-0.2257	-0.2611	-0.579	-0.3741	-0.1431	-0.394	-0.1901	-0.2504	-1.2018	-0.4591	-0.5449	-0.3417	1.3176	-0.0728	2.6212	0.0867	-0.2377	-0.2258	-0.0711	-1.1475	3.1599	-0.5471
blca_tcga_pub_2017	TCGA-4Z-AA86-01	TCGA-4Z-AA86	Basal_squamous	TCGA-4Z-AA86	309	deceased	0.823775	10.22	TCGA-4Z-AA86	276	deceased	0.929806	4.47		-0.5343	-0.2199	0.2414	-0.8944	-0.0457	1.6422	1.3327	0.0668	0.6587	0.5939	-0.293	0.9355	-0.6781	-0.2187	-0.2576	0.7576	-0.3228	-0.1445	0.7533	-0.1472	-0.1245	-0.5937	0.2457	-0.2933	1.2796	-0.5129	-0.0542	-0.2014	1.1522	1.1279	2.8145	-0.0882	0.1582	-0.7197	0.5034
blca_tcga_pub_2017	TCGA-4Z-AA87-01	TCGA-4Z-AA87	Luminal_infiltrated	TCGA-4Z-AA87	69	censored	0.446704	47.77	TCGA-4Z-AA87	125	deceased	0.611393	19.09		-0.2224	-0.7672	-0.4685	-1.1813	0.5154	-0.5491	-1.0655	-0.0953	-0.4954	-0.2302	-0.3717	-0.9424	-0.2849	-0.2367	-0.2037	-0.1166	-0.3904	-0.149	-0.4614	-0.1901	-0.263	0.4571	-0.3326	-0.7338	-0.5536	0.6992	-0.0694	-0.1687	-0.5927	-0.3498	-0.2938	-0.0605	0.9452	-0.7089	-0.0016
blca_tcga_pub_2017	TCGA-4Z-AA89-01	TCGA-4Z-AA89	Luminal_papillary	TCGA-4Z-AA89	95	censored	0.500791	33.8	TCGA-4Z-AA89	81	deceased	0.523884	29.07		0.4148	-0.6977	-0.1378	2.5681	-0.6412	-0.5663	-0.7548	-0.1217	-0.5673	0.0825	-0.3313	1.7178	1.8022	-0.1422	-0.2734	-0.4704	-0.109	-0.1534	-0.7884	-0.1166	-0.2053	1.2783	-0.49	-0.7088	1.9324	0.4639	-0.0728	-0.3024	-1.0416	-0.5356	-0.2546	-0.0882	-0.0096	-0.2469	0.1665
blca_tcga_pub_2017	TCGA-5N-A9KI-01	TCGA-5N-A9KI	Luminal_infiltrated	TCGA-5N-A9KI	381	deceased	0.974569	2.5							0.5098	-0.6194	0.2456	-0.1863	-0.7053	-0.1208	1.7166	-0.0855	-0.2224	-0.2665	-0.2644	-0.6031	-0.7752	-0.196	-0.0891	-0.3784	-0.2572	-0.1214	-0.2203	-0.1901	-0.2412	-0.6462	-0.1838	-0.364	0.2438	0.4649	-0.0728	0.1092	-0.3937	-0.225	-0.1369	-0.0811	2.989	0.583	-0.4438
blca_tcga_pub_2017	TCGA-5N-A9KM-01	TCGA-5N-A9KM	Luminal_infiltrated	TCGA-5N-A9KM	204	deceased	0.692027	17.41	TCGA-5N-A9KM	241	deceased	0.823605	9.07		-0.4231	-0.6618	0.9032	-0.433	0.1509	1.4073	5.9304	-0.1167	-0.4695	-0.9495	-0.3146	0.1387	-0.5747	-0.2277	-0.2505	-0.4495	1.9517	-0.1509	-0.0526	-0.1901	-0.2723	0.5178	-0.2394	-0.5128	-0.5561	-0.7861	-0.0728	-0.2377	-1.6862	-0.0289	-0.1765	-0.0882	-0.3403	-0.6565	-0.5821
blca_tcga_pub_2017	TCGA-BL-A0C8-01	TCGA-BL-A0C8	Luminal	TCGA-BL-A0C8	79	censored	0.478549	40.05	TCGA-BL-A0C8	96	deceased	0.556319	25.99		-0.2819	9.6914	1.4077	-1.2126	0.6842	-0.3059	-0.2727	-0.1217	-0.2822	0.1235	-0.3511	-0.9325	-0.9175	-0.2174	0.263	-0.5878	-0.3657	-0.0562	-0.9815	-0.1901	1.0527	0.1723	-0.4508	1.0364	0.0132	1.3866	-0.0728	-0.2875	-0.6763	0.0526	-0.2683	-0.0834	0.1231	6.0254	-0.7161
blca_tcga_pub_2017	TCGA-BL-A13I-01	TCGA-BL-A13I	Basal_squamous	TCGA-BL-A13I	336	deceased	0.887783	7.33	TCGA-BL-A13I	253	deceased	0.861413	7.1		-1.6754	3.8402	-0.3659	-1.1539	1.2728	1.1669	1.0545	0.0343	0.918	0.8313	-0.2004	-0.9346	-1.0011	4.7882	-0.2352	0.926	0.1148	-0.1402	-0.1129	-0.1901	-0.0227	-0.9462	-0.4477	5.0677	-1.5447	-1.327	-0.0696	-0.286	0.7378	7.7123	-0.3182	-0.0749	3.1916	1.0998	0.1247
blca_tcga_pub_2017	TCGA-BL-A13J-01	TCGA-BL-A13J	Luminal_infiltrated	TCGA-BL-A13J	380	deceased	0.971997	2.66							0.0379	-0.7379	0.2505	2.1594	0.1368	-0.233	-0.0236	-0.0638	0.6281	-0.5001	-0.2166	-0.6636	-0.6604	-0.2265	-0.1752	-0.4894	-0.2652	-0.153	-0.5243	0.2546	-0.1669	-0.7571	-0.4362	-0.713	0.0833	0.782	-0.0617	0.0533	-0.6529	-0.422	0.7013	-0.0825	-0.7765	0.0781	-0.0203
blca_tcga_pub_2017	TCGA-BL-A3JM-01	TCGA-BL-A3JM	Neuronal	TCGA-BL-A3JM	342	deceased	0.903731	6.73	TCGA-BL-A3JM	286	deceased	0.956893	3.65		-1.4443	-0.0967	-0.4626	-1.2168	-0.3987	-0.431	-0.3704	-0.0875	-0.1252	-0.3594	-0.2977	-0.9241	-0.7779	-0.1693	-0.2218	-0.3602	-0.3731	-0.1542	-0.9531	-0.1901	0.1733	-0.6933	-0.311	0.2544	0.0261	-1.2036	-0.0684	-0.3012	-0.0369	-0.3294	-0.349	-0.068	-0.6751	-0.3059	-0.161
blca_tcga_pub_2017	TCGA-BL-A5ZZ-01	TCGA-BL-A5ZZ	Basal_squamous	TCGA-BL-A5ZZ	277	censored	0.788374	12.39	TCGA-BL-A5ZZ	248	deceased	0.844253	7.95		-1.5379	4.112	-0.3375	-1.1942	0.4519	1.4185	0.0392	-0.093	2.5043	0.1677	0.4156	-0.8726	-0.3725	-0.1426	0.256	-0.1587	-0.1735	-0.1511	0.3022	-0.1313	0.8306	-0.9976	0.1076	2.4044	-1.4716	-0.6285	-0.0728	0.0497	2.7742	0.6314	-0.2345	-0.0845	0.8942	0.3777	-0.0391
blca_tcga_pub_2017	TCGA-BT-A0S7-01	TCGA-BT-A0S7	Neuronal	TCGA-BT-A0S7	343	deceased	0.906389	6.57							-0.3333	0.1105	-0.2976	-0.857	-0.2218	-0.4518	-1.0528	-0.1138	-0.1993	0.97	-0.1476	-0.7956	-0.904	-0.0884	-0.2195	-0.3497	-0.2928	-0.155	-0.139	-0.1901	-0.0874	-1.1387	-0.0247	1.0321	-0.4195	-0.0947	-0.0728	-0.2315	-0.056	-0.3974	1.0055	-0.082	0.0971	-0.3329	-0.2548
blca_tcga_pub_2017	TCGA-BT-A0YX-01	TCGA-BT-A0YX	Basal_squamous	TCGA-BT-A0YX	260	deceased	0.767856	13.14	TCGA-BT-A0YX	225	deceased	0.771711	10.71		2.3844	-0.1449	-0.4013	0.0942	-0.8843	-0.4333	4.5549	-0.0766	-0.2343	0.4541	-0.0854	-0.8954	1.0787	0.0192	-0.2479	-0.0049	-0.3226	-0.0059	0.3705	-0.1901	1.7983	-1.0106	-0.1708	-0.2179	0.474	0.9356	-0.0685	-0.2903	0.0433	-0.2365	0.0325	-0.0705	-1.0384	-0.705	-0.7278
blca_tcga_pub_2017	TCGA-BT-A20J-01	TCGA-BT-A20J	Basal_squamous	TCGA-BT-A20J	179	deceased	0.64942	19.02	TCGA-BT-A20J	177	deceased	0.705279	14.19		-0.9031	-0.3033	-0.3499	-0.8705	-0.1034	-0.3934	1.1819	0.3174	-0.0073	2.868	-0.185	0.6837	-0.9003	7.8419	-0.2158	0.1768	2.5543	-0.155	-0.3162	1.4526	-0.2354	-0.792	0.1573	-0.2408	-0.8064	-0.9696	1.2267	-0.2857	0.796	0.0753	0.5844	-0.033	0.1039	0.6279	2.2853
blca_tcga_pub_2017	TCGA-BT-A20N-01	TCGA-BT-A20N	Luminal_papillary	TCGA-BT-A20N	129	deceased	0.560928	26.12							-0.3411	-0.5703	-0.167	-0.3933	-0.8517	-0.5465	-0.3929	0.1268	-0.3111	0.5376	0.1827	0.942	0.2007	-0.2366	-0.2606	-0.588	-0.4018	-0.1519	-0.4268	-0.0512	-0.2714	-1.0724	-0.5279	-0.6329	-0.7942	-0.3424	-0.0297	-0.1512	-0.382	-0.5593	0.6969	-0.0882	-0.9492	0.5429	-0.3163
blca_tcga_pub_2017	TCGA-BT-A20O-01	TCGA-BT-A20O	Basal_squamous	TCGA-BT-A20O	284	deceased	0.79119	12.16	TCGA-BT-A20O	229	deceased	0.785553	10.35		-1.7569	0.2463	0.1453	-1.123	0.5484	3.138	2.6717	0.0153	2.4302	0.5196	-0.2468	-0.9039	-1.0706	-0.1572	-0.1423	4.3555	-0.0399	11.0762	0.9953	0.1987	0.1654	-0.6486	0.9408	0.8482	-1.3031	-1.2712	-0.0607	0.6372	0.4597	3.1613	-0.2039	-0.0134	1.8346	-1.0039	2.0706
blca_tcga_pub_2017	TCGA-BT-A20P-01	TCGA-BT-A20P	Luminal_papillary	TCGA-BT-A20P	196	deceased	0.681593	17.87							1.0578	-0.5995	-0.2409	1.9093	0.4101	-0.5429	-0.8192	-0.1131	-0.5344	0.118	0.2209	1.3274	-0.1285	0.1305	-0.2734	-0.2764	2.729	-0.1527	-0.068	-0.1901	-0.2398	2.8878	-0.5279	-0.7521	-0.3848	0.1548	-0.0728	-0.3193	-0.9949	-0.5479	-0.3162	-0.0882	-0.8953	0.6947	-0.5022
blca_tcga_pub_2017	TCGA-BT-A20Q-01	TCGA-BT-A20Q	Luminal_infiltrated	TCGA-BT-A20Q	172	deceased	0.641869	19.48							0.8009	0.2357	-0.1307	0.6739	-0.2498	-0.1418	0.2912	-0.0923	1.0367	-0.7846	-0.2445	0.3471	0.1612	-0.1982	-0.229	0.1447	0.4225	-0.155	0.9994	-0.1901	-0.1267	0.2398	0.4968	0.0116	-0.845	-0.3476	-0.069	-0.3106	-0.1936	-0.1086	-0.2565	-0.0534	-0.845	0.2094	-0.1983
blca_tcga_pub_2017	TCGA-BT-A20R-01	TCGA-BT-A20R	Luminal_infiltrated	TCGA-BT-A20R	355	deceased	0.927577	5.06							1.1591	0.1451	-0.0389	-1.0183	-0.7276	0.2464	0.1963	-0.0584	1.2102	-0.2349	-0.127	-0.825	-0.339	-0.0313	0.4521	-0.4903	-0.169	-0.1463	1.4868	-0.1901	-0.1175	-0.9229	-0.4992	1.5458	-0.1302	-0.8491	-0.0211	-0.2939	0.6697	-0.081	-0.217	-0.0704	-0.0409	0.6622	0.1138
blca_tcga_pub_2017	TCGA-BT-A20T-01	TCGA-BT-A20T	Luminal_infiltrated	TCGA-BT-A20T	241	deceased	0.737669	14.88	TCGA-BT-A20T	230	deceased	0.789014	10.32		1.5133	-0.1887	-0.3583	0.443	-0.5035	-0.1988	-0.4652	-0.0799	-0.0598	-0.4228	0.0242	-0.5533	0.7045	-0.2276	0.2744	-0.1435	-0.2265	-0.1458	-0.8992	-0.1901	-0.2083	-0.4147	-0.2634	0.0329	-0.8751	1.1266	-0.0664	-0.2996	-0.7319	-0.254	-0.207	-0.0882	-0.4078	0.0199	-0.3304
blca_tcga_pub_2017	TCGA-BT-A20U-01	TCGA-BT-A20U	Basal_squamous	TCGA-BT-A20U	239	deceased	0.731496	14.95							2.3807	-0.5694	0.3952	-0.4407	-0.7961	-0.307	0.7073	-0.0945	0.0073	0.0211	-0.3333	-0.015	0.0486	-0.1141	-0.1195	-0.4591	-0.3873	-0.1232	-0.3664	-0.1901	-0.179	-0.3577	-0.3124	-0.4398	0.3235	0.78	-0.0728	-0.3154	0.887	-0.4223	-0.2023	-0.0882	-0.9565	-0.6519	-0.324
blca_tcga_pub_2017	TCGA-BT-A20V-01	TCGA-BT-A20V	Basal_squamous	TCGA-BT-A20V	356	deceased	0.930205	5.06							1.3857	-0.9716	0.5436	-1.0614	-0.1388	-0.3733	0.1106	-0.1153	-0.5577	0.7281	-0.3499	0.1769	-0.7642	5.7373	-0.2734	-0.0203	-0.3994	-0.1533	3.2958	-0.1901	-0.255	-0.6165	-0.4463	-0.765	0.1114	-0.7113	-0.0728	-0.1931	-0.3984	-0.2984	0.3562	-0.0832	-0.6679	-0.6867	-0.0271
blca_tcga_pub_2017	TCGA-BT-A20W-01	TCGA-BT-A20W	Luminal	TCGA-BT-A20W	326	deceased	0.863845	8.34							0.3697	3.7069	-0.371	-0.123	-0.0265	-0.3102	-0.533	-0.0551	0.0915	0.2836	-0.1386	-0.8414	-0.335	-0.2047	-0.0021	0.2038	-0.1613	-0.1532	-0.4657	-0.1901	-0.0819	0.3949	0.2741	1.457	0.2168	-0.7233	-0.0728	0.0128	0.2344	-0.4518	-0.209	-0.083	-0.3941	0.8312	-0.4097
blca_tcga_pub_2017	TCGA-BT-A20X-01	TCGA-BT-A20X	Basal_squamous	TCGA-BT-A20X	329	deceased	0.869177	8.25							-0.7337	0.5296	-0.4765	0.4555	-0.9329	-0.3888	-0.7964	-0.1055	-0.184	-0.165	-0.1254	-0.8011	0.1134	-0.2214	-0.2642	-0.3562	-0.3694	5.5425	-0.9792	-0.1901	-0.0239	-1.0219	-0.4255	0.4486	-1.0829	-0.8189	-0.0728	-0.3262	0.2338	-0.3327	0.5528	-0.0819	-1.0516	-0.3635	0.4292
blca_tcga_pub_2017	TCGA-BT-A2LA-01	TCGA-BT-A2LA	Neuronal	TCGA-BT-A2LA	207	censored	0.698862	17.15	TCGA-BT-A2LA	148	censored	0.65841	17.15		-1.6065	-0.2332	-0.2305	-1.2051	-0.2264	-0.495	-1.0804	0.3317	0.3448	0.6952	0.1261	-0.8639	-1.1037	1.2054	0.7241	0.0508	0.2989	-0.139	0.7946	-0.0018	2.0935	-0.9732	4.0891	4.1553	-0.7767	-1.2104	-0.0588	3.0115	2.5249	-0.596	-0.3297	-0.0423	-0.4785	0.3166	-0.8402
blca_tcga_pub_2017	TCGA-BT-A2LB-01	TCGA-BT-A2LB	Luminal_infiltrated	TCGA-BT-A2LB	218	deceased	0.712303	16.16							-0.8047	-0.7203	-0.1477	0.1083	0.7436	0.4023	-0.9093	-0.0772	-0.0874	-0.6193	-0.2964	-0.2564	0.446	-0.1875	-0.1056	0.3514	-0.3126	-0.1502	-0.6645	0.1748	-0.1756	-0.262	0.2477	-0.1629	0.2847	1.7592	-0.0671	-0.2967	-0.3941	-0.178	-0.2351	-0.0882	0.1386	-0.4271	-0.332
blca_tcga_pub_2017	TCGA-BT-A2LD-01	TCGA-BT-A2LD	Basal_squamous	TCGA-BT-A2LD	163	deceased	0.619009	20.47	TCGA-BT-A2LD	135	deceased	0.625962	18.23		-0.5848	-0.5751	1.5853	-0.975	-0.5641	-0.4159	1.0726	-0.1009	-0.4068	0.3984	-0.1841	-0.7283	0.1348	-0.1828	0.0556	-0.4832	-0.4003	-0.155	-0.9553	-0.1901	-0.207	-1.0513	-0.4291	-0.1021	1.2591	0.4189	-0.0569	-0.3097	-0.7895	-0.1951	0.9014	-0.0882	-0.5357	-0.8871	-0.4289
blca_tcga_pub_2017	TCGA-BT-A3PH-01	TCGA-BT-A3PH	Luminal	TCGA-BT-A3PH	360	deceased	0.940715	4.66							0.2225	0.3563	-0.5226	-0.1659	-0.8731	-0.4829	-0.3946	-0.1035	-0.351	0.3217	-0.3183	0.4617	0.1976	-0.2368	-0.2075	-0.4644	-0.3919	-0.155	1.1554	-0.1005	-0.2118	0.272	-0.5279	-0.1111	-0.4234	7.93	-0.0728	-0.1554	-0.6181	-0.6	-0.1713	-0.0825	-1.1161	1.2567	-0.7822
blca_tcga_pub_2017	TCGA-BT-A3PJ-01	TCGA-BT-A3PJ	Basal_squamous	TCGA-BT-A3PJ	130	censored	0.565344	25.92	TCGA-BT-A3PJ	97	censored	0.562237	25.92		1.2227	-0.2986	0.4604	-0.6404	-0.7947	1.3107	1.1316	-0.0951	-0.0971	0.284	-0.2179	1.1108	-0.4457	-0.2322	-0.2734	-0.2717	-0.4005	-0.145	2.8668	-0.1901	-0.1631	-0.8128	-0.4016	-0.4246	0.0938	-0.7479	-0.0677	-0.3156	-0.3784	0.0116	8.6234	-0.0856	-0.6703	-1.0929	1.5091
blca_tcga_pub_2017	TCGA-BT-A3PK-01	TCGA-BT-A3PK	Basal_squamous	TCGA-BT-A3PK	310	deceased	0.826458	9.95							-0.1018	2.0561	-0.0604	-0.1306	-0.8053	0.5123	0.9515	-0.0413	0.5903	0.5891	-0.2174	-0.6681	2.1974	-0.1765	-0.2552	-0.2661	-0.3163	0.397	-0.2248	-0.0252	0.1207	-0.6826	-0.2222	1.3422	-1.1564	-0.5759	-0.0707	-0.1727	0.7174	-0.2875	-0.1018	-0.0734	-0.2711	0.8254	-0.3326
blca_tcga_pub_2017	TCGA-BT-A42C-01	TCGA-BT-A42C	Luminal_papillary	TCGA-BT-A42C	112	censored	0.537452	28.68	TCGA-BT-A42C	82	censored	0.530515	28.68		1.2639	0.0827	-0.3394	-0.385	3.6451	-0.5246	-0.5153	-0.1183	-0.5035	-0.4465	-0.2117	-0.0806	-0.0324	-0.2319	-0.2657	-0.5166	0.9993	-0.1299	-0.6511	0.0589	-0.23	0.3715	-0.4423	-0.4479	0.9687	0.5768	-0.0728	-0.2591	-1.1198	-0.6015	-0.2355	-0.0377	-0.3199	-0.3399	-0.8015
blca_tcga_pub_2017	TCGA-BT-A42E-01	TCGA-BT-A42E	Basal_squamous	TCGA-BT-A42E	87	censored	0.484457	36.4	TCGA-BT-A42E	67	censored	0.482949	36.4		-0.4283	-0.5188	0.0373	-0.6673	0.2067	0.0769	0.4158	-0.0522	-0.4214	-0.82	1.1805	-0.6409	-0.5681	-0.2311	-0.2315	0.2712	-0.3991	-0.1014	-0.1031	-0.0762	-0.2548	-0.8697	0.2933	-0.6123	-0.8868	0.4344	-0.0728	-0.2857	0.7785	0.2995	-0.0255	-0.0882	-0.6864	-0.7647	-0.3965
blca_tcga_pub_2017	TCGA-BT-A42F-01	TCGA-BT-A42F	Basal_squamous	TCGA-BT-A42F	114	censored	0.542294	28.38	TCGA-BT-A42F	83	censored	0.530515	28.38		-1.1071	-0.2105	-0.1553	1.8589	-0.6867	-0.2376	-0.4672	-0.0127	-0.4966	-0.1975	-0.2543	-0.7999	0.7655	-0.2355	-0.251	0.5808	-0.3951	0.0362	-0.5055	-0.0682	-0.1522	-0.5134	1.5439	-0.085	-1.2644	1.7269	-0.0652	-0.1056	-0.8866	0.059	-0.2515	0.029	2.6235	-1.0786	0.1109
blca_tcga_pub_2017	TCGA-C4-A0EZ-01	TCGA-C4-A0EZ	Neuronal	TCGA-C4-A0EZ	317	deceased	0.839849	8.97							-0.6412	-0.1085	-0.398	-1.2073	-0.9467	-0.5322	-1.2545	-0.0681	-0.4944	-0.8072	-0.1731	-0.8296	-1.1482	-0.0966	12.526	-0.5094	3.729	-0.155	-0.4957	-0.1901	0.7952	-0.7647	-0.4309	-0.2883	-1.5944	-1.3118	0.1284	0.3308	0.1741	-0.6094	-0.3535	0.0053	-1.1293	0.4436	-0.9603
blca_tcga_pub_2017	TCGA-C4-A0F0-01	TCGA-C4-A0F0	Basal_squamous	TCGA-C4-A0F0	390	censored	0.987379	1.94	TCGA-C4-A0F0	307	censored	0.99362	1.94		-1.7028	0.472	0.0197	-0.9787	-1.0067	4.1498	-0.6974	-0.0733	0.0568	-0.0434	0.2841	-0.6907	-0.3866	-0.2236	-0.2577	-0.2381	-0.3191	-0.1398	-0.3789	-0.1901	-0.2152	-0.966	-0.046	-0.367	-1.6273	-1.2102	-0.0728	-0.3262	-0.6897	-0.3422	-0.0304	-0.0773	-0.9622	0.2496	-0.4252
blca_tcga_pub_2017	TCGA-C4-A0F1-01	TCGA-C4-A0F1	Basal_squamous	TCGA-C4-A0F1	376	censored	0.969412	2.92	TCGA-C4-A0F1	296	censored	0.98035	2.92		-0.1177	0.213	-0.3946	0.5622	-1.0302	-0.4059	-0.7128	-0.0938	0.0366	0.6818	-0.2582	-0.4839	0.1021	-0.2004	-0.2481	-0.5165	-0.3643	4.8793	-1.0136	0.0846	-0.149	-1.2116	-0.4571	-0.0465	0.3292	-0.7744	-0.0728	-0.3129	0.0916	-0.4145	0.7807	-0.0882	-1.2021	-0.5858	-0.0455
blca_tcga_pub_2017	TCGA-C4-A0F6-01	TCGA-C4-A0F6	Luminal	TCGA-C4-A0F6	142	censored	0.586481	23	TCGA-C4-A0F6	107	censored	0.58519	23		-0.2738	0.1308	-0.2016	1.4893	-0.0601	-0.4535	-1.152	-0.114	0.1248	-0.1641	-0.2852	-0.494	-0.2924	-0.2365	-0.256	-0.4608	-0.3568	-0.1424	-0.4111	-0.0958	-0.1962	0.1162	-0.5279	-0.2479	0.312	3.0843	-0.0728	-0.18	-0.5649	-0.453	-0.1314	-0.0822	0.1939	0.7232	-0.414
blca_tcga_pub_2017	TCGA-C4-A0F7-01	TCGA-C4-A0F7	Neuronal	TCGA-C4-A0F7	389	deceased	0.984834	2.04							0.1148	0.1448	-0.3588	1.7715	-0.4903	-0.4583	-1.0494	-0.1054	0.2569	-0.2457	1.6309	-0.3071	0.8686	-0.2031	-0.2292	-0.5834	-0.282	-0.1488	-0.7703	-0.07	0.0205	-1.1528	-0.4248	1.253	-0.2398	-1.0549	-0.0728	-0.1011	-0.6357	-0.5425	0.1962	-0.0857	-1.0317	0.5026	-0.279
blca_tcga_pub_2017	TCGA-CF-A1HR-01	TCGA-CF-A1HR	Luminal_papillary	TCGA-CF-A1HR	267	censored	0.776694	12.78	TCGA-CF-A1HR	238	deceased	0.816698	9.66		0.9052	-0.1984	-0.4074	0.9632	0.1037	-0.3181	-0.8411	-0.0925	-0.2976	-0.4821	-0.22	1.7867	0.7144	-0.2219	-0.0354	-0.3116	0.934	-0.155	-0.0547	-0.1182	-0.239	-0.3366	-0.1576	-0.1302	-0.9262	-0.4458	-0.0728	-0.2983	-0.5156	-0.448	-0.2723	-0.0191	-0.1512	-0.4487	-0.5696
blca_tcga_pub_2017	TCGA-CF-A1HS-01	TCGA-CF-A1HS	Basal_squamous	TCGA-CF-A1HS	275	censored	0.788374	12.55	TCGA-CF-A1HS	279	deceased	0.939986	4.37		-0.8939	-0.2433	0.3046	-0.7972	-0.703	-0.1007	-0.7687	-0.0594	-0.2257	0.5541	0.4018	-0.9011	-0.5201	-0.2199	-0.1748	-0.3687	-0.3667	-0.0778	-0.6006	-0.0369	0.2514	-0.7173	-0.0544	-0.5471	-0.2413	-0.39	-0.0348	-0.2767	1.006	0.0601	0.3891	-0.0588	-0.8237	-0.1991	-0.3266
blca_tcga_pub_2017	TCGA-CF-A27C-01	TCGA-CF-A27C	Luminal_papillary	TCGA-CF-A27C	247	censored	0.746929	13.96	TCGA-CF-A27C	180	censored	0.713317	13.96		0.4865	0.3058	-0.3758	1.9849	-0.0224	-0.5912	-1.0632	-0.1217	-0.4958	-0.3415	-0.3124	1.0741	0.6449	-0.223	-0.2642	-0.5566	-0.2535	-0.155	-0.9871	-0.1901	-0.277	0.6095	-0.5023	-0.4239	-0.1058	1.3555	-0.0697	-0.3101	-1.4167	-0.6317	-0.2629	-0.0882	1.0788	0.9458	-0.061
blca_tcga_pub_2017	TCGA-CF-A3MF-01	TCGA-CF-A3MF	Luminal_papillary	TCGA-CF-A3MF	274	censored	0.788374	12.58	TCGA-CF-A3MF	192	censored	0.721029	12.58		0.3228	0.1647	-0.1726	1.8802	-0.4338	-0.4384	-0.7308	-0.1217	-0.5238	-1.002	-0.3219	3.1818	-0.2988	-0.2264	-0.0736	-0.5638	-0.3721	-0.1489	-0.5353	-0.0543	-0.237	5.5006	-0.5279	-0.4747	3.2006	0.3319	-0.0728	-0.2647	-1.0709	-0.585	-0.3034	-0.0882	-0.6412	2.4281	-0.6157
blca_tcga_pub_2017	TCGA-CF-A3MG-01	TCGA-CF-A3MG	Luminal_papillary	TCGA-CF-A3MG	285	censored	0.793995	12.12	TCGA-CF-A3MG	204	censored	0.743432	12.12		0.426	-0.2473	-0.0366	1.8766	1.2291	-0.5911	-0.6088	-0.1217	-0.568	-0.4331	-0.3662	1.9146	-0.0435	-0.2371	-0.2734	-0.5771	2.9949	-0.155	-0.6152	-0.1901	-0.2686	1.5772	-0.4966	-0.6808	-0.3755	0.7931	-0.0728	-0.3262	-1.1758	-0.6346	-0.2657	-0.0882	-0.5796	-0.2753	-0.8449
blca_tcga_pub_2017	TCGA-CF-A3MH-01	TCGA-CF-A3MH	Luminal_papillary	TCGA-CF-A3MH	263	censored	0.770833	13.07	TCGA-CF-A3MH	187	censored	0.717194	13.07		0.887	-0.374	-0.0612	0.6467	-0.2181	-0.408	-0.3248	-0.1175	-0.5324	-0.1295	-0.263	1.9455	0.9068	-0.231	-0.2639	0.3188	0.173	-0.155	-0.0246	-0.1901	-0.2736	0.4559	-0.4748	-0.6249	1.5592	0.8127	-0.0728	-0.3262	-1.3352	-0.6011	-0.2702	-0.0882	1.0561	0.3778	-0.6603
blca_tcga_pub_2017	TCGA-CF-A3MI-01	TCGA-CF-A3MI	Luminal_papillary	TCGA-CF-A3MI	283	censored	0.79119	12.16	TCGA-CF-A3MI	202	censored	0.739751	12.16		0.4989	0.9212	-0.4529	2.2111	-0.3247	-0.3862	-1.0858	-0.1144	-0.5187	0.0039	-0.3469	-0.8315	0.4047	-0.2157	-0.091	-0.542	-0.374	-0.155	-0.1191	0.2605	-0.2515	3.4987	0.1222	0.5364	-0.2028	1.055	-0.0728	-0.2271	-0.1872	-0.4736	-0.3117	-0.0882	-0.2058	1.2375	-0.7879
blca_tcga_pub_2017	TCGA-CF-A47S-01	TCGA-CF-A47S	Luminal_papillary	TCGA-CF-A47S	302	censored	0.810349	10.94	TCGA-CF-A47S	222	censored	0.76825	10.94		1.1728	-0.5106	0.0507	0.8422	0.5489	-0.4786	0.5923	-0.1164	-0.5582	0.3224	-0.1049	2.687	-0.5403	-0.2261	-0.2494	-0.3686	-0.1012	-0.155	-0.2478	-0.1901	-0.2719	1.6878	-0.4774	-0.6237	1.2418	-0.5198	-0.0728	-0.2523	-1.0091	-0.5673	-0.2892	-0.0882	1.2061	0.3837	-0.1116
blca_tcga_pub_2017	TCGA-CF-A47T-01	TCGA-CF-A47T	Luminal_papillary	TCGA-CF-A47T	271	deceased	0.785454	12.65	TCGA-CF-A47T	275	deceased	0.926412	4.57		-0.1946	-0.2549	-0.2921	1.382	0.0286	-0.4928	-1.1335	-0.1217	-0.5398	-0.2088	-0.2153	0.4714	-0.5002	-0.2279	-0.2591	-0.2305	-0.0443	-0.1533	-0.5258	-0.1126	-0.221	1.1199	-0.5279	-0.5115	0.7358	0.4151	-0.0728	-0.176	-0.8274	-0.6297	-0.3299	-0.0882	-0.2756	0.1504	-0.7597
blca_tcga_pub_2017	TCGA-CF-A47V-01	TCGA-CF-A47V	Luminal_papillary	TCGA-CF-A47V	276	censored	0.788374	12.45	TCGA-CF-A47V	196	censored	0.732354	12.45		1.7879	3.2853	-0.1078	0.8216	0.3571	-0.3896	-0.4881	-0.0964	-0.3928	-0.7025	0.1423	4.823	0.1479	-0.2285	-0.2619	-0.2682	-0.1551	-0.155	-0.1396	-0.1901	-0.2247	3.9643	-0.3356	0.4566	0.658	-0.4911	-0.0728	-0.2699	-1.0917	-0.4652	-0.2276	-0.0803	1.1015	2.5532	-0.2431
blca_tcga_pub_2017	TCGA-CF-A47W-01	TCGA-CF-A47W	Luminal_papillary	TCGA-CF-A47W	287	censored	0.793995	12.09	TCGA-CF-A47W	206	censored	0.743432	12.09		1.5111	-0.1965	-0.5269	3.0559	-0.1567	-0.515	-1.194	-0.1168	-0.5574	-0.1955	-0.1054	0.1371	-0.2861	-0.2287	-0.1844	-0.4731	-0.2321	-0.155	-0.9677	-0.1296	-0.2725	0.9234	-0.4656	-0.4678	1.7214	-0.3934	-0.0728	-0.2363	-0.8731	-0.5586	-0.3457	-0.0882	2.4458	0.0843	-0.7737
blca_tcga_pub_2017	TCGA-CF-A47X-01	TCGA-CF-A47X	Luminal_papillary	TCGA-CF-A47X	273	censored	0.788374	12.61	TCGA-CF-A47X	190	censored	0.721029	12.61		0.8394	-0.1292	-0.4024	-0.1197	-0.4966	-0.5472	0.1849	-0.1179	-0.5035	-0.6895	-0.3461	-0.3165	-0.3136	-0.231	-0.2648	-0.3582	-0.3884	-0.155	-0.7664	-0.0971	-0.1796	0.4803	-0.3603	-0.3286	0.2884	-0.0939	-0.0728	-0.3202	0.8691	-0.6058	-0.3291	0.1859	-0.4082	1.059	-0.1312
blca_tcga_pub_2017	TCGA-CF-A47Y-01	TCGA-CF-A47Y	Luminal_papillary	TCGA-CF-A47Y	279	censored	0.788374	12.25	TCGA-CF-A47Y	197	censored	0.732354	12.25		0.5031	-0.1189	-0.0472	2.1467	-0.3727	-0.4549	-1.0625	-0.1217	-0.5371	-0.1874	-0.2975	2.9666	-0.2333	-0.2187	0.1188	-0.5389	-0.3319	-0.155	-0.9117	-0.1166	-0.2708	1.7428	-0.4142	-0.0831	0.5498	-0.969	-0.0728	-0.2169	-0.127	-0.5767	-0.3184	-0.0882	0.9672	0.3663	0.1691
blca_tcga_pub_2017	TCGA-CF-A5U8-01	TCGA-CF-A5U8	Luminal_papillary	TCGA-CF-A5U8	261	censored	0.770833	13.11	TCGA-CF-A5U8	184	censored	0.713317	13.11		0.213	-0.2302	-0.0612	1.6143	0.3392	-0.4645	-0.8346	-0.1217	-0.5081	-0.4958	-0.2971	3.0459	0.3062	-0.2349	-0.1737	-0.5545	-0.3904	-0.155	-1.0026	-0.1901	-0.2716	1.0605	-0.493	-0.1387	1.3213	-0.7626	-0.0728	-0.2605	-1.4408	-0.6231	-0.2919	-0.0839	0.0257	-0.547	-0.7184
blca_tcga_pub_2017	TCGA-CF-A5UA-01	TCGA-CF-A5UA	Luminal_papillary	TCGA-CF-A5UA	289	censored	0.793995	11.99	TCGA-CF-A5UA	208	censored	0.743432	11.99		0.6862	-0.13	-0.1185	-0.2896	-0.6399	-0.1476	-0.6345	-0.0958	-0.5567	-0.1756	-0.3191	-0.7224	-0.2131	-0.1972	-0.1914	-0.1288	-0.3312	-0.155	0.3162	-0.1901	0.0077	0.0559	-0.331	-0.5699	0.5453	-0.6019	-0.0728	-0.2644	-1.024	-0.5162	-0.3367	-0.0882	2.857	0.6869	-0.8787
blca_tcga_pub_2017	TCGA-CF-A7I0-01	TCGA-CF-A7I0	Luminal_papillary	TCGA-CF-A7I0	286	censored	0.793995	12.09	TCGA-CF-A7I0	205	censored	0.743432	12.09		0.5407	2.7327	-0.3193	1.9417	-0.1316	-0.2665	-0.9272	-0.0977	-0.1563	-0.5917	-0.1076	-0.6587	0.6004	-0.2069	0.6223	-0.3477	-0.1829	-0.155	-0.4234	0.105	-0.2144	1.7382	-0.2618	0.2776	0.3318	0.2579	-0.0728	-0.2737	-0.8647	-0.4022	-0.3022	-0.0835	-0.5161	1.5107	-0.4746
blca_tcga_pub_2017	TCGA-CF-A8HX-01	TCGA-CF-A8HX	Luminal_papillary	TCGA-CF-A8HX	297	censored	0.802219	11.33	TCGA-CF-A8HX	219	censored	0.764742	11.33		1.0335	-0.7796	-0.2332	1.3978	0.1234	-0.3046	-0.7991	-0.109	-0.4936	0.3772	-0.3143	2.2641	-0.553	-0.2366	-0.2734	-0.529	0.9121	-0.155	-0.5865	-0.0336	-0.2752	3.0504	-0.4876	-0.6487	1.1877	0.4932	-0.0728	0.2858	-1.2835	-0.5369	-0.2965	-0.0882	1.4076	1.4216	-0.4391
blca_tcga_pub_2017	TCGA-CF-A8HY-01	TCGA-CF-A8HY	Luminal_papillary	TCGA-CF-A8HY	296	censored	0.802219	11.33	TCGA-CF-A8HY	218	censored	0.764742	11.33		0.6921	-0.5	-0.426	0.0396	-0.8233	-0.4541	-0.7515	-0.1217	-0.5306	-0.0789	-0.083	1.4167	1.2884	-0.2267	-0.2734	-0.4879	-0.3056	-0.155	0.2957	-0.1901	-0.2746	0.8502	-0.3479	-0.553	4.6852	-0.3964	-0.0728	-0.2076	-1.6037	-0.5753	-0.3187	-0.0882	1.8518	1.4952	-0.9736
blca_tcga_pub_2017	TCGA-CF-A9FF-01	TCGA-CF-A9FF	Luminal_papillary	TCGA-CF-A9FF	293	censored	0.79949	11.86	TCGA-CF-A9FF	212	censored	0.75058	11.86		-0.1023	3.0445	-0.285	0.7106	1.3733	-0.3712	-0.1813	-0.0961	-0.2457	-0.6654	-0.1792	-0.0035	-0.3369	-0.1417	-0.0226	-0.2479	1.4552	-0.1527	-0.8472	-0.0852	-0.2001	0.7649	-0.4198	0.9439	0.0612	-0.067	-0.0728	-0.2584	-1.1636	-0.5947	-0.2805	-0.0882	0.2227	1.1222	-0.583
blca_tcga_pub_2017	TCGA-CF-A9FH-01	TCGA-CF-A9FH	Luminal_papillary	TCGA-CF-A9FH	405	censored	1	-2.1	TCGA-CF-A9FH	319	censored	1	-2.1		0.1923	0.2704	-0.1104	0.5196	0.711	-0.5354	-0.9051	-0.1217	-0.5327	-0.4856	-0.1685	1.436	-0.1363	-0.1938	-0.2734	-0.5523	1.7726	-0.155	-0.4268	-0.1901	-0.2708	1.1521	-0.4898	-0.6286	1.1669	0.0668	-0.0728	-0.3071	-1.289	-0.6147	-0.3146	-0.0598	1.1508	-0.434	-0.4723
blca_tcga_pub_2017	TCGA-CF-A9FL-01	TCGA-CF-A9FL	Luminal_papillary	TCGA-CF-A9FL	188	deceased	0.663915	18.56	TCGA-CF-A9FL	226	deceased	0.775171	10.58		-0.275	0.2597	-0.3627	0.7698	1.8672	-0.3418	-0.757	-0.1039	-0.3186	-0.4255	-0.2241	-0.8094	0.4332	-0.2125	-0.1792	-0.4372	0.3873	-0.1321	-0.4143	0.0293	-0.201	1.3862	-0.4525	0.1362	1.0917	0.9241	-0.0728	-0.0851	-1.1906	-0.5003	-0.2358	-0.0789	0.7989	-0.2998	-0.5408
blca_tcga_pub_2017	TCGA-CF-A9FM-01	TCGA-CF-A9FM	Luminal_papillary	TCGA-CF-A9FM	262	censored	0.770833	13.07	TCGA-CF-A9FM	185	censored	0.713317	13.07		2.5676	-0.1685	-0.1451	0.899	1.3096	-0.5494	-0.2319	-0.1217	-0.453	-0.8386	-0.3171	1.7639	0.6173	-0.2367	-0.1859	-0.4301	-0.1238	-0.155	-0.5467	-0.1901	-0.2688	0.7509	-0.2828	-0.5202	0.352	-0.5495	-0.0728	-0.2647	-0.1192	-0.4248	-0.2799	-0.0882	0.1941	0.0755	0.1586
blca_tcga_pub_2017	TCGA-CU-A0YN-01	TCGA-CU-A0YN	Basal_squamous	TCGA-CU-A0YN	265	deceased	0.770833	12.91							0.2862	0.025	-0.1863	-0.1625	-0.5616	0.2768	0.3717	-0.0515	0.3925	1.9767	-0.3025	-0.7036	0.2921	-0.2133	-0.2337	0.0495	-0.2818	-0.0149	0.0954	-0.1901	-0.1704	-0.5958	0.5551	-0.2498	-0.535	-0.5345	-0.0661	-0.2879	0.3252	-0.0551	5.134	-0.0571	-0.9252	-0.1808	-0.1666
blca_tcga_pub_2017	TCGA-CU-A0YO-01	TCGA-CU-A0YO	Luminal_infiltrated	TCGA-CU-A0YO	357	deceased	0.932832	4.89	TCGA-CU-A0YO	283	deceased	0.950142	3.88		0.1988	-0.0638	0.3783	0.6981	0.188	-0.123	-0.087	-0.0443	0.6124	-0.2911	1.4569	-0.4529	2.9416	-0.1874	1.0396	-0.0486	-0.0998	-0.1535	-0.0466	0.0139	0.9231	-0.0527	0.6979	0.4668	-0.6447	0.8039	-0.0686	-0.3174	0.5504	-0.1647	0.1934	-0.049	-0.2991	1.5955	0.4297
blca_tcga_pub_2017	TCGA-CU-A0YR-01	TCGA-CU-A0YR	Luminal_infiltrated	TCGA-CU-A0YR	235	deceased	0.72837	15.11	TCGA-CU-A0YR	251	deceased	0.854549	7.56		-0.6943	1.9636	-0.3185	-0.7853	-0.3991	-0.062	1.459	-0.116	0.4039	-0.5357	-0.1258	-0.9109	0.4507	-0.2357	0.1415	-0.211	-0.3543	-0.1503	0.3988	-0.0491	-0.0019	0.3512	-0.31	0.9586	-1.1543	-0.2813	-0.0728	1.5968	-0.385	-0.2768	-0.2631	0.0519	0.0028	0.297	-0.4948
blca_tcga_pub_2017	TCGA-CU-A3KJ-01	TCGA-CU-A3KJ	Basal_squamous	TCGA-CU-A3KJ	189	censored	0.667485	18.46	TCGA-CU-A3KJ	268	deceased	0.909407	5.45		-0.5127	-0.8252	0.1265	-0.4662	-0.7218	-0.4076	-0.4267	-0.1217	-0.4008	0.3108	0.5391	-0.7076	0.4895	-0.2331	-0.2535	-0.4045	-0.4035	4.1985	0.0895	-0.1182	0.0288	-0.9459	-0.4353	-0.5867	-1.1119	-0.1082	-0.0728	-0.2239	-0.4044	-0.2605	0.9765	-0.0882	-1.0944	-0.0396	-0.2198
blca_tcga_pub_2017	TCGA-CU-A3QU-01	TCGA-CU-A3QU	Luminal_papillary	TCGA-CU-A3QU	354	censored	0.927577	5.19	TCGA-CU-A3QU	271	censored	0.916232	5.19		-0.001	-0.2994	-0.4698	0.1511	0.9515	-0.5853	-0.1096	-0.1184	-0.488	-0.057	-0.3493	0.1054	-0.4983	-0.2357	-0.2659	-0.5606	-0.3876	-0.1541	-0.4671	-0.1901	-0.2594	-0.5961	-0.5069	-0.5139	1.5497	-0.9354	-0.0728	-0.3104	-0.0495	-0.5924	-0.0538	-0.0856	1.1158	1.3862	2.2204
blca_tcga_pub_2017	TCGA-CU-A3YL-01	TCGA-CU-A3YL	Luminal_papillary	TCGA-CU-A3YL	106	censored	0.532382	29.76	TCGA-CU-A3YL	201	deceased	0.736053	12.22		1.0673	2.1826	-0.4125	0.2021	-0.4983	-0.4367	-0.7463	-0.0878	-0.4458	0.3998	-0.2185	-0.7302	3.1082	-0.1507	-0.0322	-0.3948	-0.3623	-0.155	-0.207	-0.1901	-0.2081	0.666	-0.3436	0.6128	0.8907	1.6402	-0.0728	-0.2568	-0.3372	-0.4691	-0.3508	-0.0844	-0.3835	2.011	-0.5293
blca_tcga_pub_2017	TCGA-CU-A5W6-01	TCGA-CU-A5W6	Luminal_papillary	TCGA-CU-A5W6	393	deceased	0.992455	1.84							0.4333	0.6207	-0.452	0.598	1.5897	-0.5272	0.44	-0.1114	-0.516	-0.1733	-0.2267	-0.1148	-0.2427	-0.2017	-0.1572	-0.4775	-0.2354	-0.1536	0.1185	-0.1901	-0.1112	-0.3418	-0.3326	-0.1556	-0.3095	0.9221	-0.0728	-0.3099	-0.5218	-0.4675	-0.2887	-0.072	-0.9423	-0.1931	-0.5711
blca_tcga_pub_2017	TCGA-CU-A72E-01	TCGA-CU-A72E	Basal_squamous	TCGA-CU-A72E	255	deceased	0.755928	13.57	TCGA-CU-A72E	210	deceased	0.743432	11.96		0.7368	-0.496	-0.1182	1.3743	-0.747	-0.3665	-0.5435	-0.1003	-0.0712	1.835	-0.3185	-0.1867	0.5091	-0.2041	-0.2249	-0.4991	-0.3521	1.015	-0.8662	0.2312	0.1591	0.3286	-0.4736	-0.2096	-0.2877	2.4755	-0.0695	-0.3194	-0.8133	-0.1992	0.0288	-0.0646	-0.6841	-0.4785	-0.3979
blca_tcga_pub_2017	TCGA-DK-A1A3-01	TCGA-DK-A1A3	Luminal_infiltrated	TCGA-DK-A1A3	151	deceased	0.607017	21.85							-0.9237	0.5608	-0.2214	-0.5154	-0.6669	-0.2375	1.2051	-0.088	0.5386	-0.3307	-0.1751	-0.9105	-0.5231	-0.2025	-0.1717	-0.1035	-0.1551	-0.1457	-0.1861	-0.121	-0.1482	-0.2965	0.0772	0.6414	0.5821	-0.2186	-0.0728	-0.3039	-0.5479	-0.0952	0.476	-0.0705	-0.8742	0.0293	-0.5233
blca_tcga_pub_2017	TCGA-DK-A1A5-01	TCGA-DK-A1A5	Luminal_infiltrated	TCGA-DK-A1A5	386	deceased	0.982276	2.14							2.0715	0.2285	0.0377	-0.557	-0.2055	0.3067	0.6342	-0.1184	0.7685	-0.5596	-0.0688	0.2947	0.2118	-0.2207	-0.2659	-0.4676	0.9622	-0.155	-0.6255	-0.1901	-0.1557	0.1783	-0.36	-0.1672	-0.7796	-0.4584	-0.0677	-0.2709	-0.4723	-0.3259	0.6369	-0.0856	-0.576	-0.5588	0.2013
blca_tcga_pub_2017	TCGA-DK-A1A6-01	TCGA-DK-A1A6	Luminal_infiltrated	TCGA-DK-A1A6	36	censored	0.393925	66.36	TCGA-DK-A1A6	31	censored	0.414229	66.36		-0.2585	-0.7031	-0.5502	-0.1539	-0.6062	-0.4157	0.0264	-0.1182	-0.4171	-0.2341	-0.344	-0.9372	1.0207	-0.236	-0.2734	-0.2721	-0.4034	-0.1541	0.208	-0.1901	-0.2527	1.7819	-0.0161	-0.6002	-0.1552	0.3702	-0.0701	-0.3234	-0.9354	-0.3917	-0.3371	-0.0605	-1.0329	-0.3331	-0.6936
blca_tcga_pub_2017	TCGA-DK-A1A7-01	TCGA-DK-A1A7	Luminal	TCGA-DK-A1A7	190	censored	0.667485	18.4	TCGA-DK-A1A7	285	deceased	0.953523	3.68		-0.9057	0.2643	-0.1854	0.7316	-0.5276	-0.4859	-1.0478	-0.1026	-0.5027	-0.446	0.2109	-0.8055	0.5462	-0.1731	0.5193	0.0392	-0.2122	-0.1533	0.7158	-0.1901	-0.1305	-0.1455	0.2794	0.1592	-0.488	-0.4374	-0.0728	-0.2705	0.5832	-0.555	-0.317	0.153	-0.4892	0.9944	-0.5623
blca_tcga_pub_2017	TCGA-DK-A1AA-01	TCGA-DK-A1AA	Luminal_papillary	TCGA-DK-A1AA	181	censored	0.653089	18.99	TCGA-DK-A1AA	130	censored	0.621256	18.99		0.7637	0.6582	0.2913	0.2728	-0.4921	-0.4792	-0.4023	-0.0986	-0.4094	-0.0704	-0.2411	1.802	1.0692	-0.2285	-0.1911	-0.5001	-0.3353	-0.1541	-0.9573	-0.1901	-0.2284	0.4626	-0.486	0.017	1.8437	0.236	-0.0728	-0.3157	-1.1551	-0.468	-0.2212	-0.0856	0.3325	0.2571	0.0874
blca_tcga_pub_2017	TCGA-DK-A1AB-01	TCGA-DK-A1AB	Basal_squamous	TCGA-DK-A1AB	212	deceased	0.705614	16.69	TCGA-DK-A1AB	211	deceased	0.747006	11.96		-0.4864	0.1912	0.8021	-0.8297	-0.6703	1.2036	1.3884	-0.068	1.7063	-0.4839	0.9002	0.0083	0.1244	0.2105	-0.2051	-0.2136	-0.0483	-0.1264	2.8397	-0.0664	-0.141	-0.5526	-0.103	-0.2404	-0.7538	-0.0539	-0.0523	-0.2995	0.9517	0.039	0.4145	-0.0697	0.5539	-0.7859	1.2368
blca_tcga_pub_2017	TCGA-DK-A1AC-01	TCGA-DK-A1AC	Luminal_infiltrated	TCGA-DK-A1AC	5	censored	0.282894	130.78	TCGA-DK-A1AC	4	censored	0.291251	130.78		-1.1743	-0.1803	-0.4373	-1.1498	-0.5199	-0.3665	0.5343	-0.0816	0.1123	-0.8398	-0.2358	-0.9399	-1.0885	-0.2347	-0.2239	0.201	-0.3828	-0.153	-0.9545	-0.0555	-0.2545	-0.4507	-0.2044	-0.4296	0.2127	-1.1696	-0.07	-0.3117	-0.001	-0.1185	-0.3481	-0.0882	-0.795	-0.4532	0.7154
blca_tcga_pub_2017	TCGA-DK-A1AD-01	TCGA-DK-A1AD	Luminal	TCGA-DK-A1AD	8	censored	0.282894	112.35	TCGA-DK-A1AD	7	censored	0.291251	112.35		-0.2048	-0.4275	-0.0863	-0.5041	3.9674	-0.4045	-1.1501	-0.1134	0.0062	-0.6383	-0.3108	-0.933	-0.4586	-0.2139	-0.2546	-0.3402	0.88	-0.1493	-0.0083	-0.139	-0.2314	0.4749	-0.2648	-0.1586	-0.8406	2.6123	-0.0728	-0.2899	-0.0274	-0.4324	-0.2382	0.9105	-0.9386	-0.8742	-0.0876
blca_tcga_pub_2017	TCGA-DK-A1AE-01	TCGA-DK-A1AE	Basal_squamous	TCGA-DK-A1AE	219	censored	0.7156	16.13	TCGA-DK-A1AE	257	deceased	0.87514	6.93		0.3474	-0.1823	-0.0588	-0.5615	-0.948	-0.5009	0.0593	-0.1014	-0.3036	0.4823	-0.3029	-0.5618	-0.9367	-0.01	-0.2471	-0.4426	1.5384	-0.1542	-0.7325	-0.1901	-0.2415	-1.0004	-0.4911	-0.3766	-0.3167	-0.8194	-0.0683	-0.3123	0.4223	-0.5413	-0.1497	-0.086	-1.0133	-0.4447	-0.1193
blca_tcga_pub_2017	TCGA-DK-A1AF-01	TCGA-DK-A1AF	Luminal_infiltrated	TCGA-DK-A1AF	203	censored	0.692027	17.61	TCGA-DK-A1AF	146	deceased	0.653869	17.35		-0.4652	3.616	-0.0234	-0.0086	0.0037	0.4096	0.1542	-0.0008	3.0943	-0.4591	1.6199	-0.4775	0.6933	-0.177	0.2365	0.1333	0.041	-0.1487	-0.2483	-0.1499	0.1035	-0.5974	1.3762	8.4593	-0.9068	0.3749	-0.0628	-0.2691	2.3544	0.5127	-0.0994	-0.0754	0.102	0.1805	0.5122
blca_tcga_pub_2017	TCGA-DK-A1AG-01	TCGA-DK-A1AG	Luminal_papillary	TCGA-DK-A1AG	226	censored	0.718883	15.6	TCGA-DK-A1AG	163	censored	0.684648	15.6		1.1362	-0.153	-0.0576	1.0694	-0.966	-0.3237	-0.94	-0.1217	-0.5329	-0.2256	-0.2246	2.6751	0.0568	-0.165	-0.256	-0.4597	-0.1957	-0.155	0.1858	-0.1901	-0.0791	1.1539	-0.5036	-0.3918	1.8267	-0.2034	-0.0728	-0.2835	-0.8918	-0.4279	-0.2046	-0.0792	-0.7998	0.6461	-0.4571
blca_tcga_pub_2017	TCGA-DK-A2HX-01	TCGA-DK-A2HX	Luminal_infiltrated	TCGA-DK-A2HX	72	deceased	0.453178	46.65							-0.587	-0.0055	0.4145	-0.2899	-0.5314	0.4495	-0.1988	-0.0871	1.7393	-0.1527	-0.1527	-0.4068	1.6334	-0.1638	-0.1245	-0.43	-0.1266	-0.1541	0.4405	-0.1049	-0.1446	-0.1416	0.0208	1.084	-0.6209	1.9729	-0.0648	-0.3152	1.248	0.0894	-0.124	-0.08	0.2093	1.4817	-0.1114
blca_tcga_pub_2017	TCGA-DK-A2I1-01	TCGA-DK-A2I1	Luminal_infiltrated	TCGA-DK-A2I1	194	censored	0.67808	17.94	TCGA-DK-A2I1	139	censored	0.644788	17.94		-0.2159	0.3677	-0.4343	0.3556	0.1549	-0.1575	-0.3673	-0.0185	-0.0137	-0.4519	-0.2235	-0.9306	-0.8449	-0.2059	-0.1249	0.1161	0.4543	-0.1537	-0.785	0.1558	-0.115	0.2488	-0.2308	0.0091	-0.7673	0.1084	-0.0692	-0.2889	-0.1219	0.109	-0.322	-0.0771	0.3182	0.5302	-0.5979
blca_tcga_pub_2017	TCGA-DK-A2I2-01	TCGA-DK-A2I2	Basal_squamous	TCGA-DK-A2I2	333	deceased	0.879809	7.79	TCGA-DK-A2I2	270	deceased	0.912826	5.35		0.1449	-0.0312	0.4726	-0.9799	-0.5749	0.1892	0.6123	-0.0933	-0.175	-0.6846	-0.0185	-0.7993	-0.7279	-0.2221	-0.2734	-0.2683	-0.355	3.1696	0.2228	-0.1901	-0.0241	-0.7542	-0.1674	-0.1701	-0.4508	0.5015	-0.0619	-0.3073	-0.6257	1.7797	0.1042	-0.0621	-0.5355	-0.6614	0.3665
blca_tcga_pub_2017	TCGA-DK-A2I4-01	TCGA-DK-A2I4	Basal_squamous	TCGA-DK-A2I4	4	censored	0.282894	142.67	TCGA-DK-A2I4	3	censored	0.291251	142.67		-1.2056	0.5033	1.0284	-0.7922	0.3592	0.595	2.2279	0.008	1.1536	-0.3324	-0.1192	0.802	0.0035	-0.0816	-0.0607	2.3705	-0.281	-0.1524	1.6102	-0.1901	-0.1812	0.0283	0.7659	1.0845	-0.8318	-0.8852	-0.0505	-0.2927	0.1711	2.8675	-0.0896	-0.0703	0.607	-0.252	1.6599
blca_tcga_pub_2017	TCGA-DK-A2I6-01	TCGA-DK-A2I6	Basal_squamous	TCGA-DK-A2I6	20	censored	0.363222	87.25	TCGA-DK-A2I6	16	censored	0.352862	87.25		-0.0716	-0.476	0.5313	-0.6898	-1.0108	-0.3125	0.1068	-0.1034	-0.3908	-0.5289	0.3084	0.8935	-0.6939	-0.2341	-0.2526	-0.5708	-0.3885	0.0641	0.9403	0.0355	-0.1916	-0.6298	-0.3341	-0.6426	2.3772	-0.1933	-0.0681	-0.2751	-0.0462	-0.5544	-0.0324	-0.0858	-1.1588	-0.7088	-0.2343
blca_tcga_pub_2017	TCGA-DK-A3IK-01	TCGA-DK-A3IK	Luminal	TCGA-DK-A3IK	358	deceased	0.93546	4.8							-0.4335	-0.3079	-0.2943	0.6631	-0.4361	-0.0961	-0.8256	-0.0949	-0.2011	-0.5071	-0.2305	-0.7648	-0.4281	-0.1955	-0.0713	-0.4675	-0.3199	-0.1476	-0.1524	-0.0253	-0.1858	1.6441	-0.3581	-0.0805	0.4202	-0.2779	-0.066	-0.1628	-0.1323	-0.5681	0.0236	-0.0847	-0.773	0.0245	-0.7129
blca_tcga_pub_2017	TCGA-DK-A3IL-01	TCGA-DK-A3IL	Luminal	TCGA-DK-A3IL	256	deceased	0.758916	13.57							-0.9356	-0.5916	-0.3578	1.3005	0.2598	-0.3357	-1.1462	-0.0907	-0.05	0.3262	-0.3134	-0.8812	-0.5877	-0.1806	-0.1565	-0.45	-0.3772	-0.1536	0.6781	-0.063	-0.2316	1.4535	-0.266	-0.5059	-0.8248	2.309	-0.0728	-0.2482	0.5723	-0.5965	-0.2472	-0.0516	-0.7206	-0.3454	-0.7696
blca_tcga_pub_2017	TCGA-DK-A3IM-01	TCGA-DK-A3IM	Basal_squamous	TCGA-DK-A3IM	331	deceased	0.874493	8.15	TCGA-DK-A3IM	259	deceased	0.882004	6.6		-0.5094	-0.8596	-0.1557	-0.9276	-1.0105	-0.3636	-0.9877	-0.0789	-0.5433	0.1404	1.4689	-0.6429	0.0414	-0.1972	-0.2734	-0.475	-0.3986	1.1057	-0.0773	0.2924	-0.2159	-1.0337	-0.4827	-0.6464	-0.5356	-0.6252	-0.0728	-0.3177	0.9312	-0.4811	0.7795	-0.0854	-1.1964	0.065	-0.6989
blca_tcga_pub_2017	TCGA-DK-A3IN-01	TCGA-DK-A3IN	Basal_squamous	TCGA-DK-A3IN	330	deceased	0.871835	8.21							-0.8244	-0.153	0.2836	-0.4061	-0.0081	0.1457	0.9047	-0.0633	0.9314	0.2923	-0.3234	-0.4348	0.06	-0.2295	-0.2558	-0.1139	-0.3614	-0.0326	5.5747	0.6721	-0.1673	-0.3475	-0.3058	-0.0313	-0.2716	-0.1792	-0.0698	-0.2364	0.7913	0.905	0.205	-0.0729	0.8249	-0.2923	-0.0864
blca_tcga_pub_2017	TCGA-DK-A3IQ-01	TCGA-DK-A3IQ	Luminal_infiltrated	TCGA-DK-A3IQ	200	deceased	0.685107	17.71	TCGA-DK-A3IQ	246	deceased	0.837389	8.21		-0.2446	0.7857	-0.1989	-0.2371	0.1008	2.5602	0.2349	0.1349	5.4172	-0.1988	0.3583	-0.6427	-0.2844	-0.1643	0.0409	-0.5018	0.2071	-0.155	0.0377	-0.0587	-0.0668	-0.3822	-0.3586	0.9825	-1.2904	-0.9485	-0.0361	-0.3092	3.3511	0.2203	-0.2078	-0.0798	0.5793	0.5594	-0.3012
blca_tcga_pub_2017	TCGA-DK-A3IS-01	TCGA-DK-A3IS	Luminal_papillary	TCGA-DK-A3IS	65	censored	0.446704	50.23	TCGA-DK-A3IS	53	censored	0.444195	50.23		0.3667	-0.0659	-0.4115	2.6092	-1.0551	-0.5362	-0.6768	-0.1146	-0.5282	0.1083	-0.2478	1.0408	1.227	-0.2368	-0.2574	-0.5158	-0.0246	-0.155	-1.012	-0.016	-0.2248	0.8526	-0.483	-0.3061	1.0112	1.827	-0.0728	-0.3009	-1.3442	-0.5687	-0.283	-0.0882	-0.6081	0.0808	-0.6593
blca_tcga_pub_2017	TCGA-DK-A3IT-01	TCGA-DK-A3IT	Luminal_infiltrated	TCGA-DK-A3IT	154	censored	0.615165	21.29	TCGA-DK-A3IT	113	censored	0.595978	21.29		-0.2656	-0.0674	0.272	0.5379	-0.024	-0.2084	-0.3229	-0.0765	0.6582	0.321	-0.3068	0.9721	-0.0928	-0.1821	-0.134	-0.2867	-0.2406	-0.1539	-0.2617	-0.1901	-0.2191	-0.1062	0.149	0.4975	-0.6459	0.5857	-0.0728	1.6861	-0.4543	-0.2066	0.2209	-0.085	-0.5839	-0.6458	-0.4613
blca_tcga_pub_2017	TCGA-DK-A3IU-01	TCGA-DK-A3IU	Basal_squamous	TCGA-DK-A3IU	141	deceased	0.582291	23.19	TCGA-DK-A3IU	128	deceased	0.616364	19.05		-1.3147	-0.1431	0.4684	-0.9146	-0.7007	0.1857	1.4836	-0.0816	0.8452	-0.2049	-0.2269	-0.6561	-0.7126	-0.1516	0.044	2.5174	-0.3125	-0.155	-0.7868	-0.1408	-0.1703	-0.8338	1.174	0.406	-0.6308	-0.0727	-0.0667	-0.2879	1.0198	1.8523	-0.0173	-0.0756	0.4809	-0.3848	0.8671
blca_tcga_pub_2017	TCGA-DK-A3IV-01	TCGA-DK-A3IV	Luminal_papillary	TCGA-DK-A3IV	312	deceased	0.831825	9.66	TCGA-DK-A3IV	255	deceased	0.868276	6.96		-0.5571	-0.4411	0.151	-0.1718	-0.1681	-0.4284	0.9632	-0.067	-0.3132	0.593	-0.1524	-0.2413	-0.818	0.011	-0.1978	0.6795	-0.3374	-0.15	-0.8441	-0.1527	-0.2588	-0.2029	2.7998	-0.5679	-0.4742	-0.589	-0.0635	-0.2465	0.1027	-0.2901	-0.0409	-0.0787	-0.6466	1.6867	0.3897
blca_tcga_pub_2017	TCGA-DK-A3WW-01	TCGA-DK-A3WW	Basal_squamous	TCGA-DK-A3WW	161	censored	0.615165	20.8	TCGA-DK-A3WW	118	censored	0.60116	20.8		-0.4355	-0.6398	0.6356	-0.4583	-0.5901	-0.4297	0.4045	-0.0228	-0.4504	-0.5776	-0.3159	0.7925	0.2589	-0.2363	-0.2622	1.3942	-0.3875	-0.1537	-0.8212	-0.1293	-0.2415	-1.0251	-0.4339	-0.6005	1.8715	-0.2967	-0.0615	-0.3144	-0.6535	-0.0565	0.0593	-0.0882	-0.7228	-1.2174	0.4646
blca_tcga_pub_2017	TCGA-DK-A3WX-01	TCGA-DK-A3WX	Basal_squamous	TCGA-DK-A3WX	308	deceased	0.821091	10.55	TCGA-DK-A3WX	237	deceased	0.813238	9.95		-0.1036	1.2174	0.1593	1.2704	-0.6651	-0.1616	0.3642	0.1892	0.0425	0.1413	0.0849	0.0543	-0.4333	-0.2212	-0.2541	0.1641	-0.3555	0.6172	-0.2522	-0.1901	-0.0668	0.3687	-0.366	0.5303	-0.7139	-0.1678	-0.0436	-0.2957	0.1633	-0.2797	0.0576	-0.0882	-0.6086	-0.618	0.0086
blca_tcga_pub_2017	TCGA-DK-A3WY-01	TCGA-DK-A3WY	Basal_squamous	TCGA-DK-A3WY	3	censored	0.282894	163.17	TCGA-DK-A3WY	1	censored	0.145626	163.17		-1.6669	0.2101	0.7074	-1.1347	-0.211	0.621	3.1317	-0.0235	0.3746	-0.8225	0.0313	-0.5989	-1.041	-0.0537	2.6844	10.178	-0.2067	-0.1513	-0.2361	2.0048	0.1601	-1.1456	5.3527	1.5172	-0.9825	-0.9231	0.0497	-0.1914	0.356	0.9355	-0.2544	-0.0882	0.6112	-0.762	1.4176
blca_tcga_pub_2017	TCGA-DK-A3X1-01	TCGA-DK-A3X1	Luminal_papillary	TCGA-DK-A3X1	37	censored	0.393925	66	TCGA-DK-A3X1	32	censored	0.414229	66		-0.0897	-0.1114	-0.3618	0.1181	-0.4928	-0.5072	-0.6893	-0.0925	-0.3523	-0.1109	-0.3453	-0.5091	-0.5081	-0.2319	-0.2602	-0.2376	-0.3827	-0.1534	-0.5553	0.2414	-0.2298	-0.4432	-0.3426	-0.1556	-0.7266	-0.6369	-0.0728	-0.2332	-0.4201	-0.5376	-0.3017	-0.0836	1.1435	-0.6433	-0.7252
blca_tcga_pub_2017	TCGA-DK-A3X2-01	TCGA-DK-A3X2	Luminal_papillary	TCGA-DK-A3X2	193	deceased	0.674548	17.97	TCGA-DK-A3X2	145	deceased	0.649329	17.51		-0.7765	-0.5813	-0.3621	2.433	-1.0132	-0.5772	-0.6089	-0.1217	-0.5238	1.7275	-0.1956	-0.7657	0.0567	-0.2336	-0.2557	0.9087	-0.1117	-0.155	1.3789	0.0977	-0.2527	-0.6806	-0.4537	-0.6914	1.6619	0.1862	-0.0639	-0.2921	-0.6293	-0.5789	0.0199	-0.0544	-0.7653	-0.4157	-0.6744
blca_tcga_pub_2017	TCGA-DK-A6AV-01	TCGA-DK-A6AV	Luminal_papillary	TCGA-DK-A6AV	40	censored	0.404572	64.13	TCGA-DK-A6AV	34	censored	0.414229	64.13		0.6217	0.8417	-0.0783	0.0076	-0.6201	-0.4795	0.9001	-0.0953	-0.4954	0.0138	-0.2525	-0.7933	1.1299	-0.2141	-0.1838	-0.1766	-0.2446	-0.155	0.7919	-0.0277	-0.1406	1.2374	-0.1932	0.1762	-0.5617	0.4747	-0.0728	-0.3104	-1.2067	-0.5237	-0.1834	-0.0726	-0.8927	0.38	-0.8917
blca_tcga_pub_2017	TCGA-DK-A6AW-01	TCGA-DK-A6AW	Luminal_papillary	TCGA-DK-A6AW	58	censored	0.439381	53.25	TCGA-DK-A6AW	46	censored	0.434941	53.25		-0.2747	0.553	0.0027	0.1995	-0.9371	-0.481	-0.6366	-0.1155	-0.5043	-0.8775	-0.1401	2.7112	2.8546	-0.2351	0.036	-0.5368	-0.3712	-0.0848	-1.0143	-0.1136	-0.2364	-0.6433	-0.4491	0.6299	1.1955	-0.5133	-0.0728	8.5515	-0.5525	-0.5466	-0.3145	-0.0882	0.473	7.2095	-0.1047
blca_tcga_pub_2017	TCGA-DK-A6B0-01	TCGA-DK-A6B0	Luminal_papillary	TCGA-DK-A6B0	25	censored	0.382339	76.54	TCGA-DK-A6B0	22	censored	0.39697	76.54		0.9087	-0.3669	-0.203	1.362	-0.1223	-0.5122	-0.8692	-0.1167	-0.5571	-0.6954	-0.2525	1.0506	0.2872	-0.0012	-0.2279	-0.4781	-0.2529	-0.155	-0.5332	-0.1901	-0.2408	0.7841	-0.496	-0.5223	0.8615	-0.5168	-0.0728	-0.3102	-0.5137	-0.4765	-0.3336	-0.0803	-0.3918	-0.1298	-0.5352
blca_tcga_pub_2017	TCGA-DK-A6B1-01	TCGA-DK-A6B1	Luminal_papillary	TCGA-DK-A6B1	31	censored	0.382339	67.31	TCGA-DK-A6B1	29	censored	0.414229	67.31		0.7102	1.7194	-0.4635	-0.1795	0.998	-0.4719	-0.7906	-0.1217	-0.4897	0.5986	-0.3679	-0.6879	-0.1029	-0.2307	-0.1488	-0.5054	-0.3614	-0.1539	-0.977	0.0215	-0.1859	0.1019	-0.3316	0.1051	1.4826	-0.9663	-0.0728	-0.3125	-0.5447	-0.5657	-0.3062	-0.0882	0.653	1.3766	-0.0365
blca_tcga_pub_2017	TCGA-DK-A6B2-01	TCGA-DK-A6B2	Luminal_infiltrated	TCGA-DK-A6B2	225	censored	0.718883	15.67	TCGA-DK-A6B2	243	deceased	0.830497	8.8		-0.3994	0.2632	0.0773	-0.0841	0.4399	-0.0776	-0.056	-0.0431	0.5644	-0.8344	-0.2239	-0.9119	-0.2257	-0.0114	-0.1352	0.1503	-0.3236	-0.1526	-0.0104	-0.1901	-0.1538	0.7517	1.2967	0.7895	0.6725	-0.6296	-0.0694	-0.2637	0.6911	0.1553	-0.0937	-0.0607	-0.6019	-0.3867	-0.3899
blca_tcga_pub_2017	TCGA-DK-A6B5-01	TCGA-DK-A6B5	Basal_squamous	TCGA-DK-A6B5	63	censored	0.446704	50.66	TCGA-DK-A6B5	51	censored	0.444195	50.66		2.5496	-0.7628	0.3107	-0.6545	-0.9377	-0.2967	-0.3529	-0.0759	-0.4954	-0.3365	-0.2285	-0.4364	0.1793	-0.2108	-0.2654	-0.1366	-0.2004	-0.1512	2.4674	-0.0601	-0.2361	-0.1486	-0.327	-0.602	0.3678	0.3876	-0.054	0.1584	-0.5637	-0.1313	-0.2717	-0.0882	-0.4454	-0.558	0.1564
blca_tcga_pub_2017	TCGA-DK-A6B6-01	TCGA-DK-A6B6	Luminal_papillary	TCGA-DK-A6B6	85	censored	0.484457	36.63	TCGA-DK-A6B6	66	censored	0.482949	36.63		0.7128	-0.5549	-0.2851	1.4305	0.9442	-0.5783	-0.7584	-0.0722	-0.5225	-0.6325	-0.3438	0.3727	-1.0629	-0.2246	-0.2594	0.1208	-0.3459	-0.155	-0.5725	-0.1901	-0.2608	1.6864	-0.1359	-0.467	0.6062	-0.6397	-0.0728	-0.2672	0.3653	-0.4291	-0.338	-0.0882	-0.1788	0.0903	0.1444
blca_tcga_pub_2017	TCGA-DK-AA6L-01	TCGA-DK-AA6L	Basal_squamous	TCGA-DK-AA6L	83	deceased	0.478549	38.21	TCGA-DK-AA6L	74	deceased	0.489948	30.22		0.1187	-0.8098	0.0114	0.2027	-0.3687	-0.4763	0.0774	-0.0891	-0.4855	0.1686	-0.3533	-0.8496	0.1396	-0.219	-0.2611	-0.3268	-0.3894	-0.152	-0.8347	-0.1233	-0.2504	0.1086	-0.4247	-0.7569	0.1356	0.5827	-0.0728	0.0062	-0.7557	0.2511	-0.0794	-0.0882	0.1756	-0.5028	-0.1052
blca_tcga_pub_2017	TCGA-DK-AA6M-01	TCGA-DK-AA6M	Basal_squamous	TCGA-DK-AA6M	60	censored	0.439381	51.97	TCGA-DK-AA6M	48	censored	0.434941	51.97		-0.8097	-0.4744	-0.0773	-1.0238	0.3568	0.7163	0.7894	-0.0725	-0.5108	0.7606	-0.2051	-0.3804	-0.0652	-0.2342	-0.2257	0.0827	-0.3557	-0.0969	3.1394	-0.1901	-0.1646	-0.8803	0.3181	-0.4317	2.8354	-0.6736	-0.0728	0.9534	0.6202	1.8324	-0.2729	-0.0772	0.6479	-0.5789	-0.1578
blca_tcga_pub_2017	TCGA-DK-AA6P-01	TCGA-DK-AA6P	Luminal_papillary	TCGA-DK-AA6P	237	censored	0.731496	15.01	TCGA-DK-AA6P	316	deceased	0.996825	0.53		0.0008	0.3679	-0.3063	0.5475	2.2167	-0.5607	-0.8689	-0.1041	-0.4107	0.5686	-0.206	-0.841	-0.9155	-0.2209	-0.2335	-0.1434	0.3142	-0.155	-0.8244	0.1709	-0.1377	0.1676	-0.3047	-0.339	2.6557	-0.7153	-0.0728	-0.2935	0.3004	-0.578	-0.2383	-0.079	-0.5114	0.7252	-0.8784
blca_tcga_pub_2017	TCGA-DK-AA6Q-01	TCGA-DK-AA6Q	Basal_squamous	TCGA-DK-AA6Q	254	deceased	0.75294	13.57	TCGA-DK-AA6Q	240	deceased	0.820159	9.36		0.5812	-0.8722	-0.2439	-0.6202	0.0608	-0.4465	0.5676	0.0102	-0.5633	1.2172	-0.3005	-0.4211	-0.4521	12.052	-0.2474	0.0291	-0.2236	-0.1471	0.0408	-0.1901	-0.2667	-0.3817	-0.3462	-0.7015	-0.6906	-0.363	-0.064	0.0111	1.7008	-0.2479	-0.1948	-0.0882	0.08	-0.8009	-0.4163
blca_tcga_pub_2017	TCGA-DK-AA6R-01	TCGA-DK-AA6R	Basal_squamous	TCGA-DK-AA6R	2	censored	0.282894	165.6	TCGA-DK-AA6R	2	deceased	0.145626	161.2		-0.2607	-0.5655	0.3391	0.3041	-1.0381	0.2391	-0.3109	-0.072	-0.267	1.2179	-0.31	-0.3849	0.9051	-0.2335	-0.2621	-0.3844	-0.3927	-0.155	0.8197	-0.1901	-0.1907	-0.6564	-0.4019	-0.5479	0.1369	1.8285	-0.0652	-0.3222	-0.4945	-0.4086	0.0623	-0.0882	-1.0508	-0.5154	1.2644
blca_tcga_pub_2017	TCGA-DK-AA6S-01	TCGA-DK-AA6S	Basal_squamous	TCGA-DK-AA6S	1	censored	0.282894	165.9	TCGA-DK-AA6S	25	deceased	0.39697	72.34		-1.0666	-0.1874	-0.2579	-0.9459	-0.5156	-0.016	-0.2051	-0.0309	0.9802	-0.5074	-0.1669	-0.3435	-0.334	1.8416	-0.2001	0.1735	-0.3074	-0.1515	-0.3065	-0.1104	-0.1432	-0.6056	-0.1994	-0.0337	-0.9423	0.088	-0.0481	-0.321	2.3921	-0.2248	-0.319	-0.078	-0.8576	-0.3319	0.0377
blca_tcga_pub_2017	TCGA-DK-AA6T-01	TCGA-DK-AA6T	Luminal_infiltrated	TCGA-DK-AA6T	186	censored	0.660346	18.79	TCGA-DK-AA6T	132	censored	0.621256	18.79		-1.7268	-0.4719	-0.5664	-1.0526	1.6676	-0.4662	1.7532	-0.0915	-0.3629	-1.1264	-0.2968	-0.8815	-1.1304	-0.1897	0.9543	8.4586	-0.2757	-0.155	-0.9761	-0.1159	4.5266	-1.0838	-0.2604	-0.1165	-1.4593	-1.2893	-0.0636	-0.2303	-0.6046	-0.3417	-0.3477	-0.0835	-0.8348	0.2762	1.8719
blca_tcga_pub_2017	TCGA-DK-AA6U-01	TCGA-DK-AA6U	Luminal_papillary	TCGA-DK-AA6U	180	censored	0.653089	18.99	TCGA-DK-AA6U	129	censored	0.621256	18.99		-0.6279	-0.3593	-0.4011	-1.0174	0.5121	-0.4431	-0.4781	-0.0998	-0.5321	1.4648	-0.2481	-0.799	-0.8989	-0.2264	-0.2569	-0.4409	-0.3608	-0.145	-0.3317	-0.1901	-0.0687	1.2077	-0.4122	-0.5208	-0.0687	-0.1121	-0.07	0.0047	0.1136	-0.6012	-0.2242	-0.0796	0.3807	-0.8703	-0.3586
blca_tcga_pub_2017	TCGA-DK-AA6W-01	TCGA-DK-AA6W	Neuronal	TCGA-DK-AA6W	253	deceased	0.749953	13.63	TCGA-DK-AA6W	195	deceased	0.728579	12.45		-1.0604	-0.3948	0.0958	-1.1626	1.2774	-0.4515	-0.9426	-0.0804	-0.5046	0.6775	4.2563	-0.937	-1.0635	2.2913	-0.0515	-0.4338	2.3931	-0.155	-0.2636	-0.1901	15.7848	-1.1189	-0.3316	-0.4604	-0.5535	-0.315	-0.0413	-0.2975	1.836	0.2056	-0.2706	0.1398	0.606	-0.4603	-0.6075
blca_tcga_pub_2017	TCGA-DK-AA6X-01	TCGA-DK-AA6X	Luminal_infiltrated	TCGA-DK-AA6X	231	censored	0.722064	15.34	TCGA-DK-AA6X	168	censored	0.693023	15.34		-0.1792	-0.1112	-0.0982	-0.683	0.3822	-0.1054	-0.172	-0.0726	-0.3828	-0.2465	-0.1778	0.1876	-0.8852	-0.1973	0.0041	-0.184	0.9935	-0.1438	-0.7373	0.0111	-0.2097	-0.5695	2.5812	0.7987	-0.5495	-0.5021	-0.0728	-0.2937	-1.147	-0.0814	-0.2113	-0.0689	0.109	0.665	-0.1441
blca_tcga_pub_2017	TCGA-DK-AA71-01	TCGA-DK-AA71	Luminal_papillary	TCGA-DK-AA71	252	censored	0.749953	13.63	TCGA-DK-AA71	182	censored	0.713317	13.63		-0.18	-0.603	-0.4964	1.5195	-0.6771	-0.5304	-0.1277	-0.1023	-0.5296	0.0871	-0.2037	-0.8115	2.5157	-0.2235	-0.1416	-0.3675	-0.1188	-0.155	-0.3786	0.4466	-0.1079	-0.3565	-0.5279	-0.4736	0.5078	2.48	-0.0678	-0.321	-0.5445	-0.5456	-0.3293	-0.078	0.048	-0.4248	-0.7823
blca_tcga_pub_2017	TCGA-DK-AA74-01	TCGA-DK-AA74	Basal_squamous	TCGA-DK-AA74	54	censored	0.431244	56.11	TCGA-DK-AA74	41	censored	0.414229	56.11		-0.5777	-0.3827	-0.0665	-0.5479	0.3717	0.8626	0.4444	-0.0839	0.0416	-0.5996	-0.2757	-0.0268	-0.8633	-0.1498	0.1113	0.9776	-0.3	-0.1472	0.9583	-0.1901	-0.1396	-0.4839	3.4821	0.0851	-0.9152	-0.6212	-0.044	-0.2661	-0.2883	2.4189	-0.2981	-0.0808	1.1171	-0.4494	-0.1214
blca_tcga_pub_2017	TCGA-DK-AA75-01	TCGA-DK-AA75	Luminal_papillary	TCGA-DK-AA75	300	deceased	0.807639	11.17	TCGA-DK-AA75	224	deceased	0.76825	10.78		-1.1771	-0.0967	-0.4346	-0.9895	-0.3564	-0.5434	-1.2104	-0.1122	-0.5647	0.5261	-0.3073	-0.8471	-0.786	-0.1962	-0.1873	-0.5193	-0.3936	-0.1524	-0.6807	-0.1901	-0.228	-0.1423	-0.5279	-0.364	-0.244	0.1373	-0.0728	-0.0387	-0.6962	-0.6293	-0.3519	-0.0882	0.1406	-0.5519	-0.5861
blca_tcga_pub_2017	TCGA-DK-AA76-01	TCGA-DK-AA76	Luminal_papillary	TCGA-DK-AA76	288	censored	0.793995	12.02	TCGA-DK-AA76	207	censored	0.743432	12.02		2.1349	0.3766	-0.3439	-0.1648	-0.1339	-0.5833	-1.0277	-0.1217	-0.532	-0.0901	-0.3408	-0.5815	-0.669	-0.23	-0.261	-0.4871	0.1209	-0.155	-0.9458	0.2148	-0.1771	-0.4444	-0.4931	-0.5578	0.2163	1.7599	-0.0728	-0.2869	1.0702	-0.635	-0.2832	-0.0839	0.0544	1.5206	-0.577
blca_tcga_pub_2017	TCGA-DK-AA77-01	TCGA-DK-AA77	Luminal_papillary	TCGA-DK-AA77	164	censored	0.622854	20.3	TCGA-DK-AA77	169	deceased	0.693023	15.34		-0.0751	-0.0616	-0.1947	0.9485	-0.8948	-0.5008	0.0609	-0.1067	-0.5212	-0.1655	-0.3492	0.2019	0.6189	-0.2282	-0.2621	-0.2716	0.2884	-0.155	-0.5544	-0.0673	-0.1864	-0.1853	-0.3697	-0.3662	1.8498	1.0862	-0.0728	-0.3103	-1.3414	-0.435	-0.2379	-0.0764	-0.5611	0.1743	-0.1634
blca_tcga_pub_2017	TCGA-E5-A2PC-01	TCGA-E5-A2PC	Basal_squamous	TCGA-E5-A2PC	77	censored	0.472334	43.56	TCGA-E5-A2PC	60	censored	0.460059	43.56		1.4134	-0.786	0.1906	0.8943	-0.993	-0.5442	0.1876	-0.1086	-0.5362	0.5911	-0.3496	1.0919	0.3816	-0.2313	-0.266	-0.433	-0.4099	-0.1532	0.1891	-0.1901	-0.2315	0.0919	-0.4657	-0.7444	-0.521	1.3849	-0.0703	-0.3236	-0.4772	-0.4328	-0.2456	-0.0857	0.9801	-1.0518	0.062
blca_tcga_pub_2017	TCGA-E5-A4TZ-01	TCGA-E5-A4TZ	Luminal_papillary	TCGA-E5-A4TZ	232	deceased	0.725217	15.34	TCGA-E5-A4TZ	175	deceased	0.701226	14.29		0.3502	-0.7529	-0.162	-0.3936	-0.3913	-0.5697	-1.0896	-0.0986	-0.5478	5.6634	-0.3643	-0.7213	1.146	-0.2202	-0.2435	-0.365	-0.3978	-0.1259	0.5303	0.0129	-0.1639	0.1917	-0.4651	-0.6536	0.1153	4.2331	-0.0728	-0.1609	0.2971	-0.5142	0.0091	-0.044	-0.7929	-1.1062	0.4237
blca_tcga_pub_2017	TCGA-E5-A4U1-01	TCGA-E5-A4U1	Luminal_papillary	TCGA-E5-A4U1	81	censored	0.478549	38.8	TCGA-E5-A4U1	71	deceased	0.482949	32.59		-0.076	-0.4713	-0.3731	-0.4695	0.3643	-0.5661	-1.0611	-0.0019	-0.5414	-0.0646	-0.2365	-0.7372	-1.0792	-0.2235	-0.2327	-0.3241	-0.406	-0.155	-0.3586	-0.0428	-0.1536	-0.1361	-0.452	-0.6467	0.3197	-0.4779	-0.0454	-0.1119	-1.6809	-0.635	-0.3444	-0.0599	-0.0275	1.9181	-0.9013
blca_tcga_pub_2017	TCGA-E7-A3X6-01	TCGA-E7-A3X6	Basal_squamous	TCGA-E7-A3X6	107	deceased	0.532382	29.7	TCGA-E7-A3X6	203	deceased	0.739751	12.12		0.9206	0.2226	0.0774	1.3877	-0.8406	-0.3835	-0.204	-0.1041	-0.2856	1.1241	-0.3369	1.5504	2.3459	-0.2192	-0.2634	0.1642	-0.3972	-0.1538	-0.8133	-0.1359	-0.2388	-0.0735	-0.2487	-0.2467	2.532	1.9738	-0.0728	-0.3087	-1.1684	-0.1882	0.0348	-0.0813	0.1645	0.2126	-0.0731
blca_tcga_pub_2017	TCGA-E7-A3Y1-01	TCGA-E7-A3Y1	Luminal_papillary	TCGA-E7-A3Y1	353	censored	0.927577	5.35	TCGA-E7-A3Y1	269	censored	0.912826	5.35		-0.2623	0.8569	-0.3439	3.6114	0.2254	-0.4964	-1.1263	-0.1095	-0.4487	-0.2467	-0.3236	0.2042	-0.0567	-0.1813	0.1947	-0.4708	-0.2025	-0.1517	-0.7726	-0.0404	-0.2421	-0.2924	-0.4893	0.5317	2.9742	0.4372	-0.0681	-0.2778	-0.0697	-0.5326	-0.2882	0.099	-0.187	1.0437	-0.2996
blca_tcga_pub_2017	TCGA-E7-A4IJ-01	TCGA-E7-A4IJ	Luminal_papillary	TCGA-E7-A4IJ	149	deceased	0.602915	22.14	TCGA-E7-A4IJ	119	deceased	0.60116	20.37		0.8497	0.1669	-0.378	1.0263	0.293	-0.5054	-0.8443	-0.1046	-0.5304	-0.4722	-0.0041	-0.7179	-0.6606	-0.2251	-0.2217	-0.0781	-0.3517	-0.155	-0.8693	0.0207	-0.1326	0.726	-0.4555	-0.3483	-0.0698	-0.265	-0.0728	-0.2399	1.0947	-0.4992	-0.3157	-0.0792	1.5433	-0.6597	-0.0515
blca_tcga_pub_2017	TCGA-E7-A4XJ-01	TCGA-E7-A4XJ	Luminal_papillary	TCGA-E7-A4XJ	384	deceased	0.979711	2.23							-0.6926	-0.1054	0.0411	0.9712	-0.4434	-0.494	-1.0702	-0.1141	-0.5441	-0.1492	-0.277	1.2151	-0.066	-0.2371	-0.2734	-0.4922	-0.3715	-0.155	0.1451	-0.1901	-0.2384	0.4154	-0.5279	-0.4923	-0.0795	0.1282	-0.0728	-0.3019	-0.5184	-0.6141	-0.2722	-0.0882	-0.4258	-0.1941	-0.5968
blca_tcga_pub_2017	TCGA-E7-A519-01	TCGA-E7-A519	Luminal_papillary	TCGA-E7-A519	211	censored	0.705614	16.69	TCGA-E7-A519	152	censored	0.667338	16.69		-0.4907	-0.8149	-0.2223	0.639	-0.8912	-0.3414	-0.7799	-0.1112	-0.5187	-0.0774	-0.3126	1.9964	-0.0977	-0.232	0.1535	0.3432	-0.3841	-0.155	-0.6338	-0.1901	-0.2227	-0.3143	0.0699	-0.6323	0.2685	-0.9647	-0.0728	0.5489	-1.1349	-0.0403	-0.3416	-0.0634	3.074	1.5113	-0.7457
blca_tcga_pub_2017	TCGA-E7-A541-01	TCGA-E7-A541	Luminal_papillary	TCGA-E7-A541	132	deceased	0.565344	25.56							0.486	-0.3119	0.206	0.0921	-0.3899	-0.3623	-0.0479	-0.0909	-0.3349	0.733	-0.3312	-0.0545	0.7036	-0.2309	-0.1922	0.394	-0.3714	-0.155	0.7143	-0.1901	-0.2681	0.5377	0.3493	-0.2324	-0.6161	0.8573	-0.0689	-0.2406	-0.2949	-0.1108	-0.2689	-0.0842	0.3288	0.1907	-0.4405
blca_tcga_pub_2017	TCGA-E7-A5KE-01	TCGA-E7-A5KE	Luminal_papillary	TCGA-E7-A5KE	402	censored	1	0.56	TCGA-E7-A5KE	315	censored	0.996825	0.56		-0.4021	-0.0475	0.32	-0.7068	1.0224	-0.5955	-0.905	-0.1217	-0.5336	0.2977	-0.3668	-0.7355	-0.5721	-0.2296	-0.2734	-0.5824	-0.4071	-0.1526	-0.7327	-0.0279	-0.2664	-0.192	-0.4443	-0.5525	0.2521	0.5005	-0.0728	0.3589	0.1353	-0.6312	-0.2332	-0.0848	-1.2516	1.5157	-0.6748
blca_tcga_pub_2017	TCGA-E7-A5KF-01	TCGA-E7-A5KF	Luminal_papillary	TCGA-E7-A5KF	400	censored	0.9975	0.66	TCGA-E7-A5KF	314	censored	0.996825	0.66		1.0573	-0.3253	-0.1832	2.0208	1.0273	-0.5628	-0.8532	-0.1217	-0.5097	-0.8133	-0.2841	0.706	0.5461	-0.2215	-0.2456	-0.3999	0.3901	-0.155	-0.8658	-0.1901	1.8412	1.2054	-0.5279	-0.7536	1.4585	-0.2641	-0.0728	-0.3262	-0.8467	-0.6357	-0.1643	-0.0689	2.1693	-0.537	-0.7579
blca_tcga_pub_2017	TCGA-E7-A677-01	TCGA-E7-A677	Luminal_papillary	TCGA-E7-A677	123	censored	0.556367	26.94	TCGA-E7-A677	92	censored	0.556319	26.94		1.7132	0.1652	0.7644	-0.7863	0.4806	-0.286	1.4762	0.0064	-0.4238	-0.8284	3.0146	0.7042	0.7501	-0.1384	-0.1382	-0.4889	0.9475	-0.155	-0.4571	-0.1901	-0.1532	0.6117	-0.3656	-0.3061	-0.4801	-0.7355	-0.0728	-0.2447	0.181	-0.4557	0.0252	-0.0815	-0.4556	-0.6428	-0.3607
blca_tcga_pub_2017	TCGA-E7-A678-01	TCGA-E7-A678	Luminal_papillary	TCGA-E7-A678	128	censored	0.560928	26.22	TCGA-E7-A678	95	censored	0.556319	26.22		0.8269	-0.769	-0.2665	1.0698	-0.1799	-0.5834	-1.2128	-0.1217	-0.5716	-0.3568	-0.318	-0.5323	-0.4044	-0.236	-0.258	-0.3345	-0.2894	-0.155	-0.9986	-0.1901	-0.2695	-0.3891	-0.4848	-0.7006	2.3905	-0.4062	-0.0728	-0.2505	-1.0579	-0.5853	-0.3335	-0.0829	1.2494	0.3377	-0.5847
blca_tcga_pub_2017	TCGA-E7-A6MD-01	TCGA-E7-A6MD	Luminal_infiltrated	TCGA-E7-A6MD	362	censored	0.945971	4.24	TCGA-E7-A6MD	280	censored	0.94338	4.24		0.1087	-0.1936	-0.3327	0.2269	-0.5198	-0.3794	-0.8734	-0.0588	0.4291	0.5719	-0.0288	-0.5179	-0.173	-0.0342	0.0583	0.7655	-0.1751	-0.155	-0.5927	0.1319	-0.1859	-0.7863	0.8986	1.1851	0.0558	-0.3603	-0.0728	-0.2846	-0.3792	-0.1689	-0.2414	-0.0717	1.4096	-0.662	0.0379
blca_tcga_pub_2017	TCGA-E7-A6ME-01	TCGA-E7-A6ME	Luminal_papillary	TCGA-E7-A6ME	138	censored	0.573913	24.01	TCGA-E7-A6ME	106	censored	0.58519	24.01		-0.4084	-0.187	-0.3821	-0.1653	1.197	-0.5325	-0.8393	-0.0699	-0.4224	0.0204	12.9352	0.033	-1.0498	-0.1406	-0.2266	-0.0818	0.3713	-0.1536	-0.737	-0.1901	2.5476	0.4779	-0.2984	-0.2537	-0.3465	-1.1176	-0.0688	0.9942	0.3777	-0.5171	-0.2592	-0.0556	2.4447	1.5549	-0.3802
blca_tcga_pub_2017	TCGA-E7-A6MF-01	TCGA-E7-A6MF	Luminal_papillary	TCGA-E7-A6MF	136	censored	0.569693	24.64	TCGA-E7-A6MF	105	censored	0.58519	24.64		3.0167	0.3304	0.37	0.1334	0.0334	-0.0492	-0.9691	-0.1217	-0.4273	-0.9126	-0.2312	0.5252	-0.5502	-0.2328	-0.042	-0.4722	0.0483	-0.155	-0.9975	-0.1901	-0.2628	0.2397	-0.2462	-0.4739	1.1972	-0.56	-0.0728	-0.2767	1.0143	-0.2812	0.1684	-0.0882	0.8617	1.6042	0.2536
blca_tcga_pub_2017	TCGA-E7-A7DU-01	TCGA-E7-A7DU	Luminal_papillary	TCGA-E7-A7DU	398	censored	0.994994	0.92	TCGA-E7-A7DU	313	censored	0.996825	0.92		1.2755	-0.4633	-0.2363	2.0755	-0.5336	-0.5548	-1.0934	-0.1125	-0.5451	0.1835	-0.3198	0.5327	0.6775	-0.2326	-0.2526	-0.4336	-0.1086	-0.155	-0.9769	-0.1901	-0.2658	1.3046	-0.4696	-0.502	0.6363	1.0974	-0.0728	-0.3189	-0.9125	-0.5838	-0.326	-0.0882	-0.0322	0.8041	-0.7844
blca_tcga_pub_2017	TCGA-E7-A7DV-01	TCGA-E7-A7DV	Basal_squamous	TCGA-E7-A7DV	396	censored	0.994994	1.22	TCGA-E7-A7DV	310	censored	0.99362	1.22		-1.5753	-0.5863	0.4437	-0.9701	0.9764	0.9053	2.8213	-0.1135	-0.1004	-0.6695	-0.2841	-0.8999	1.2558	-0.2348	-0.218	-0.4399	-0.4071	-0.1539	2.1878	2.0694	-0.2354	-1.1797	-0.5279	-0.5159	-1.4863	-1.3153	-0.0728	-0.2937	-0.5503	5.4259	-0.1388	-0.0818	2.3987	-1.263	0.1296
blca_tcga_pub_2017	TCGA-E7-A7PW-01	TCGA-E7-A7PW	Luminal_papillary	TCGA-E7-A7PW	250	censored	0.749953	13.67	TCGA-E7-A7PW	265	deceased	0.899151	5.72		-0.3753	-0.6063	-0.3575	0.9962	0.224	-0.4905	-1.2046	-0.1059	-0.4635	0.2294	-0.158	0.5209	-0.8245	-0.2166	-0.1663	-0.4625	0.4758	-0.1398	-0.8772	0.3919	-0.2061	1.2564	-0.228	-0.5967	0.5032	-0.6307	-0.0367	-0.2572	-0.2335	-0.566	1.2087	-0.0198	2.8198	0.3121	-0.5487
blca_tcga_pub_2017	TCGA-E7-A7XN-01	TCGA-E7-A7XN	Basal_squamous	TCGA-E7-A7XN	246	censored	0.746929	14.06	TCGA-E7-A7XN	262	deceased	0.8923	6.24		0.7291	-0.6282	0.1469	0.0792	-0.6616	-0.4444	1.2761	-0.0498	-0.542	-0.0107	-0.3369	2.7641	-0.0801	-0.2258	-0.2734	1.6093	-0.4011	-0.155	1.0328	0.0626	-0.244	-0.5826	-0.3326	-0.716	1.1296	0.9364	-0.0649	-0.3221	-0.5169	0.12	-0.0974	-0.0882	-0.893	-1.0662	2.9544
blca_tcga_pub_2017	TCGA-E7-A85H-01	TCGA-E7-A85H	Luminal_infiltrated	TCGA-E7-A85H	264	censored	0.770833	12.94	TCGA-E7-A85H	188	censored	0.717194	12.94		-0.6513	-0.4026	-0.3403	0.2141	1.0818	-0.423	-1.1699	-0.0889	-0.3764	-0.5006	-0.1727	-0.941	-0.6732	-0.2238	-0.227	-0.3086	-0.3799	-0.1539	-0.5637	1.4739	-0.2095	1.0929	-0.1641	-0.3966	-0.8356	-0.382	-0.0728	-0.3131	0.5328	-0.3733	-0.3453	-0.0624	2.4694	-0.8883	-0.3966
blca_tcga_pub_2017	TCGA-E7-A8O7-01	TCGA-E7-A8O7	Luminal_papillary	TCGA-E7-A8O7	234	censored	0.72837	15.31	TCGA-E7-A8O7	170	censored	0.697173	15.31		1.5507	0.4745	0.206	0.3512	0.4619	-0.2875	1.1663	-0.1217	-0.2688	-0.1555	-0.0517	1.7953	-0.4715	-0.0516	-0.2576	-0.1119	0.6928	-0.1541	-0.0043	-0.147	-0.1953	1.0656	-0.0623	-0.4644	0.7551	-0.5672	-0.0728	-0.2678	0.0012	-0.3094	-0.1379	-0.0855	0.4917	0.6202	0.7413
blca_tcga_pub_2017	TCGA-E7-A8O8-01	TCGA-E7-A8O8	Luminal_papillary	TCGA-E7-A8O8	404	censored	1	0.43	TCGA-E7-A8O8	318	censored	1	0.43		-0.2185	0.5837	-0.2734	0.2456	-0.8598	-0.4668	-0.9408	-0.1151	-0.5478	0.1412	-0.0439	0.7516	-0.0828	-0.2264	-0.0047	-0.4133	0.6967	-0.155	-0.7758	-0.1089	-0.2233	0.2	-0.4442	-0.2962	1.2238	-0.1565	-0.0677	-0.2475	-0.7586	-0.5157	-0.3353	-0.0882	-0.3455	1.3705	-0.443
blca_tcga_pub_2017	TCGA-E7-A97P-01	TCGA-E7-A97P	Basal_squamous	TCGA-E7-A97P	242	deceased	0.740756	14.36							0.1821	0.1544	0.0342	-0.3027	-0.6229	0.0373	0.9035	-0.0465	-0.0872	-0.729	-0.1624	0.7201	0.0204	-0.2306	-0.2507	1.0662	-0.3564	-0.0887	-0.5433	-0.1901	-0.1428	-0.6466	-0.3056	-0.176	-0.7103	0.1289	-0.0651	-0.3142	-0.1992	-0.101	-0.2361	-0.0803	-0.7156	-0.7456	1.877
blca_tcga_pub_2017	TCGA-E7-A97Q-01	TCGA-E7-A97Q	Luminal	TCGA-E7-A97Q	332	deceased	0.877151	8.08							-1.105	-0.0169	-0.3973	1.881	-0.4929	-0.3217	0.356	-0.0887	0.1853	0.692	-0.2911	-0.764	-0.2153	-0.1983	0.0746	-0.32	-0.2983	-0.155	-0.6477	-0.1225	-0.2415	1.6062	-0.1798	0.0014	0.1182	0.2847	-0.0518	-0.1646	-0.846	-0.3686	-0.1455	-0.0579	-0.5949	0.2435	-0.0224
blca_tcga_pub_2017	TCGA-FD-A3B3-01	TCGA-FD-A3B3	Basal_squamous	TCGA-FD-A3B3	101	deceased	0.516773	32							-0.9066	0.0443	-0.0711	-1.0217	-0.1131	0.1942	0.0807	-0.0651	0.614	-0.4641	-0.2724	-0.6865	0.1784	-0.0042	-0.2165	0.6277	-0.2104	0.8336	-0.37	-0.1901	-0.1473	-1.0215	1.125	0.6417	-1.0524	-1.0069	-0.0632	-0.2512	1.6948	0.7384	0.1728	-0.0858	-0.603	0.0488	1.0469
blca_tcga_pub_2017	TCGA-FD-A3B4-01	TCGA-FD-A3B4	Basal_squamous	TCGA-FD-A3B4	210	deceased	0.702238	16.75	TCGA-FD-A3B4	214	deceased	0.75058	11.79		0.1567	-0.4274	0.4646	-0.9673	-0.7911	-0.0865	0.1536	0.0079	0.0995	-0.4675	7.5677	-0.246	0.3264	-0.0348	-0.0729	0.3543	-0.2057	-0.1532	-0.4266	0.4386	-0.1708	-0.6288	-0.0528	-0.2154	-0.5697	-0.219	-0.0676	-0.3208	1.9601	0.0499	-0.1565	-0.0882	-0.397	-1.0374	0.2369
blca_tcga_pub_2017	TCGA-FD-A3B5-01	TCGA-FD-A3B5	Basal_squamous	TCGA-FD-A3B5	320	deceased	0.847847	8.94							0.7328	-0.517	0.0411	0.4821	-0.9607	-0.0288	-0.8358	-0.1217	0.038	1.901	-0.2199	0.1454	0.1752	-0.224	-0.2386	-0.5375	-0.3684	2.1094	-0.2391	1.7942	-0.205	-0.9518	-0.5279	-0.4869	-0.5522	1.0557	-0.0728	-0.3048	0.161	-0.3466	0.849	-0.0882	-0.8051	-0.5853	-0.3427
blca_tcga_pub_2017	TCGA-FD-A3B6-01	TCGA-FD-A3B6	Basal_squamous	TCGA-FD-A3B6	97	deceased	0.506118	33.02							-0.3988	-0.1057	0.4056	-0.6582	-0.7489	2.365	0.0222	-0.0902	-0.4209	0.5157	-0.2961	1.0741	1.9462	-0.2342	-0.2466	0.3782	-0.3938	0.6382	3.4654	0.1008	-0.1876	-1.1898	-0.3281	-0.4081	-0.0705	-0.4619	-0.0698	-0.2698	-0.3097	0.3424	2.0192	-0.082	-0.0684	-1.1733	0.0855
blca_tcga_pub_2017	TCGA-FD-A3B7-01	TCGA-FD-A3B7	Basal_squamous	TCGA-FD-A3B7	364	deceased	0.948591	4.01	TCGA-FD-A3B7	288	deceased	0.960262	3.61		-0.673	1.7046	0.1393	-1.211	0.0554	0.1339	-0.0182	0.0429	1.8128	-0.362	-0.2185	0.5731	0.3121	-0.0804	-0.078	0.9113	-0.1613	0.0807	0.2174	-0.1395	0.3316	-0.7909	0.8008	1.8442	-0.5051	-0.5215	-0.0289	-0.2314	0.2067	1.4117	3.765	-0.0882	0.257	0.0102	0.5708
blca_tcga_pub_2017	TCGA-FD-A3B8-01	TCGA-FD-A3B8	Basal_squamous	TCGA-FD-A3B8	272	censored	0.788374	12.61	TCGA-FD-A3B8	191	censored	0.721029	12.61		-0.7063	2.0051	0.0392	-1.1421	0.4953	0.8426	2.6043	0.0269	5.4527	-0.5125	-0.0318	-0.537	-0.2927	-0.0679	0.0353	1.3715	0.2901	0.5852	1.5099	0.0074	0.7319	-0.6481	1.7355	3.4811	-0.763	-0.7228	-0.0514	-0.2751	3.242	2.4601	0.0448	-0.0851	0.2271	-0.275	1.4237
blca_tcga_pub_2017	TCGA-FD-A3N5-01	TCGA-FD-A3N5	Basal_squamous	TCGA-FD-A3N5	147	deceased	0.594712	22.5	TCGA-FD-A3N5	217	deceased	0.761202	11.37		0.0279	-0.4576	0.2527	-0.7854	-1.0475	0.6098	-0.8267	-0.1025	-0.3551	4.2322	0.2196	-0.5523	-0.1501	-0.2329	-0.2662	-0.3299	-0.3991	-0.1471	0.5537	-0.1901	-0.1927	-0.9787	-0.3458	-0.5467	1.0398	0.3183	-0.0728	-0.1713	0.1565	-0.3008	7.9925	-0.0479	-1.0653	-0.4373	0.9126
blca_tcga_pub_2017	TCGA-FD-A3N6-01	TCGA-FD-A3N6	Basal_squamous	TCGA-FD-A3N6	116	censored	0.547093	27.96	TCGA-FD-A3N6	87	censored	0.549924	27.96		-0.8531	-0.4137	-0.4236	0.439	-0.9892	-0.5042	-0.5254	-0.1144	-0.4721	0.9102	-0.1954	1.4241	0.0572	0.0926	-0.2652	-0.3003	-0.3855	-0.151	-0.6968	-0.1901	-0.2432	-1.1224	-0.5279	-0.592	-0.4107	-0.6694	-0.07	-0.3204	-0.2166	-0.4207	0.3797	-0.0882	-1.1557	-1.2855	0.1134
blca_tcga_pub_2017	TCGA-FD-A3NA-01	TCGA-FD-A3NA	Basal_squamous	TCGA-FD-A3NA	46	censored	0.41398	60.61	TCGA-FD-A3NA	59	deceased	0.452127	43.96		-0.454	-0.1063	-0.0405	-1.0463	-0.2322	-0.0957	1.4159	-0.0837	-0.0979	0.1006	-0.2117	0.0725	0.0065	-0.2312	-0.2656	-0.1539	-0.364	-0.1465	1.1501	-0.1901	-0.2125	0.5374	-0.2431	-0.316	0.6123	-0.7775	-0.0728	0.3335	-0.4077	-0.1384	0.0023	-0.0692	-0.2618	-0.2299	0.448
blca_tcga_pub_2017	TCGA-FD-A3SJ-01	TCGA-FD-A3SJ	Luminal	TCGA-FD-A3SJ	137	deceased	0.569693	24.28	TCGA-FD-A3SJ	136	deceased	0.630669	18		-1.4686	0.3363	-0.3794	-0.1597	-0.4531	-0.1589	-0.8934	-0.0998	0.9155	-0.6052	0.4466	-0.8261	-0.5305	-0.1634	-0.1179	0.6236	1.2416	-0.155	-0.0593	0.3094	-0.0992	-0.0727	-0.4487	0.034	-0.7803	-0.5203	-0.0704	-0.207	3.33	-0.2842	-0.2866	-0.0587	-0.1827	-0.1404	-0.5228
blca_tcga_pub_2017	TCGA-FD-A3SL-01	TCGA-FD-A3SL	Luminal_infiltrated	TCGA-FD-A3SL	140	deceased	0.578102	23.39	TCGA-FD-A3SL	244	deceased	0.833943	8.54		-1.7511	1.5947	-0.1745	-0.9806	-0.3359	0.3962	-0.2818	-0.097	2.3104	-0.0516	-0.0427	-0.8569	0.9807	0.0424	-0.0276	-0.4086	-0.2044	-0.1401	-0.8503	-0.1293	-0.1255	-0.8726	-0.3401	2.7048	-0.6625	-0.7061	-0.069	-0.3105	1.153	-0.1054	-0.2925	-0.0025	-0.1883	0.8506	-0.1864
blca_tcga_pub_2017	TCGA-FD-A3SM-01	TCGA-FD-A3SM	Luminal_infiltrated	TCGA-FD-A3SM	192	deceased	0.671017	17.97	TCGA-FD-A3SM	273	deceased	0.919625	4.73		0.9549	0.5197	-0.3389	1.549	-0.0692	-0.1805	0.6163	-0.0949	0.4226	-0.9139	-0.3466	0.533	0.3504	-0.155	-0.0009	-0.5394	-0.2673	-0.155	-0.695	-0.1901	-0.1998	-0.7723	-0.4996	0.1554	0.251	-0.5313	-0.0558	-0.2943	-0.5918	-0.3503	-0.2251	-0.0812	-0.9659	-0.3798	-0.634
blca_tcga_pub_2017	TCGA-FD-A3SN-01	TCGA-FD-A3SN	Basal_squamous	TCGA-FD-A3SN	111	censored	0.537452	29.14	TCGA-FD-A3SN	261	deceased	0.888868	6.54		-0.3451	-0.6179	0.2483	-0.8311	-0.7566	0.482	1.1331	-0.0893	0.1362	-0.7005	-0.3299	0.124	0.3186	-0.1774	-0.2106	-0.2929	-0.3854	-0.0938	1.9217	-0.1331	-0.2367	0.1952	-0.5279	-0.4793	-0.8986	0.4372	-0.0728	-0.3078	-0.4474	-0.4135	-0.0511	-0.0882	-0.8845	-0.9262	-0.5341
blca_tcga_pub_2017	TCGA-FD-A3SO-01	TCGA-FD-A3SO	Basal_squamous	TCGA-FD-A3SO	351	deceased	0.922291	5.52	TCGA-FD-A3SO	274	deceased	0.923019	4.7		-0.6123	0.1526	-0.2019	-0.4534	-0.5443	0.1772	0.261	-0.1079	0.5281	1.7989	-0.2521	-0.9426	-0.1369	-0.2289	-0.2734	-0.3342	-0.3382	-0.1093	0.0644	-0.1901	-0.1251	-0.985	-0.3236	0.4186	-0.8961	0.4532	-0.0657	-0.3006	0.8985	0.3352	0.2092	-0.0737	-0.3235	-0.6019	0.4521
blca_tcga_pub_2017	TCGA-FD-A3SP-01	TCGA-FD-A3SP	Basal_squamous	TCGA-FD-A3SP	131	censored	0.565344	25.72	TCGA-FD-A3SP	98	censored	0.562237	25.72		0.0752	1.0791	0.4054	-1.1997	0.2132	1.7583	1.0566	0.0585	4.1094	-0.6335	-0.0763	-0.532	-0.7515	-0.1755	-0.0211	0.1948	-0.1782	0.0046	0.2514	-0.0846	0.1397	-0.7809	-0.3104	0.2941	-0.1456	-0.7004	-0.063	-0.275	1.4357	2.4621	-0.0444	-0.0849	0.2186	0.4592	0.4199
blca_tcga_pub_2017	TCGA-FD-A3SQ-01	TCGA-FD-A3SQ	Luminal_infiltrated	TCGA-FD-A3SQ	71	deceased	0.446704	46.75	TCGA-FD-A3SQ	65	deceased	0.475403	36.86		0.6703	0.3178	0.1046	0.401	0.3571	0.2073	1.019	-0.0646	2.3377	-0.4623	0.1194	0.2932	-0.4159	-0.2125	-0.2137	-0.3053	0.555	-0.1526	-0.2092	-0.136	-0.1219	0.2669	-0.1381	0.8982	-1.006	-0.0668	-0.0694	-0.2947	0.7953	0.2558	0.018	-0.0744	-0.0224	0.1464	-0.3641
blca_tcga_pub_2017	TCGA-FD-A3SR-01	TCGA-FD-A3SR	Luminal_infiltrated	TCGA-FD-A3SR	170	deceased	0.634318	19.78	TCGA-FD-A3SR	200	deceased	0.732354	12.22		0.0951	-0.4327	-0.0998	-0.9527	-0.497	-0.118	0.1747	-0.0711	1.2491	0.2505	-0.2264	-0.8232	-0.9334	-0.1693	-0.2318	0.0068	-0.2628	-0.15	-0.7276	-0.1335	-0.2298	0.1472	-0.0035	-0.1258	0.7693	-0.3518	-0.0693	-0.0374	0.2814	0.2639	1.7066	0.5647	0.2209	0.9131	-0.3993
blca_tcga_pub_2017	TCGA-FD-A3SS-01	TCGA-FD-A3SS	Basal_squamous	TCGA-FD-A3SS	266	deceased	0.773764	12.84	TCGA-FD-A3SS	233	deceased	0.799395	10.18		-1.0917	-0.8316	0.1741	-0.4131	0.3571	-0.4706	0.1594	-0.1074	-0.4115	1.1229	-0.3111	-0.6914	0.5112	-0.2115	-0.2167	-0.5514	-0.3977	-0.154	-0.4825	-0.1901	-0.2606	-0.7318	-0.4825	-0.5137	1.0867	-0.4881	-0.0646	-0.0415	-0.4974	-0.5785	-0.0635	0.1999	2.1001	-0.5491	0.2681
blca_tcga_pub_2017	TCGA-FD-A43N-01	TCGA-FD-A43N	Luminal	TCGA-FD-A43N	143	censored	0.586481	22.96	TCGA-FD-A43N	108	censored	0.58519	22.96		2.1536	0.8551	-0.1394	0.0606	1.0827	-0.3587	-0.5168	-0.0718	-0.1251	-0.298	-0.2873	-0.8485	0.7571	-0.2334	-0.2076	-0.3793	-0.3638	-0.1475	0.8814	-0.139	-0.2184	0.3319	-0.2646	0.4114	-0.0466	1.6661	-0.0696	-0.2766	0.4579	-0.4561	-0.1312	-0.0882	0.4017	0.0168	-0.4177
blca_tcga_pub_2017	TCGA-FD-A43P-01	TCGA-FD-A43P	Luminal_infiltrated	TCGA-FD-A43P	121	censored	0.551769	27.33	TCGA-FD-A43P	90	censored	0.556319	27.33		-0.9496	0.0379	-0.2676	-1.0147	-0.2295	-0.2799	-0.6825	-0.0534	-0.1256	-0.3405	0.1763	-0.2216	-0.7277	-0.2179	-0.2164	1.7116	-0.1883	-0.154	0.2008	-0.1901	-0.1901	0.0775	1.5906	0.0177	-0.3731	-0.5133	-0.0591	-0.2261	0.8625	-0.1141	-0.2769	-0.0712	-0.0177	-0.2383	0.3855
blca_tcga_pub_2017	TCGA-FD-A43S-01	TCGA-FD-A43S	Luminal_infiltrated	TCGA-FD-A43S	238	censored	0.731496	14.95	TCGA-FD-A43S	173	censored	0.697173	14.95		-0.7647	-0.1191	-0.3773	-0.2853	-0.388	0.0124	-0.536	-0.0312	-0.322	-0.7508	0.019	0.1361	-0.2112	-0.1853	3.0991	2.8423	-0.0655	-0.155	-0.3602	0.4647	-0.0425	-0.5761	1.1251	0.1048	-0.2522	-0.9302	-0.0687	-0.0383	0.0492	1.0297	-0.3293	-0.0798	3.0772	-0.3302	-0.3858
blca_tcga_pub_2017	TCGA-FD-A43U-01	TCGA-FD-A43U	Luminal_infiltrated	TCGA-FD-A43U	160	censored	0.615165	20.89	TCGA-FD-A43U	156	deceased	0.6717	16.33		-1.1106	-0.2086	-0.4337	0.3576	1.6517	-0.1615	-0.3007	0.0319	-0.3757	0.7888	-0.2384	-0.9079	-0.8058	-0.1892	0.0205	1.1496	-0.3483	-0.155	-0.6176	-0.1901	-0.123	-0.1228	0.9313	0.4082	-0.8783	0.6096	-0.0188	0.2936	-0.7043	1.8629	-0.3373	-0.0044	1.2297	-0.2472	-0.5281
blca_tcga_pub_2017	TCGA-FD-A43X-01	TCGA-FD-A43X	Luminal_papillary	TCGA-FD-A43X	367	censored	0.953832	3.61	TCGA-FD-A43X	287	censored	0.960262	3.61		1.2838	-0.029	-0.3482	2.7125	-0.6565	-0.5677	-1.1201	-0.1176	-0.548	0.5629	-0.3394	3.6451	-0.313	1.8415	-0.2456	-0.5874	-0.2864	-0.1539	0.0773	-0.1901	-0.2546	4.5902	-0.5279	-0.5065	0.1379	0.4063	-0.0728	-0.2774	-0.4415	-0.5981	-0.3359	-0.0818	0.7367	-0.0187	-0.4714
blca_tcga_pub_2017	TCGA-FD-A43Y-01	TCGA-FD-A43Y	Basal_squamous	TCGA-FD-A43Y	228	deceased	0.718883	15.57							1.174	-0.7544	-0.0598	-0.5933	-0.6945	-0.3249	-0.227	-0.0753	-0.4283	0.3817	1.7673	-0.3049	-0.8378	-0.1673	-0.1985	-0.3954	-0.327	-0.1514	0.2493	-0.1901	-0.1764	-0.6227	-0.5279	-0.6749	-0.1241	-0.0833	-0.0728	-0.2999	-0.303	-0.0915	-0.061	-0.083	-0.872	-1.0633	-0.3817
blca_tcga_pub_2017	TCGA-FD-A5BR-01	TCGA-FD-A5BR	Luminal_infiltrated	TCGA-FD-A5BR	125	censored	0.560928	26.71	TCGA-FD-A5BR	93	censored	0.556319	26.71		0.6021	-0.3179	-0.1673	0.1734	1.2337	0.0026	-0.695	-0.0605	-0.1343	0.0276	-0.064	-0.6709	0.5848	-0.1952	0.9474	0.558	-0.1904	-0.0277	-0.6727	-0.0532	-0.1756	0.0144	1.7279	0.0857	-0.7107	-0.2474	-0.0728	-0.2112	0.7515	-0.1361	-0.0956	-0.0663	0.0719	0.2934	-0.4696
blca_tcga_pub_2017	TCGA-FD-A5BS-01	TCGA-FD-A5BS	Basal_squamous	TCGA-FD-A5BS	57	censored	0.439381	53.84	TCGA-FD-A5BS	45	censored	0.434941	53.84		-1.5218	-0.283	-0.3473	-1.0705	-0.143	0.5482	1.1587	0.0708	0.0807	0.7445	3.224	-0.0781	-1.0507	0.0522	0.0313	4.003	-0.0218	-0.1046	-0.4828	1.4662	-0.1069	-0.9803	3.3124	0.2653	-1.0224	-1.2742	0.3232	0.3623	-0.1008	1.9395	-0.3347	-0.0731	1.1485	-0.2655	2.9774
blca_tcga_pub_2017	TCGA-FD-A5BT-01	TCGA-FD-A5BT	Basal_squamous	TCGA-FD-A5BT	305	deceased	0.813042	10.78							-1.8365	0.0127	-0.2001	-1.2142	-0.5196	0.7685	-0.4668	0.0831	-0.0759	-0.2231	0.008	-0.8395	-0.7556	0.035	-0.0087	1.7889	-0.3974	-0.153	-0.023	-0.1901	-0.1829	-1.1077	0.5377	-0.3667	0.2457	-0.991	-0.0282	0.2029	-0.8851	2.5441	-0.3039	-0.0479	3.4337	-0.7966	-0.3112
blca_tcga_pub_2017	TCGA-FD-A5BU-01	TCGA-FD-A5BU	Basal_squamous	TCGA-FD-A5BU	175	censored	0.64942	19.32	TCGA-FD-A5BU	123	censored	0.611393	19.32		0.9859	-0.154	-0.1347	-0.7574	-0.5343	0.3169	0.8209	-0.0995	0.1411	-0.4376	-0.1712	-0.2919	-0.8234	-0.2141	-0.198	-0.1273	-0.3515	-0.1443	0.2024	-0.1218	-0.1367	-0.5363	0.0349	-0.0799	0.1338	-0.038	-0.0728	-0.2997	1.2254	1.0244	-0.0809	-0.0882	-0.605	-0.4921	0.474
blca_tcga_pub_2017	TCGA-FD-A5BV-01	TCGA-FD-A5BV	Luminal_papillary	TCGA-FD-A5BV	352	deceased	0.924934	5.35	TCGA-FD-A5BV	277	deceased	0.933199	4.4		-0.3709	-0.4298	0.7534	-0.3661	-0.4269	-0.4151	0.2459	-0.0922	-0.4811	-0.5833	-0.3217	-0.2882	1.4715	-0.2221	-0.2066	-0.5921	-0.3371	-0.155	0.0809	-0.1901	-0.2455	-0.3491	-0.5279	-0.3511	-0.8985	-0.241	-0.0728	-0.2733	-0.2038	-0.6099	-0.2143	-0.0882	-0.971	0.2404	-0.5183
blca_tcga_pub_2017	TCGA-FD-A5BX-01	TCGA-FD-A5BX	Basal_squamous	TCGA-FD-A5BX	349	deceased	0.917006	5.68	TCGA-FD-A5BX	293	deceased	0.973669	3.25		-1.829	0.6481	-0.5287	-1.1739	-0.4164	-0.0759	0.097	-0.1011	0.7386	-1.0153	-0.1318	-0.7416	-0.5832	-0.1065	-0.1958	-0.4125	-0.3612	-0.155	-0.6475	0.2314	0.058	-0.6323	-0.441	0.2655	-1.6913	-1.3314	-0.0675	-0.2771	-0.0634	6.168	-0.3513	-0.0071	1.8982	-0.1253	0.947
blca_tcga_pub_2017	TCGA-FD-A5BY-01	TCGA-FD-A5BY	Basal_squamous	TCGA-FD-A5BY	328	censored	0.869177	8.25	TCGA-FD-A5BY	245	censored	0.837389	8.25		1.1285	-0.6056	-0.2519	-0.6309	0.0565	0.0395	0.0788	-0.074	-0.3026	-0.6361	-0.3081	-0.5141	0.5498	-0.2206	-0.2538	-0.1952	-0.2822	-0.155	1.795	-0.1367	-0.1953	-0.6385	-0.3905	-0.1346	-0.4973	0.3151	-0.0662	-0.2641	0.0453	-0.0465	-0.2395	-0.0848	-0.8513	-1.1577	0.1204
blca_tcga_pub_2017	TCGA-FD-A5BZ-01	TCGA-FD-A5BZ	Luminal_infiltrated	TCGA-FD-A5BZ	119	deceased	0.547093	27.43	TCGA-FD-A5BZ	144	deceased	0.644788	17.51		-0.7328	0.1251	-0.1655	-0.2293	-0.0938	0.5214	-0.785	-0.0546	1.3511	-0.1275	-0.1238	-0.745	-0.0794	0.0082	0.5271	-0.4669	-0.0024	-0.1534	0.0616	-0.1901	-0.1417	1.8096	-0.3733	0.7507	-0.1523	1.8041	-0.0542	-0.171	0.4039	-0.1316	-0.1132	-0.0834	0.2686	-0.6985	-0.3479
blca_tcga_pub_2017	TCGA-FD-A5C0-01	TCGA-FD-A5C0	Luminal_infiltrated	TCGA-FD-A5C0	191	deceased	0.667485	18.07	TCGA-FD-A5C0	179	deceased	0.70931	13.99		0.8242	-0.537	-0.3725	-0.2113	1.8439	-0.361	-0.5947	-0.1007	0.065	-0.3454	-0.1867	0.4852	0.6903	-0.2098	-0.2353	-0.3968	-0.3205	-0.155	-0.9644	-0.1901	-0.2341	1.5674	-0.1817	-0.4816	1.5973	0.2557	-0.0728	-0.3095	-0.0133	-0.3628	-0.1858	-0.0551	-0.6192	-0.7225	-0.5093
blca_tcga_pub_2017	TCGA-FD-A5C1-01	TCGA-FD-A5C1	Basal_squamous	TCGA-FD-A5C1	50	censored	0.422788	58.87	TCGA-FD-A5C1	38	censored	0.414229	58.87		0.6864	-0.2453	0.1874	-1.019	-0.3409	0.0192	0.6324	0.0024	-0.2176	-0.2678	-0.2256	-0.1276	-0.5477	-0.2222	-0.2612	0.1799	-0.3482	-0.1535	0.4009	-0.1901	-0.1746	-0.4121	-0.0836	-0.185	-1.0431	0.2685	-0.0645	-0.2704	-1.0055	0.7333	-0.2493	-0.0712	-0.0463	-1.0574	-0.1299
blca_tcga_pub_2017	TCGA-FD-A62N-01	TCGA-FD-A62N	Basal_squamous	TCGA-FD-A62N	379	censored	0.971997	2.69	TCGA-FD-A62N	302	censored	0.99362	2.69		-1.3405	-0.4784	-0.0272	-1.0874	-0.1161	1.7654	1.4095	0.0837	0.0406	-0.594	0.0542	-0.0518	-0.5534	-0.1404	-0.0851	4.2548	-0.2736	-0.155	1.1536	-0.1901	-0.1021	-0.9056	1.4055	-0.1376	0.9791	-0.7629	-0.0516	-0.1762	0.4146	2.8115	-0.2944	-0.0751	1.1519	-0.652	2.5062
blca_tcga_pub_2017	TCGA-FD-A62O-01	TCGA-FD-A62O	Luminal_papillary	TCGA-FD-A62O	338	deceased	0.893099	7.1							0.7539	-0.174	0.1901	1.6515	1.1466	-0.3151	0.0318	-0.1162	-0.1964	-0.3039	-0.2543	-0.8186	0.8713	-0.234	-0.1123	-0.5973	-0.2968	-0.1505	0.0538	-0.1901	-0.2502	2.3602	-0.4932	0.0551	-0.4049	0.577	-0.0728	-0.3088	-0.9822	-0.5722	-0.0414	-0.0882	-0.9401	-0.3541	-0.7372
blca_tcga_pub_2017	TCGA-FD-A62P-01	TCGA-FD-A62P	Luminal_infiltrated	TCGA-FD-A62P	345	deceased	0.911705	6.27							0.1828	-0.5161	-0.2481	0.0328	0.1969	-0.2596	-0.0109	0.0263	-0.0627	-0.3733	-0.2304	-0.2695	0.9099	-0.2223	-0.1961	-0.1244	-0.1753	-0.155	0.5628	-0.1201	-0.1822	-0.5357	-0.0953	0.2452	-0.8383	2.6785	-0.0684	-0.3036	0.1339	0.129	-0.1917	0.006	-0.474	0.0114	-0.3083
blca_tcga_pub_2017	TCGA-FD-A62S-01	TCGA-FD-A62S	Basal_squamous	TCGA-FD-A62S	259	deceased	0.76488	13.34	TCGA-FD-A62S	235	deceased	0.806317	10.05		-0.3851	0.0968	0.4014	-0.6494	0.1597	1.2108	0.5791	-0.0156	2.47	-0.334	-0.0747	0.1502	-0.5173	-0.1367	-0.1486	0.0045	-0.1878	-0.1504	2.5139	-0.1901	-0.1573	-0.2996	1.7839	0.61	-0.1945	-0.5137	-0.0728	-0.2925	2.3251	1.6723	2.1587	-0.0815	-0.19	-0.4333	-0.1242
blca_tcga_pub_2017	TCGA-FD-A6TA-01	TCGA-FD-A6TA	Luminal_infiltrated	TCGA-FD-A6TA	43	censored	0.404572	62.81	TCGA-FD-A6TA	35	censored	0.414229	62.81		0.2109	-0.1333	-0.2192	1.0458	1.1498	-0.1837	0.6128	-0.0785	0.7595	0.2119	-0.1208	-0.3676	1.9341	-0.1826	-0.1337	0.1085	-0.279	-0.1533	-0.6286	-0.1901	-0.2077	-0.1087	0.1761	-0.163	-0.6749	1.7126	-0.0634	-0.2329	-0.3935	0.1676	-0.2942	-0.0736	0.3002	-0.0426	-0.4977
blca_tcga_pub_2017	TCGA-FD-A6TB-01	TCGA-FD-A6TB	Luminal_infiltrated	TCGA-FD-A6TB	185	censored	0.660346	18.79	TCGA-FD-A6TB	133	censored	0.621256	18.79		-0.4111	-0.1398	-0.0004	-0.7947	2.7881	0.1985	0.3685	0.0405	0.4004	-0.3498	-0.1678	0.3038	-0.3135	-0.0449	-0.0953	1.1042	-0.2924	-0.1014	0.6717	-0.0192	0.0426	2.29	1.2034	1.1252	-0.9523	-0.1035	-0.041	-0.2746	0.6462	0.5621	-0.1732	-0.0773	-0.3638	-0.7385	-0.165
blca_tcga_pub_2017	TCGA-FD-A6TC-01	TCGA-FD-A6TC	Luminal_infiltrated	TCGA-FD-A6TC	347	censored	0.914363	6.14	TCGA-FD-A6TC	263	censored	0.895732	6.14		1.8407	-0.3007	0.0775	-0.6078	0.4151	0.0981	0.3487	-0.0527	0.2337	-0.2884	-0.2732	-0.1984	0.3306	-0.2315	-0.2526	-0.4811	-0.3346	-0.155	0.2492	-0.1336	-0.1686	0.167	-0.4405	-0.3193	0.6549	-0.1345	-0.0447	-0.2677	-0.3315	-0.2797	-0.2392	-0.0846	-0.6283	-0.6062	-0.8128
blca_tcga_pub_2017	TCGA-FD-A6TD-01	TCGA-FD-A6TD	Basal_squamous	TCGA-FD-A6TD	269	deceased	0.779614	12.68							0.2446	-0.1816	0.4861	-0.7449	-0.2158	0.3471	1.0576	-0.0268	-0.1041	-0.6248	-0.2349	0.4916	-0.1998	-0.2196	-0.2495	0.125	-0.3696	-0.1245	1.9892	-0.1253	-0.1399	-0.6704	0.1734	-0.1883	-0.0382	-0.1999	-0.0085	-0.2633	0.6969	1.0195	-0.1987	-0.0882	0.2355	-0.5435	-0.0972
blca_tcga_pub_2017	TCGA-FD-A6TE-01	TCGA-FD-A6TE	Luminal_papillary	TCGA-FD-A6TE	278	censored	0.788374	12.35	TCGA-FD-A6TE	228	deceased	0.782092	10.55		0.4531	-0.759	-0.2541	1.2535	-0.73	-0.5801	0.2167	-0.1118	-0.5408	-0.1865	-0.0823	0.8807	-0.6972	-0.2318	-0.2734	-0.3576	3.5871	-0.155	-0.19	-0.1496	-0.2545	-0.0882	-0.4862	-0.7876	1.9555	-0.9787	-0.0728	-0.2739	0.3805	-0.5645	-0.0888	-0.0831	-0.0995	-0.3615	0.1895
blca_tcga_pub_2017	TCGA-FD-A6TF-01	TCGA-FD-A6TF	Luminal_infiltrated	TCGA-FD-A6TF	382	deceased	0.97714	2.27							-0.4563	-0.086	0.3026	-0.7939	-0.6307	-0.0124	-0.0864	-0.0092	0.0023	1.3474	0.097	-0.0349	-0.3975	-0.106	1.0473	-0.3787	-0.255	-0.155	2.0758	-0.1901	0.1465	-0.6686	-0.2265	0.861	-0.5247	-0.339	-0.0497	-0.309	0.5688	-0.1257	-0.1562	-0.0746	1.6726	-0.1461	0.5575
blca_tcga_pub_2017	TCGA-FD-A6TG-01	TCGA-FD-A6TG	Luminal_infiltrated	TCGA-FD-A6TG	373	deceased	0.961636	3.06							1.3611	0.2871	-0.4881	0.7589	-0.2781	0.2635	0.2515	0.0258	2.0843	-0.2141	-0.1244	-0.5697	1.5984	-0.096	0.0602	-0.1099	-0.069	-0.155	-0.4482	-0.0864	-0.1779	-0.6967	0.2196	0.3577	-0.1423	1.2596	-0.0567	-0.2525	1.4455	-0.0053	-0.2417	0.0048	-0.5904	0.5707	-0.6117
blca_tcga_pub_2017	TCGA-FD-A6TH-01	TCGA-FD-A6TH	Basal_squamous	TCGA-FD-A6TH	361	deceased	0.943343	4.3	TCGA-FD-A6TH	281	deceased	0.94338	4.14		-0.9717	-0.2204	0.554	-1.085	-0.7224	-0.1905	0.9597	0.0847	-0.2301	-0.6055	-0.2763	-0.5217	0.1333	-0.0742	-0.1356	-0.4407	-0.3922	-0.1532	-0.7708	-0.1069	-0.2007	-0.6928	-0.4636	-0.2576	1.2968	0.264	-0.0625	-0.259	0.3273	5.5797	-0.146	-0.0802	0.4426	-0.8111	-0.2933
blca_tcga_pub_2017	TCGA-FD-A6TI-01	TCGA-FD-A6TI	Luminal_papillary	TCGA-FD-A6TI	311	deceased	0.829141	9.66							-0.2434	-0.3243	0.0847	0.2346	-0.4084	-0.3538	0.2784	-0.0362	-0.1401	-0.5869	-0.2878	0.9288	1.9681	-0.1886	0.4664	-0.4683	-0.2313	-0.155	-0.0562	-0.1444	-0.2278	-1.0037	-0.4808	-0.2548	-0.64	-0.3735	-0.0699	-0.3085	0.5788	-0.3435	0.0739	-0.0853	-0.7577	-0.4203	-0.3548
blca_tcga_pub_2017	TCGA-FD-A6TK-01	TCGA-FD-A6TK	Basal_squamous	TCGA-FD-A6TK	304	censored	0.813042	10.84	TCGA-FD-A6TK	223	censored	0.76825	10.84		-0.0852	0.0653	0.8914	-0.4715	-0.4609	1.4967	1.8649	0.0707	0.2316	-0.1975	0.0221	0.304	0.7788	-0.1533	0.0807	0.3264	-0.2591	-0.1538	1.2322	-0.1351	0.028	-0.7288	-0.1595	0.5336	-0.1513	-0.5388	-0.0489	-0.2017	0.555	0.6507	-0.2491	-0.0847	1.2015	-0.7912	0.2675
blca_tcga_pub_2017	TCGA-FJ-A3Z7-01	TCGA-FJ-A3Z7	Neuronal	TCGA-FJ-A3Z7	103	censored	0.527213	31.04	TCGA-FJ-A3Z7	72	censored	0.489948	31.04		-1.8076	2.5959	-0.3602	-1.1952	0.4286	-0.2259	-0.784	-0.0642	-0.3552	-0.4411	-0.2059	-0.9426	-0.8823	-0.233	0.0733	-0.5066	-0.2479	-0.155	-1.0152	-0.1116	-0.0352	0.3724	-0.2852	2.9988	-1.0154	-1.0063	-0.0728	-0.2196	0.1309	-0.5209	-0.306	-0.0882	0.3583	7.5217	2.4591
blca_tcga_pub_2017	TCGA-FJ-A3Z9-01	TCGA-FJ-A3Z9	Luminal_papillary	TCGA-FJ-A3Z9	270	deceased	0.782534	12.65							0.0929	-0.7381	-0.2081	1.4457	0.5792	-0.4983	-1.1048	-0.1217	-0.5623	-0.009	0.2209	1.4353	-0.5387	-0.2366	-0.2587	-0.5771	-0.1705	-0.155	-0.5107	-0.1901	-0.27	2.2669	-0.4457	-0.7693	0.3708	-0.1006	-0.0728	-0.2077	-0.0621	-0.6222	-0.233	-0.0882	-0.6595	-0.9373	-0.7576
blca_tcga_pub_2017	TCGA-FJ-A3ZE-01	TCGA-FJ-A3ZE	Luminal_papillary	TCGA-FJ-A3ZE	307	deceased	0.818408	10.64	TCGA-FJ-A3ZE	272	deceased	0.916232	4.99		-0.2271	-0.8028	-0.2665	1.3471	1.3007	-0.5552	-1.3197	-0.1217	-0.5061	-0.1003	-0.3158	-0.6612	-0.388	-0.2364	-0.2547	-0.6117	-0.4036	-0.0423	-0.7241	-0.1901	-0.2543	-0.2148	-0.5279	-0.7648	-0.9554	2.2433	-0.0665	0.2552	-1.1314	-0.6355	0.1581	-0.0785	-0.5966	1.3098	-0.7842
blca_tcga_pub_2017	TCGA-FJ-A3ZF-01	TCGA-FJ-A3ZF	Luminal_papillary	TCGA-FJ-A3ZF	205	censored	0.695453	17.21	TCGA-FJ-A3ZF	147	censored	0.65841	17.21		-1.2709	0.173	-0.3081	-1.0867	1.1456	-0.5775	-0.8271	-0.1217	-0.5466	1.6675	-0.3149	-0.7718	-1.0881	-0.2343	-0.0811	-0.5725	0.02	-0.1507	-0.7614	0.0035	-0.2284	1.0019	-0.4481	-0.4906	0.4445	-0.3595	-0.0704	1.4959	0.4165	-0.6281	-0.2486	-0.0808	-0.9767	0.1027	-0.0442
blca_tcga_pub_2017	TCGA-FJ-A871-01	TCGA-FJ-A871	Neuronal	TCGA-FJ-A871	318	deceased	0.842515	8.94	TCGA-FJ-A871	289	deceased	0.96362	3.48		-1.7859	-0.8377	-0.5161	-1.0978	-0.9838	2.1916	-1.2138	0.2207	-0.5456	2.0743	0.6451	-0.8893	-0.4464	-0.2356	-0.1613	-0.5875	-0.4064	-0.1526	-0.1721	-0.1901	-0.0968	-0.9823	-0.5279	1.658	-1.6391	-1.3133	-0.011	12.5051	1.571	-0.6062	-0.334	0.5653	0.3274	-1.1546	-0.5392
blca_tcga_pub_2017	TCGA-FT-A3EE-01	TCGA-FT-A3EE	Basal_squamous	TCGA-FT-A3EE	370	deceased	0.956438	3.25							0.7008	-0.153	0.9668	0.0317	-0.7348	-0.0207	-0.0172	-0.1086	-0.2551	0.8402	-0.3157	2.092	-0.0853	-0.2348	-0.1552	-0.5243	-0.3546	-0.1543	1.7696	-0.1901	-0.2495	-0.3712	-0.2962	-0.0439	-0.2837	-0.2619	-0.0728	-0.3075	-0.8225	-0.4882	1.299	-0.0882	1.538	0.2011	0.2309
blca_tcga_pub_2017	TCGA-FT-A61P-01	TCGA-FT-A61P	Basal_squamous	TCGA-FT-A61P	301	censored	0.810349	11.07	TCGA-FT-A61P	221	censored	0.76825	11.07		-0.4452	-0.1789	1.4155	-0.2565	-0.794	1.7406	0.0793	-0.0086	0.1806	-0.143	-0.2209	2.1632	5.3245	-0.1505	-0.2269	-0.093	-0.3252	-0.1536	2.2091	-0.1901	-0.2279	-0.7435	-0.2349	-0.0495	-0.065	-0.3817	-0.0649	-0.269	1.4141	0.1979	-0.0614	-0.068	-0.2468	-0.459	0.0911
blca_tcga_pub_2017	TCGA-G2-A2EC-01	TCGA-G2-A2EC	Luminal_infiltrated	TCGA-G2-A2EC	144	deceased	0.586481	22.86	TCGA-G2-A2EC	110	deceased	0.58519	22.31		0.6344	1.0122	0.3334	0.6236	0.95	0.182	-0.8512	-0.0961	0.8078	-0.3308	1.3057	1.2733	-0.6471	-0.2229	0.7407	0.52	0.0843	-0.1539	-0.6421	0.2824	-0.1832	1.9814	1.3654	1.1916	-0.8905	-0.7987	-0.0728	0.1694	-0.3608	-0.3384	-0.0135	-0.0748	0.2098	0.4144	-0.3212
blca_tcga_pub_2017	TCGA-G2-A2EF-01	TCGA-G2-A2EF	Basal_squamous	TCGA-G2-A2EF	44	censored	0.404572	61.89	TCGA-G2-A2EF	36	censored	0.414229	61.89		-1.1486	-0.7955	0.4124	-1.1668	0.8628	10.4228	0.4744	-0.0672	-0.4517	-0.7149	-0.1871	-0.881	-0.3998	-0.2287	-0.2364	0.1665	-0.4022	-0.1498	0.2835	0.011	-0.2589	-0.2793	-0.4415	-0.4513	-1.1461	-1.2454	-0.0686	-0.3175	1.3532	0.5282	-0.069	-0.0882	-0.7992	-0.8883	1.6094
blca_tcga_pub_2017	TCGA-G2-A2EJ-01	TCGA-G2-A2EJ	Basal_squamous	TCGA-G2-A2EJ	67	censored	0.446704	47.96	TCGA-G2-A2EJ	76	deceased	0.503558	29.89		0.852	-0.6532	0.2527	0.5263	-0.882	-0.5258	0.5687	-0.0964	-0.4961	-0.6234	-0.2658	0.5733	0.327	-0.2365	-0.2734	-0.4711	-0.4053	-0.1282	-0.77	-0.1013	-0.2548	-0.6182	-0.4136	-0.6707	-1.3937	1.4989	-0.0645	-0.3233	-0.0193	-0.5614	0.0653	-0.0854	-1.1496	-0.9973	1.4017
blca_tcga_pub_2017	TCGA-G2-A2EK-01	TCGA-G2-A2EK	Luminal_papillary	TCGA-G2-A2EK	221	censored	0.718883	15.93	TCGA-G2-A2EK	158	deceased	0.676062	15.93		0.1426	-0.403	0.0455	2.1349	-0.1982	-0.1042	-0.6706	-0.11	-0.245	-0.2701	6.7647	0.4887	-0.4288	-0.1852	0.1329	0.2085	0.2538	-0.1045	-0.1933	-0.142	-0.2252	0.6727	0.4615	-0.1561	0.9385	1.2665	-0.0579	-0.2858	-1.0249	-0.5262	-0.0357	-0.0759	0.6673	0.1097	0.24
blca_tcga_pub_2017	TCGA-G2-A2EL-01	TCGA-G2-A2EL	Neuronal	TCGA-G2-A2EL	124	deceased	0.556367	26.91	TCGA-G2-A2EL	291	deceased	0.966977	3.45		-1.6399	-0.322	-0.3627	-1.2194	-1.0537	-0.5574	-1.2288	-0.1153	-0.2845	-1.0868	-0.3574	-0.8363	-1.096	-0.2322	-0.2374	0.8187	9.1739	-0.1147	0.9824	-0.1901	-0.2353	-0.8927	-0.5077	-0.6836	-1.5508	-1.3369	-0.0703	-0.2072	-0.0299	-0.6309	-0.2711	-0.0631	-1.2728	1.1618	-0.225
blca_tcga_pub_2017	TCGA-G2-A2EO-01	TCGA-G2-A2EO	Luminal_infiltrated	TCGA-G2-A2EO	49	deceased	0.41398	59.26							-1.3123	-0.38	-0.4121	-0.3605	-0.5658	-0.2278	-0.6014	-0.086	-0.1965	-0.4651	-0.3199	-0.0475	-0.6615	-0.2338	-0.2503	0.6792	-0.3608	-0.1536	-0.6804	-0.0646	-0.1844	-0.7216	-0.3663	-0.311	-0.8669	-0.5828	-0.0728	-0.2532	-1.179	-0.041	-0.3302	-0.0802	-0.3871	-0.5446	-0.4684
blca_tcga_pub_2017	TCGA-G2-A2ES-01	TCGA-G2-A2ES	Basal_squamous	TCGA-G2-A2ES	98	deceased	0.511446	32.98	TCGA-G2-A2ES	79	deceased	0.517167	29.47		0.016	-0.0252	0.486	-0.4846	-0.6645	-0.312	1.657	-0.032	-0.206	-0.2113	-0.2793	-0.0663	1.1493	-0.1871	-0.2646	-0.2151	-0.347	-0.1432	-0.9619	-0.1901	-0.158	-0.5989	-0.5032	-0.2057	0.5004	-0.0608	-0.0698	-0.3107	-0.8006	-0.0169	-0.1327	-0.0882	-1.073	-0.5981	0.3639
blca_tcga_pub_2017	TCGA-G2-A3IB-01	TCGA-G2-A3IB	Basal_squamous	TCGA-G2-A3IB	337	deceased	0.890441	7.23							0.3094	-0.8736	-0.1339	-0.1292	-0.1282	-0.3465	0.0984	-0.1138	-0.529	0.6483	-0.0558	-0.2688	0.5734	4.738	-0.2734	-0.5134	-0.4082	-0.1539	-0.7214	-0.1901	-0.2678	-0.744	-0.5279	-0.7741	0.7638	1.2249	-0.0728	-0.3199	-0.5751	-0.5225	0.0197	-0.0882	-1.1849	-1.3728	-0.5451
blca_tcga_pub_2017	TCGA-G2-A3IE-01	TCGA-G2-A3IE	Luminal_papillary	TCGA-G2-A3IE	167	deceased	0.630496	20.11							0.5395	-0.6733	-0.1616	0.7472	1.2207	-0.5121	-0.9412	-0.1171	-0.5021	1.022	-0.2577	-0.7484	-0.8233	-0.2334	-0.2734	-0.3785	-0.3721	-0.155	-0.3231	-0.1901	-0.2586	1.9737	-0.4406	-0.5904	0.5811	-0.1178	-0.0728	0.2324	-0.211	-0.5708	-0.2186	-0.0846	-0.3093	1.5083	-0.1804
blca_tcga_pub_2017	TCGA-G2-A3VY-01	TCGA-G2-A3VY	Luminal_papillary	TCGA-G2-A3VY	202	censored	0.692027	17.61	TCGA-G2-A3VY	143	censored	0.644788	17.61		-0.6589	-0.2263	0.0516	-0.6511	-0.1316	-0.4981	-0.8656	-0.1117	-0.502	0.2307	-0.3567	-0.8789	-0.9114	-0.2352	-0.2583	-0.608	-0.4001	-0.1459	0.2323	-0.1901	-0.2672	0.5367	-0.5068	-0.5565	1.9448	0.1535	-0.0652	-0.3156	1.0384	-0.6289	-0.2077	-0.083	-0.2346	1.2382	-0.6061
blca_tcga_pub_2017	TCGA-G2-AA3B-01	TCGA-G2-AA3B	Luminal_papillary	TCGA-G2-AA3B	38	censored	0.393925	65.97	TCGA-G2-AA3B	33	censored	0.414229	65.97		0.2078	-0.6924	-0.2798	-0.6151	-0.5272	-0.5862	0.4883	-0.0756	-0.5522	-0.6135	-0.3241	-0.4789	-0.914	-0.2321	-0.2734	-0.357	-0.4125	-0.1088	-0.8684	-0.1901	-0.2712	-0.2435	-0.2603	-0.7306	1.1585	-0.5374	-0.0698	0.2445	-0.699	-0.604	-0.342	-0.0882	-0.7587	0.1272	-0.1465
blca_tcga_pub_2017	TCGA-G2-AA3C-01	TCGA-G2-AA3C	Basal_squamous	TCGA-G2-AA3C	340	deceased	0.898415	6.93							-1.6435	-0.5635	-0.0989	-1.1787	0.2688	0.804	-0.0264	-0.1152	-0.1334	0.0478	-0.357	-0.6654	-0.7765	-0.191	-0.2438	-0.4568	-0.3914	-0.1532	1.5314	-0.1901	-0.1727	-0.6624	-0.0725	-0.6049	-1.6811	-1.338	-0.0728	-0.2067	0.3943	4.248	-0.3028	-0.0522	5.3984	-1.1761	1.0227
blca_tcga_pub_2017	TCGA-G2-AA3D-01	TCGA-G2-AA3D	Luminal_papillary	TCGA-G2-AA3D	29	censored	0.382339	70.27	TCGA-G2-AA3D	27	censored	0.414229	70.27		1.9569	-0.657	-0.2641	2.4601	0.2362	-0.5568	-0.506	-0.106	-0.5338	0.3034	-0.117	0.1438	1.6353	-0.2358	-0.0835	-0.4275	-0.3797	-0.155	-0.4251	-0.1901	-0.2309	0.5386	-0.3949	-0.5857	0.0348	1.1299	-0.0728	0.3372	0.1156	-0.587	-0.2807	-0.0882	-0.6681	-0.4971	-0.9085
blca_tcga_pub_2017	TCGA-G2-AA3F-01	TCGA-G2-AA3F	Luminal_papillary	TCGA-G2-AA3F	110	censored	0.537452	29.34	TCGA-G2-AA3F	80	censored	0.523884	29.34		0.2113	-0.0863	-0.224	-1.0232	1.2498	-0.5021	-1.0069	-0.1093	-0.4641	1.4012	-0.0678	-0.9396	-0.84	-0.2337	-0.2453	-0.5452	-0.2734	-0.1528	-0.5635	-0.1901	-0.1797	0.6915	-0.5279	-0.5937	1.5219	-0.1716	-0.0728	-0.2768	0.1853	-0.5752	-0.0444	-0.0588	-1.065	0.6974	-0.8685
blca_tcga_pub_2017	TCGA-GC-A3BM-01	TCGA-GC-A3BM	Luminal_papillary	TCGA-GC-A3BM	152	deceased	0.611091	21.39							0.6744	0.523	-0.0358	0.6092	-0.6784	-0.4899	-0.9366	-0.1174	-0.3781	-0.0987	-0.29	-0.9448	0.6185	-0.2329	-0.2445	-0.4278	-0.3514	-0.155	-0.6981	0.0195	0.3235	0.9831	-0.4199	-0.2036	0.2995	1.451	-0.0663	-0.3194	-0.9187	-0.439	0.198	-0.0849	0.54	0.5382	0.8681
blca_tcga_pub_2017	TCGA-GC-A3I6-01	TCGA-GC-A3I6	Basal_squamous	TCGA-GC-A3I6	162	deceased	0.615165	20.7	TCGA-GC-A3I6	138	deceased	0.640081	17.94		1.9128	-0.4848	0.0562	-0.1693	-0.5703	-0.252	0.2464	-0.1053	0.0036	0.0987	-0.2147	0.7021	0.5089	-0.198	-0.2456	-0.2086	-0.1269	-0.1405	-0.0869	-0.1901	-0.2097	-0.283	-0.5019	-0.4731	-0.1796	-0.2435	-0.0697	-0.2872	-0.1533	-0.0613	0.288	-0.0882	-0.2896	-0.8477	1.875
blca_tcga_pub_2017	TCGA-GC-A3OO-01	TCGA-GC-A3OO	Luminal_infiltrated	TCGA-GC-A3OO	223	censored	0.718883	15.8	TCGA-GC-A3OO	160	censored	0.680395	15.8		0.3849	0.335	0.17	0.4548	-0.781	-0.0687	0.42	-0.0348	0.8842	-0.2023	-0.1467	0.8297	-0.0255	-0.1555	-0.0537	-0.4798	-0.2406	-0.1522	-0.576	-0.1272	0.6482	-0.0613	-0.4307	0.9857	-0.0743	0.1199	-0.0728	-0.3059	0.7721	-0.1918	-0.2251	-0.0681	-0.6052	0.6538	-0.1527
blca_tcga_pub_2017	TCGA-GC-A3RB-01	TCGA-GC-A3RB	Luminal_papillary	TCGA-GC-A3RB	176	censored	0.64942	19.12	TCGA-GC-A3RB	124	censored	0.611393	19.12		-0.8634	-0.5694	-0.076	0.054	-0.1517	-0.5183	-0.222	-0.1154	-0.4664	1.1669	0.8207	-0.715	-0.0455	-0.1844	-0.2662	-0.2147	0.2802	-0.155	0.7386	-0.1121	-0.1237	-0.0371	-0.5078	-0.7007	3.4007	-0.0856	-0.0704	-0.3211	1.1258	-0.4035	11.9017	-0.0882	-1.0146	-0.3605	-0.5721
blca_tcga_pub_2017	TCGA-GC-A3RC-01	TCGA-GC-A3RC	Basal_squamous	TCGA-GC-A3RC	222	censored	0.718883	15.9	TCGA-GC-A3RC	159	censored	0.680395	15.9		0.8407	-0.1142	0.4344	-0.8196	-0.6368	0.7809	-0.5438	-0.1119	-0.2828	0.8648	-0.063	-0.8362	-0.24	-0.23	-0.2734	0.2201	-0.3792	-0.1483	0.6608	-0.1901	-0.1043	-0.4125	-0.2494	-0.3443	0.1731	-0.3967	-0.0728	-0.2524	1.0191	0.5259	0.404	0.0427	-0.9776	-0.1824	0.7615
blca_tcga_pub_2017	TCGA-GC-A3RD-01	TCGA-GC-A3RD	Luminal_papillary	TCGA-GC-A3RD	245	censored	0.746929	14.06	TCGA-GC-A3RD	178	censored	0.70931	14.06		0.5404	-0.5238	-0.4062	0.5603	-0.3804	-0.5226	-0.7923	-0.0913	-0.2975	0.4694	-0.263	-0.8255	0.208	-0.2326	-0.2505	-0.2719	0.4636	-0.155	-0.4202	-0.0654	-0.2484	0.2692	-0.4958	-0.262	0.1248	0.0656	-0.0728	-0.3181	-0.6734	-0.4594	-0.147	-0.0563	-0.7898	0.2065	-0.8046
blca_tcga_pub_2017	TCGA-GC-A3WC-01	TCGA-GC-A3WC	Basal_squamous	TCGA-GC-A3WC	198	censored	0.685107	17.74	TCGA-GC-A3WC	141	censored	0.644788	17.74		0.7234	-0.4064	-0.4563	-0.9597	-0.3393	-0.0734	2.6067	-0.0467	0.0118	-0.4522	-0.3173	-0.8708	-0.7419	2.2268	0.1387	0.3986	-0.2322	-0.1536	-0.39	0.0076	7.296	-0.9204	1.1692	0.2765	0.0532	-0.2054	-0.0687	-0.2623	1.1964	0.6144	0.1927	-0.0882	-0.6384	-0.8018	2.7715
blca_tcga_pub_2017	TCGA-GC-A3YS-01	TCGA-GC-A3YS	Basal_squamous	TCGA-GC-A3YS	135	censored	0.569693	24.9	TCGA-GC-A3YS	103	censored	0.579509	24.9		1.149	-0.1499	0.6527	-1.1501	0.3082	0.1046	0.0004	-0.0924	0.0546	-0.3689	-0.3222	-0.7272	-0.6237	-0.2256	-0.1961	-0.2604	-0.3418	0.0897	0.6062	0.8297	-0.1121	-0.654	-0.497	-0.3915	-1.2705	-0.7657	-0.0691	-0.3184	0.5294	0.2215	-0.1614	-0.0767	-0.5519	-0.4274	-0.5508
blca_tcga_pub_2017	TCGA-GC-A4ZW-01	TCGA-GC-A4ZW	Luminal_papillary	TCGA-GC-A4ZW	403	censored	1	0.49	TCGA-GC-A4ZW	317	censored	1	0.49		0.2461	-0.5066	-0.243	-0.9058	-0.7702	-0.5842	0.0747	-0.1171	-0.193	-0.4362	1.2859	0.6249	0.8613	-0.225	-0.2734	-0.229	-0.3776	-0.155	-0.688	-0.1901	-0.262	-0.7854	0.8556	-0.5362	1.0013	-0.7825	-0.0728	-0.2523	0.6608	-0.5682	-0.333	-0.0882	-0.8774	-0.5381	0.2316
blca_tcga_pub_2017	TCGA-GC-A6I1-01	TCGA-GC-A6I1	Basal_squamous	TCGA-GC-A6I1	319	deceased	0.845181	8.94							-0.8768	-0.6225	-0.0472	-0.9595	-0.6995	0.6077	-0.1403	0.1901	-0.473	-0.434	-0.3532	1.2435	-0.2077	-0.2335	-0.2734	1.0781	-0.4028	-0.0948	0.3664	-0.1228	-0.2331	-0.7881	-0.0776	-0.5508	-0.3613	-0.6338	-0.0686	-0.2436	-1.0476	0.8515	-0.2319	-0.0882	-0.4427	-1.0528	-0.2986
blca_tcga_pub_2017	TCGA-GC-A6I3-01	TCGA-GC-A6I3	Luminal_infiltrated	TCGA-GC-A6I3	248	censored	0.746929	13.9	TCGA-GC-A6I3	181	censored	0.713317	13.9		-0.776	-0.8623	-0.426	-0.2059	1.2311	-0.4257	-0.909	0.0539	-0.4805	-0.4472	0.2069	-0.9361	-0.5715	-0.2257	-0.2416	0.6577	-0.3467	-0.155	-0.4108	-0.0174	-0.2252	-0.519	0.7621	-0.6184	-0.3871	0.0949	-0.0728	-0.1029	-1.0399	-0.2428	0.1055	-0.0772	2.42	-0.9044	-0.5618
blca_tcga_pub_2017	TCGA-GD-A2C5-01	TCGA-GD-A2C5	Luminal	TCGA-GD-A2C5	126	censored	0.560928	26.68	TCGA-GD-A2C5	254	deceased	0.864844	7.03		-0.5482	0.6224	-0.1533	0.0683	-0.087	-0.3129	-0.9284	-0.0675	0.0625	-0.0558	-0.2353	0.1128	-0.3206	-0.2003	0.0754	-0.4048	-0.3139	-0.1458	-1.0007	-0.1901	-0.1432	0.034	-0.4223	0.802	0.9202	-0.2504	-0.0728	-0.2864	-0.8982	-0.3644	-0.334	-0.085	-0.3707	-0.1116	0.8688
blca_tcga_pub_2017	TCGA-GD-A3OP-01	TCGA-GD-A3OP	Luminal_infiltrated	TCGA-GD-A3OP	388	censored	0.984834	2.1	TCGA-GD-A3OP	306	censored	0.99362	2.1		-0.6227	1.0602	-0.0473	0.5467	0.193	-0.2528	1.3988	-0.109	0.1279	0.6387	-0.1419	-0.47	-0.2027	-0.1763	1.8417	-0.2126	0.3925	-0.1524	-0.7978	0.2401	-0.2005	0.0831	0.0967	0.5583	-0.2761	-0.5594	-0.0703	-0.2428	0.0877	0.0054	-0.143	-0.0807	0.3481	0.3186	0.3956
blca_tcga_pub_2017	TCGA-GD-A3OQ-01	TCGA-GD-A3OQ	Basal_squamous	TCGA-GD-A3OQ	372	censored	0.961636	3.12	TCGA-GD-A3OQ	294	censored	0.977015	3.12		1.1841	-0.5353	0.5104	0.6652	-0.9268	-0.2501	0.0084	-0.1186	-0.3568	-0.0166	-0.0744	1.1278	1.1507	-0.2246	-0.2734	-0.5045	-0.3331	-0.0747	1.3988	-0.1901	-0.1746	-0.1082	-0.4683	-0.6237	-0.3376	1.5674	-0.0704	-0.3187	0.1113	-0.5133	-0.1365	-0.0709	-0.9544	-0.536	0.3641
blca_tcga_pub_2017	TCGA-GD-A3OS-01	TCGA-GD-A3OS	Neuronal	TCGA-GD-A3OS	159	censored	0.615165	20.96	TCGA-GD-A3OS	155	deceased	0.667338	16.39		-1.5469	-0.2172	0.122	-1.0964	-0.299	2.2198	0.3079	3.4294	3.8983	-0.083	0.7172	-0.5603	-0.7801	0.143	0.7662	-0.1763	-0.3902	-0.0475	1.6298	-0.1901	-0.2328	-1.071	0.4107	1.1511	0.9215	-1.2863	2.3561	2.866	0.0968	-0.245	-0.2353	-0.0644	-0.0405	-0.6843	-0.7799
blca_tcga_pub_2017	TCGA-GD-A6C6-01	TCGA-GD-A6C6	Luminal_papillary	TCGA-GD-A6C6	385	censored	0.982276	2.2	TCGA-GD-A6C6	304	censored	0.99362	2.2		-0.812	-0.923	-0.3689	0.979	-0.7795	-0.5531	-1.1216	-0.1217	-0.5716	0.7235	-0.2833	0.0772	-1.0158	-0.229	-0.1284	-0.5345	-0.3911	-0.155	-0.7591	1.0361	-0.2411	-1.0244	-0.5279	-0.7569	-0.0829	-0.8913	-0.0728	-0.3092	-1.8277	-0.5291	-0.3417	-0.0658	-0.8078	-0.1186	-0.988
blca_tcga_pub_2017	TCGA-GD-A76B-01	TCGA-GD-A76B	Luminal_papillary												-0.1659	0.2866	-0.2538	0.2173	0.9793	-0.4965	-0.2832	0.076	-0.502	-0.622	-0.3354	-0.7225	0.1333	0.8788	-0.1383	0.2526	-0.3281	-0.155	-0.8619	-0.0206	-0.2334	-0.0271	0.8112	0.4019	-0.6799	0.0801	-0.0728	-0.1545	0.1709	-0.008	-0.3402	-0.0737	-0.0332	-0.2193	-0.6181
blca_tcga_pub_2017	TCGA-GU-A42P-01	TCGA-GU-A42P	Luminal_papillary	TCGA-GU-A42P	303	deceased	0.810349	10.91							-0.2038	0.2042	-0.3437	-0.9619	1.4018	-0.5646	-0.2005	-0.0986	-0.4645	0.7467	-0.3196	-0.7375	-0.8779	-0.2184	-0.2435	-0.5533	-0.2778	-0.1532	0.5514	-0.0278	0.1229	0.3321	-0.507	-0.3497	0.8798	-0.6014	-0.0703	-0.1321	1.2825	-0.6269	0.4537	-0.083	-0.4665	0.1403	-0.5174
blca_tcga_pub_2017	TCGA-GU-A42Q-01	TCGA-GU-A42Q	Basal_squamous	TCGA-GU-A42Q	299	deceased	0.804929	11.3							1.8546	-0.9281	0.0799	0.4181	-0.5396	-0.4943	0.4493	-0.1131	-0.4167	0.1982	-0.2699	-0.3885	-0.444	1.348	-0.2637	-0.5615	-0.3819	0.2949	-0.7052	-0.1372	-0.1625	-0.7234	-0.419	-0.7586	-1.0014	0.055	-0.0728	-0.3228	0.667	-0.4902	1.0651	-0.0849	-1.2536	-1.0222	-0.672
blca_tcga_pub_2017	TCGA-GU-A42R-01	TCGA-GU-A42R	Luminal_papillary	TCGA-GU-A42R	182	deceased	0.653089	18.96	TCGA-GU-A42R	295	deceased	0.977015	2.99		-0.1159	0.5514	-0.4549	0.3088	-0.0671	-0.506	-0.401	-0.1172	-0.4484	0.335	-0.1535	-0.704	2.9782	-0.2232	-0.2429	-0.5129	-0.3214	-0.1536	-0.7571	0.1969	-0.2098	1.2162	-0.4709	-0.1087	-0.8089	0.6077	-0.0659	-0.1582	0.3836	-0.6082	-0.2773	-0.0599	-0.1857	2.2409	-0.4279
blca_tcga_pub_2017	TCGA-GU-A762-01	TCGA-GU-A762	Basal_squamous	TCGA-GU-A762	335	deceased	0.885125	7.62							0.3265	-0.3541	0.1382	-0.9392	0.0598	4.987	0.2039	-0.0818	-0.2696	-0.6054	0.3937	0.4442	-0.1948	-0.0912	-0.2396	2.2617	-0.3832	-0.1537	2.0587	-0.0675	-0.2099	-0.7098	0.6091	-0.2274	-0.2109	-1.0461	-0.0614	-0.2747	0.217	1.9131	-0.1053	-0.0882	0.7437	-0.7537	0.3327
blca_tcga_pub_2017	TCGA-GU-A763-01	TCGA-GU-A763	Luminal_papillary	TCGA-GU-A763	100	censored	0.516773	32.75	TCGA-GU-A763	236	deceased	0.809777	9.95		-0.3007	-0.7944	-0.1953	0.3184	-0.5551	-0.5502	-0.9639	-0.1217	-0.5594	-0.1966	-0.3574	2.2014	-0.6474	-0.234	-0.2351	-0.4245	0.3451	-0.1539	-0.9872	-0.1901	-0.2107	-0.0739	-0.5011	-0.7194	2.3069	-0.5378	-0.0728	-0.3161	-1.5782	-0.5582	-0.318	-0.0882	0.6183	-0.6634	0.0272
blca_tcga_pub_2017	TCGA-GU-A764-01	TCGA-GU-A764	Basal_squamous	TCGA-GU-A764	168	censored	0.634318	20.04	TCGA-GU-A764	120	censored	0.606298	20.04		0.8402	-0.3246	0.3164	-1.0763	0.3119	-0.0436	0.6613	1.7353	-0.249	0.1271	-0.2707	-0.591	-0.9478	-0.2135	-0.2329	-0.0134	-0.3071	-0.1526	2.3595	-0.1901	-0.1226	-0.615	0.5489	0.4743	1.7433	-0.2099	-0.0387	-0.1768	0.5845	0.2947	-0.2013	-0.0635	0.2433	-0.691	4.4898
blca_tcga_pub_2017	TCGA-GU-A766-01	TCGA-GU-A766	Basal_squamous	TCGA-GU-A766	224	censored	0.718883	15.77	TCGA-GU-A766	161	censored	0.680395	15.77		-0.3239	0.4935	-0.1239	-1.1143	1.1857	0.9907	3.7355	0.7954	-0.1342	-0.8001	0.1329	-0.0644	-0.0078	-0.1828	-0.2012	0.8644	-0.3605	-0.1286	0.5707	0.0342	0.1769	-0.6455	0.2811	-0.2326	-0.7165	-0.0105	-0.045	-0.1558	0.308	0.6723	0.0255	-0.0882	0.208	-0.9031	1.1415
blca_tcga_pub_2017	TCGA-GU-A767-01	TCGA-GU-A767	Luminal	TCGA-GU-A767	359	deceased	0.938088	4.73							0.4144	0.5609	-0.4029	-0.5479	-0.2737	-0.289	-1.0587	-0.0672	-0.4379	0.4225	0.1392	-0.8752	-0.357	-0.1036	0.405	-0.4209	0.5334	-0.155	-0.6368	-0.123	0.403	-0.4095	-0.1479	0.5656	0.4887	-0.2204	-0.0728	-0.1745	-0.0061	-0.4485	-0.3168	-0.071	1.1391	1.0736	-0.8709
blca_tcga_pub_2017	TCGA-GU-AATO-01	TCGA-GU-AATO	Luminal_infiltrated	TCGA-GU-AATO	306	deceased	0.815725	10.64							0.737	-0.8946	-0.5143	-0.4849	-0.7635	-0.2549	-0.4462	-0.0765	-0.5227	-0.7211	-0.1252	-0.2815	-0.6335	-0.2194	-0.2393	-0.1875	-0.3622	-0.155	-0.1306	-0.1901	-0.1917	-0.5757	-0.1939	-0.6633	-0.0548	-0.6942	-0.0728	-0.2424	-1.3635	-0.0908	-0.3426	-0.0764	0.2528	-0.7641	-0.6466
blca_tcga_pub_2017	TCGA-GU-AATP-01	TCGA-GU-AATP	Luminal_infiltrated	TCGA-GU-AATP	99	censored	0.516773	32.95	TCGA-GU-AATP	84	deceased	0.530515	28.29		-0.8309	0.4129	-0.5387	-0.8524	-0.1595	0.1413	1.0953	-0.0683	-0.2085	0.067	0.989	-0.0918	-0.5414	-0.1963	-0.2216	-0.3282	-0.3535	-0.1424	-0.537	-0.0025	-0.1786	0.6754	-0.4312	-0.0482	-0.1859	-0.6431	-0.0611	0.159	-0.3958	-0.3434	-0.2578	-0.0702	0.5999	0.1835	-0.1745
blca_tcga_pub_2017	TCGA-GU-AATQ-01	TCGA-GU-AATQ	Basal_squamous	TCGA-GU-AATQ	339	deceased	0.895757	7							0.4442	-0.5153	-0.4126	-0.1441	-0.9136	-0.4482	0.0601	-0.1217	-0.5176	0.2755	-0.1392	0.8361	0.1206	-0.1976	-0.231	-0.5346	-0.3585	-0.1525	0.922	-0.1901	0.6215	-0.3955	-0.4685	-0.6201	0.0017	-0.4747	-0.0728	-0.3113	0.7033	-0.243	-0.166	-0.0882	-0.581	-1.1169	-0.6194
blca_tcga_pub_2017	TCGA-GV-A3JV-01	TCGA-GV-A3JV	Luminal	TCGA-GV-A3JV	243	deceased	0.743842	14.26	TCGA-GV-A3JV	278	deceased	0.936593	4.4		-0.093	0.5115	-0.0823	-0.4989	-0.4053	-0.2919	0.517	-0.0914	-0.2599	-0.6451	-0.2091	-0.8339	-0.1824	-0.2147	-0.1791	-0.1867	3.4939	-0.155	-0.0211	-0.0502	-0.203	2.1295	-0.2877	0.0475	0.2135	-1.1168	-0.0699	0.4062	-0.622	-0.3121	-0.1221	-0.0733	-0.8244	-0.2201	-0.5829
blca_tcga_pub_2017	TCGA-GV-A3JW-01	TCGA-GV-A3JW	Luminal_papillary	TCGA-GV-A3JW	153	censored	0.615165	21.32	TCGA-GV-A3JW	242	deceased	0.827051	8.9		0.93	0.109	-0.1982	1.5564	0.0546	-0.5059	-1.1158	-0.1217	-0.3477	1.135	-0.2428	-0.8489	-0.6984	-0.2313	-0.233	-0.5476	0.4846	-0.155	-0.9058	0.0732	-0.2383	-0.4023	-0.46	-0.4543	4.6625	0.6396	-0.0728	-0.2553	1.5263	-0.6087	0.9821	-0.0122	1.8712	0.99	-0.6536
blca_tcga_pub_2017	TCGA-GV-A3JX-01	TCGA-GV-A3JX	Luminal_papillary	TCGA-GV-A3JX	177	censored	0.64942	19.09	TCGA-GV-A3JX	126	censored	0.616364	19.09		-0.536	0.1346	-0.2374	-0.7016	0.558	-0.459	1.3595	-0.0762	-0.458	-0.3825	0.0388	0.5196	0.091	-0.2197	-0.2734	0.299	-0.3959	-0.1542	0.3795	-0.1901	-0.1616	-0.0276	-0.5087	-0.4524	2.0479	-0.0553	-0.0658	0.4519	0.8764	-0.2318	-0.1998	0.0265	-0.4628	-0.1326	0.7617
blca_tcga_pub_2017	TCGA-GV-A3JZ-01	TCGA-GV-A3JZ	Neuronal	TCGA-GV-A3JZ	169	censored	0.634318	19.81	TCGA-GV-A3JZ	122	censored	0.611393	19.81		-0.5655	0.1708	-0.4169	-1.0661	0.2896	-0.2971	0.6666	-0.0826	-0.0732	-0.4641	-0.254	-0.8364	-0.763	-0.2204	0.3313	-0.4927	-0.3815	0.0256	0.552	-0.1901	0.1461	0.0528	-0.4453	-0.041	0.3885	-0.6387	-0.0678	0.0936	0.7948	-0.3397	-0.3061	-0.0728	-0.3585	0.2779	2.2401
blca_tcga_pub_2017	TCGA-GV-A3QF-01	TCGA-GV-A3QF	Luminal_papillary	TCGA-GV-A3QF	165	deceased	0.622854	20.27							-0.144	1.4699	-0.2226	-0.0858	1.434	-0.5488	1.2179	-0.1167	-0.4964	-0.8107	-0.3325	0.2118	-0.3123	-0.2347	-0.2734	-0.5996	-0.4027	-0.0962	0.3554	-0.129	-0.1946	0.7045	-0.4649	-0.5297	0.2323	0.8666	-0.0728	-0.2906	-0.3498	-0.6146	5.6978	-0.0804	-0.9511	-0.0021	-0.645
blca_tcga_pub_2017	TCGA-GV-A3QG-01	TCGA-GV-A3QG	Basal_squamous	TCGA-GV-A3QG					TCGA-GV-A3QG	301	deceased	0.990308	2.76		-1.1336	1.1956	0.4992	-1.2138	0.2113	-0.0068	1.2983	-0.0706	1.7548	0.1501	0.1936	-0.8068	-0.8731	0.0942	0.2968	2.7658	-0.1491	-0.1532	-0.4161	0.899	0.1786	-0.2321	2.0618	1.18	-0.9729	-0.3087	-0.0468	-0.0012	0.3908	0.9114	0.0626	19.8434	0.943	0.306	0.7937
blca_tcga_pub_2017	TCGA-GV-A3QH-01	TCGA-GV-A3QH	Luminal_papillary	TCGA-GV-A3QH	324	deceased	0.858512	8.48	TCGA-GV-A3QH	282	deceased	0.946761	4.11		-0.5375	-0.6156	-0.3327	-0.8298	-0.2622	-0.5668	2.5909	-0.1185	-0.5153	0.6434	-0.2431	-0.8538	-0.0255	-0.2302	-0.2587	-0.5414	-0.2389	-0.1514	0.1613	-0.1901	-0.2369	1.503	-0.4247	-0.7641	0.4682	-0.2844	-0.0678	-0.2822	1.4604	-0.6253	-0.2975	-0.0626	-0.3539	0.9871	-0.7483
blca_tcga_pub_2017	TCGA-GV-A3QI-01	TCGA-GV-A3QI	Luminal_papillary	TCGA-GV-A3QI	86	censored	0.484457	36.47	TCGA-GV-A3QI	99	deceased	0.562237	25.23		0.9449	1.5597	-0.1347	-0.8152	0.3266	-0.5624	-0.2155	-0.1134	-0.3939	0.461	0.6941	0.4733	-1.1112	-0.2324	-0.2734	-0.6088	-0.2137	-0.1161	-0.8252	-0.156	-0.0851	-0.9763	-0.2823	-0.4125	0.2087	-1.0885	-0.0707	-0.3174	0.4576	-0.591	-0.0303	0.0471	-0.3966	1.8447	0.5627
blca_tcga_pub_2017	TCGA-GV-A3QK-01	TCGA-GV-A3QK	Luminal_papillary	TCGA-GV-A3QK	120	censored	0.551769	27.33	TCGA-GV-A3QK	91	censored	0.556319	27.33		1.2061	0.4685	-0.3116	1.2632	0.5783	-0.5107	-0.2911	-0.0826	-0.4504	-0.5945	-0.3099	-0.8361	-0.1394	-0.2314	-0.2645	0.1772	-0.3344	-0.155	-0.6833	-0.1901	-0.222	0.8629	2.3704	0.0754	0.5407	1.2979	-0.0698	1.6043	-0.7505	-0.4843	-0.3228	-0.0481	0.3049	-0.1098	-0.6267
blca_tcga_pub_2017	TCGA-GV-A40E-01	TCGA-GV-A40E	Basal_squamous	TCGA-GV-A40E	322	deceased	0.85318	8.57	TCGA-GV-A40E	252	deceased	0.857981	7.46		-0.5696	-0.828	1.2448	-0.5691	-0.6758	0.1683	0.3097	-0.059	-0.4752	0.1079	-0.1924	-0.6649	-0.0141	-0.233	-0.1505	-0.4605	-0.3896	-0.147	2.8923	0.0669	-0.2344	-0.2112	-0.4749	-0.7146	0.303	0.6312	-0.0664	-0.2996	-0.9317	-0.3773	-0.124	-0.0849	-0.8678	-1.0382	-0.6767
blca_tcga_pub_2017	TCGA-GV-A40G-01	TCGA-GV-A40G	Luminal_papillary	TCGA-GV-A40G	178	censored	0.64942	19.05	TCGA-GV-A40G	127	censored	0.616364	19.05		-0.2826	0.4808	-0.3094	-0.7264	2.0377	-0.5459	0.0455	-0.1013	-0.5348	-0.246	-0.2294	-0.8429	0.5615	-0.2214	-0.258	-0.5673	-0.3772	-0.1532	-0.699	-0.1063	-0.1682	0.4302	-0.5279	-0.2459	1.686	-0.2055	-0.0676	-0.1556	-0.8688	-0.6191	-0.3076	-0.0748	-0.0139	1.2837	-0.1354
blca_tcga_pub_2017	TCGA-GV-A6ZA-01	TCGA-GV-A6ZA	Luminal_papillary	TCGA-GV-A6ZA	145	censored	0.590611	22.7	TCGA-GV-A6ZA	109	censored	0.58519	22.7		0.6786	-0.5108	-0.2273	1.4435	-0.9189	-0.5275	-0.7209	-0.1065	-0.5167	0.1702	-0.3259	1.4603	0.5229	-0.2338	-0.2619	-0.2264	-0.2125	-0.155	-0.6296	-0.1901	-0.2325	-0.0355	-0.3672	-0.6016	0.5052	0.3385	-0.0689	-0.3101	-0.4767	-0.4494	-0.3136	-0.0842	-0.5722	-0.1302	-0.6327
blca_tcga_pub_2017	TCGA-H4-A2HO-01	TCGA-H4-A2HO	Luminal_papillary	TCGA-H4-A2HO	395	censored	0.994994	1.51	TCGA-H4-A2HO	309	censored	0.99362	1.51		-0.6809	2.361	-0.1204	-1.2003	-0.1544	-0.3365	-0.4633	-0.1087	-0.4916	-0.4492	-0.3496	-0.9431	-0.9014	-0.1847	0.3466	-0.1053	-0.2951	-0.1448	-0.6967	-0.1098	-0.1627	0.7039	0.5471	0.7991	-0.2967	-0.4046	-0.0728	-0.2639	-0.568	-0.3782	-0.261	-0.0882	-0.4344	3.0457	-0.5748
blca_tcga_pub_2017	TCGA-H4-A2HQ-01	TCGA-H4-A2HQ	Luminal_papillary	TCGA-H4-A2HQ	174	censored	0.64942	19.38	TCGA-H4-A2HQ	189	deceased	0.717194	12.81		-0.7347	-0.4619	-0.1474	-0.8137	-0.1337	-0.5238	-0.5124	-0.0979	-0.4722	-0.7636	-0.302	0.0371	0.7587	-0.1851	-0.2304	-0.3069	-0.0917	-0.155	-0.8059	-0.0148	-0.2355	0.8442	-0.4677	-0.6448	-0.1332	-0.0245	-0.0728	-0.2393	0.3477	-0.5312	-0.2137	-0.0882	0.1289	1.8998	-0.2847
blca_tcga_pub_2017	TCGA-HQ-A2OE-01	TCGA-HQ-A2OE	Luminal_papillary	TCGA-HQ-A2OE	82	censored	0.478549	38.57	TCGA-HQ-A2OE	63	censored	0.467856	38.57		1.2647	-0.5795	0.3381	-0.8327	7.6702	-0.4247	-0.414	-0.1073	-0.4709	0.4382	-0.35	-0.9294	-0.544	-0.2367	-0.2679	-0.413	-0.1361	-0.1537	0.2888	-0.1309	-0.2708	0.9114	-0.2686	-0.4897	-0.9189	1.0352	-0.0709	-0.3109	-0.6644	-0.509	0.0617	-0.0882	-1.0247	-0.5914	-0.7492
blca_tcga_pub_2017	TCGA-HQ-A2OF-01	TCGA-HQ-A2OF	Luminal_papillary	TCGA-HQ-A2OF	42	censored	0.404572	63.96	TCGA-HQ-A2OF	77	deceased	0.510362	29.8		-0.2998	-0.2173	0.8912	-0.4809	0.9466	-0.5308	0.5854	-0.1175	-0.4365	0.4358	-0.3573	-0.0538	-0.6358	2.0376	-0.2349	-0.5805	1.6974	0.6182	-0.7036	-0.1901	0.2331	0.9341	-0.5009	-0.43	-0.6441	0.2262	-0.0728	2.3101	-0.183	-0.5939	-0.0879	-0.0882	-0.7674	0.0133	-0.5343
blca_tcga_pub_2017	TCGA-HQ-A5ND-01	TCGA-HQ-A5ND	Basal_squamous	TCGA-HQ-A5ND	316	deceased	0.837183	9	TCGA-HQ-A5ND	300	deceased	0.986996	2.76		0.4495	-0.8611	0.4009	-0.1309	-1.0387	-0.2141	0.1674	-0.1217	-0.4466	0.0427	-0.303	1.0916	0.4709	0.1888	-0.2628	-0.4929	-0.3934	-0.155	0.1331	-0.0749	-0.2692	-0.7756	-0.5279	-0.7236	-0.5817	1.0056	-0.0728	-0.3262	-0.5267	-0.6253	0.0484	-0.0882	-1.0455	-1.3277	-0.0718
blca_tcga_pub_2017	TCGA-HQ-A5NE-01	TCGA-HQ-A5NE	Basal_squamous	TCGA-HQ-A5NE	282	deceased	0.788374	12.16	TCGA-HQ-A5NE	256	deceased	0.871708	6.93		2.8016	-0.1653	1.0623	-0.3033	-0.1917	0.676	1.5648	-0.0723	0.0724	0.026	-0.2045	0.8956	2.0792	-0.2225	-0.1008	-0.4346	-0.2283	-0.1476	1.1143	0.9135	-0.1572	-0.6238	-0.3004	0.0091	0.8489	-0.7239	-0.0659	0.2054	0.4814	-0.383	0.1128	-0.0847	-0.8004	-0.3772	0.2075
blca_tcga_pub_2017	TCGA-K4-A3WS-01	TCGA-K4-A3WS	Luminal_infiltrated	TCGA-K4-A3WS	134	censored	0.569693	25	TCGA-K4-A3WS	100	censored	0.568033	25		-0.3871	0.5817	-0.3616	-0.3338	0.6808	0.4393	-0.604	-0.0716	1.9153	-0.2321	-0.0723	-0.8976	-0.6429	-0.1154	-0.1036	0.0177	-0.1106	-0.1302	-0.7188	0.1792	-0.1156	0.0714	-0.1791	1.9771	-0.6624	0.082	-0.069	0.3304	1.8624	0.0299	-0.2362	-0.0724	0.0658	0.0845	0.2664
blca_tcga_pub_2017	TCGA-K4-A3WU-01	TCGA-K4-A3WU	Luminal_infiltrated	TCGA-K4-A3WU	369	censored	0.956438	3.45	TCGA-K4-A3WU	290	censored	0.966977	3.45		-0.7519	0.5656	-0.3138	-0.3547	0.6145	-0.202	0.0727	1.57	0.6929	-0.2434	0.7259	-0.9082	-0.747	-0.1076	0.7555	0.6256	-0.0604	-0.134	-0.5241	0.0234	0.81	0.2454	1.9578	1.3572	-0.5319	-0.2317	0.0728	1.1617	0.4196	-0.2192	-0.1878	-0.0745	-0.3663	-0.2757	-0.0713
blca_tcga_pub_2017	TCGA-K4-A3WV-01	TCGA-K4-A3WV	Neuronal	TCGA-K4-A3WV	155	censored	0.615165	21.22	TCGA-K4-A3WV	114	censored	0.595978	21.22		6.5988	0.0364	-0.3008	-1.2175	0.2563	-0.4464	-1.1805	-0.1217	1.5521	-0.5131	-0.2619	-0.8618	-1.0257	4.8294	-0.2734	-0.6353	1.2351	0.0729	0.0794	-0.1357	1.3158	-1.0054	-0.5279	-0.7627	1.9164	0.2562	-0.0728	1.1045	0.1951	-0.5895	-0.0442	2.2624	-1.1636	-0.1252	-0.4459
blca_tcga_pub_2017	TCGA-K4-A4AB-01	TCGA-K4-A4AB	Luminal_infiltrated	TCGA-K4-A4AB	378	censored	0.971997	2.76	TCGA-K4-A4AB	299	censored	0.986996	2.76		0.0617	-0.3793	0.6852	-0.3135	-0.8473	1.1291	1.1698	-0.1017	-0.0427	-0.8076	-0.0901	0.272	1.0593	-0.17	-0.1267	-0.4692	-0.3466	-0.1165	-0.4195	-0.1901	-0.2177	-0.7259	-0.2434	-0.293	0.3908	-0.4445	-0.0728	-0.3222	0.4471	0.1179	-0.0361	-0.0882	-0.5413	1.057	0.0202
blca_tcga_pub_2017	TCGA-K4-A4AC-01	TCGA-K4-A4AC	Basal_squamous	TCGA-K4-A4AC	314	deceased	0.834508	9.13	TCGA-K4-A4AC	266	deceased	0.902569	5.58		-0.0774	-0.8418	0.1026	-0.956	-0.5048	-0.201	0.7567	-0.0931	-0.415	0.4615	-0.333	-0.6706	-0.731	-0.2343	-0.2734	-0.3679	-0.3922	-0.1535	1.0018	0.4424	-0.231	-0.1149	-0.383	-0.6724	-0.2112	-0.2135	-0.0684	-0.3171	0.8452	0.0586	-0.0769	-0.0702	-0.5767	-1.0583	0.072
blca_tcga_pub_2017	TCGA-K4-A54R-01	TCGA-K4-A54R	Luminal_infiltrated	TCGA-K4-A54R	117	censored	0.547093	27.66	TCGA-K4-A54R	89	censored	0.556319	27.66		-0.7234	-0.637	-0.3537	0.6899	1.3492	-0.2397	-0.0219	-0.0173	-0.0224	-0.4719	-0.3093	0.2581	-0.2299	-0.2341	-0.2734	0.4163	-0.3681	-0.1533	0.0907	-0.1901	-0.2321	-0.7953	-0.3722	-0.6191	-0.0943	-0.5336	-0.0587	0.6503	0.2536	-0.1951	-0.2539	-0.0834	-0.4019	-0.8206	0.2698
blca_tcga_pub_2017	TCGA-K4-A5RH-01	TCGA-K4-A5RH	Basal_squamous	TCGA-K4-A5RH	315	censored	0.837183	9.07	TCGA-K4-A5RH	258	deceased	0.878572	6.8		-1.2332	0.2595	0.006	-1.2152	0.2063	1.6652	0.6342	-0.0588	0.0447	-0.3081	-0.1277	-0.8878	-0.3102	-0.088	-0.1881	2.2119	-0.3948	13.4323	0.7626	-0.1592	-0.1464	-1.1176	0.4276	0.1446	-1.3911	-1.2455	-0.0555	0.5351	1.7628	2.9533	-0.3111	-0.0744	1.1175	-0.1567	0.6469
blca_tcga_pub_2017	TCGA-K4-A5RI-01	TCGA-K4-A5RI	Basal_squamous	TCGA-K4-A5RI	295	deceased	0.79949	11.7	TCGA-K4-A5RI	250	deceased	0.851117	7.79		0.1599	-0.7393	0.0266	-0.6668	-0.7857	-0.3445	0.6073	-0.055	-0.3663	-0.0621	-0.3517	-0.3351	0.7055	-0.1855	-0.2331	-0.4032	0.0138	-0.1514	0.4272	-0.1901	-0.106	-0.6953	-0.4151	-0.5229	0.1131	-0.3274	-0.0728	-0.3191	-0.3119	-0.1917	-0.2028	-0.0847	-0.8168	-0.5761	-0.4179
blca_tcga_pub_2017	TCGA-K4-A5RJ-01	TCGA-K4-A5RJ	Basal_squamous	TCGA-K4-A5RJ	199	censored	0.685107	17.71	TCGA-K4-A5RJ	142	censored	0.644788	17.71		-1.8064	-0.4546	-0.4498	-1.1995	1.0704	0.0039	0.8755	-0.0036	8.6464	-0.4189	-0.1318	-0.4211	-1.1365	-0.1457	-0.26	2.1798	-0.3336	0.6473	-0.5716	-0.1901	-0.1877	-1.2835	0.1828	-0.5494	-1.615	-1.2819	0.1117	-0.2933	0.3665	3.6177	-0.3416	-0.0603	2.4371	-0.5047	1.6651
blca_tcga_pub_2017	TCGA-K4-A6FZ-01	TCGA-K4-A6FZ	Basal_squamous	TCGA-K4-A6FZ	394	censored	0.994994	1.81	TCGA-K4-A6FZ	308	censored	0.99362	1.81		0.4499	-0.3683	0.3317	-0.0235	-0.695	0.3184	1.2348	-0.0463	-0.4086	-0.3362	-0.3474	1.2229	3.1832	-0.2295	-0.2734	-0.2828	-0.1974	-0.1402	0.4729	-0.1901	-0.2044	-0.2939	-0.0961	-0.3703	1.1075	-0.5866	-0.0728	-0.3119	-0.1456	-0.0874	0.0409	-0.0741	-0.5263	0.5683	0.6015
blca_tcga_pub_2017	TCGA-K4-A6MB-01	TCGA-K4-A6MB	Luminal	TCGA-K4-A6MB	229	censored	0.722064	15.41	TCGA-K4-A6MB	166	censored	0.688848	15.41		0.3977	-0.2142	-0.2587	-0.3542	0.8764	-0.3393	-0.8799	-0.0917	0.5267	1.0343	0.0221	-0.9019	1.161	-0.2319	0.2442	-0.4495	-0.3394	-0.155	0.1903	0.6401	0.0458	0.527	-0.4803	-0.1692	-0.4386	2.0281	-0.0699	-0.2129	0.6673	-0.4337	-0.2193	-0.0823	-0.7184	-0.3303	-0.743
blca_tcga_pub_2017	TCGA-K4-A83P-01	TCGA-K4-A83P	Luminal_infiltrated	TCGA-K4-A83P	216	censored	0.712303	16.26	TCGA-K4-A83P	297	deceased	0.98035	2.92		-1.0328	0.1874	-0.5005	0.3411	-0.004	0.1528	0.8566	-0.0003	1.4712	-0.6438	0.1867	-0.8441	-0.1276	-0.056	5.1171	2.1515	0.1453	-0.155	-0.09	0.4734	0.005	-0.8289	2.6339	0.955	-0.8302	-0.7345	-0.0522	-0.0116	1.9461	1.3191	-0.3019	-0.0563	0.3	-0.1043	0.2391
blca_tcga_pub_2017	TCGA-K4-AAQO-01	TCGA-K4-AAQO	Luminal_infiltrated	TCGA-K4-AAQO	294	censored	0.79949	11.79	TCGA-K4-AAQO	213	censored	0.75058	11.79		-0.0259	-0.072	-0.2155	-0.6436	-0.0255	0.2069	-0.8584	-0.1043	0.6204	-0.3736	-0.2211	-0.8693	-0.9591	0.092	0.7893	-0.1411	-0.0413	-0.155	-0.7598	0.0952	-0.1894	-0.0441	0.2805	0.6977	-0.6803	0.3001	-0.0639	-0.2985	2.3142	0.119	-0.2298	-0.0425	-0.0438	0.0268	-0.0957
blca_tcga_pub_2017	TCGA-KQ-A41N-01	TCGA-KQ-A41N	Luminal_papillary	TCGA-KQ-A41N	59	censored	0.439381	52.69	TCGA-KQ-A41N	47	censored	0.434941	52.69		-0.4202	0.964	-0.4174	0.128	-0.909	-0.5269	-1.3084	-0.1217	-0.5183	2.1261	-0.2201	1.6921	2.5713	-0.23	-0.2126	-0.5172	-0.0118	-0.155	-0.7999	0.2227	-0.2329	-0.2673	-0.4003	-0.45	-1.2486	-0.1984	-0.0728	-0.2141	-0.4863	-0.6111	-0.3191	-0.0882	0.1018	0.5466	-0.7879
blca_tcga_pub_2017	TCGA-KQ-A41O-01	TCGA-KQ-A41O	Luminal_papillary	TCGA-KQ-A41O	64	censored	0.446704	50.53	TCGA-KQ-A41O	52	censored	0.444195	50.53		-0.7172	-0.888	-0.249	1.0226	0.5182	-0.5288	-1.1266	-0.1217	-0.5669	0.6275	-0.3643	3.1395	-0.5546	-0.2323	-0.2734	-0.614	-0.4107	-0.155	-1.0249	-0.0288	-0.2751	0.6707	-0.5279	-0.7732	0.8311	0.2076	-0.0678	1.2069	-1.5596	-0.6444	-0.3194	-0.0882	0.3873	-0.2562	-0.709
blca_tcga_pub_2017	TCGA-KQ-A41P-01	TCGA-KQ-A41P	Luminal_papillary	TCGA-KQ-A41P	88	censored	0.484457	35.94	TCGA-KQ-A41P	264	deceased	0.895732	5.85		0.3018	0.1663	-0.2634	0.8116	-0.7676	-0.3833	-0.3253	-0.0809	-0.3363	-0.1121	-0.1349	0.1629	-0.4514	-0.2168	-0.2207	-0.2658	-0.3615	-0.155	-0.3779	-0.1901	-0.2254	-0.059	-0.3433	0.1896	-0.1616	1.4453	-0.0639	-0.2521	-0.6283	-0.1892	-0.3252	-0.079	-0.2413	1.5708	-0.605
blca_tcga_pub_2017	TCGA-KQ-A41Q-01	TCGA-KQ-A41Q	Luminal_papillary	TCGA-KQ-A41Q	70	censored	0.446704	46.94	TCGA-KQ-A41Q	61	deceased	0.460059	43.17		0.8324	-0.7809	-0.4524	-0.9248	1.4802	-0.5331	-1.076	-0.1054	-0.4817	-0.5737	-0.3473	-0.539	-0.9172	-0.2345	-0.2489	-0.5216	-0.4004	-0.1506	0.0259	-0.1234	-0.2632	0.2897	-0.5279	-0.6132	-0.4668	-0.8661	-0.0728	-0.2357	-1.1246	-0.6087	-0.288	-0.0797	-0.5688	-0.3007	-0.7702
blca_tcga_pub_2017	TCGA-KQ-A41R-01	TCGA-KQ-A41R	Luminal_papillary	TCGA-KQ-A41R	75	censored	0.466036	44.35	TCGA-KQ-A41R	57	censored	0.444195	44.35		-1.0833	0.6624	-0.1252	0.7393	7.9299	-0.5079	-0.4775	-0.1125	-0.5252	0.1459	-0.3302	-0.6965	-0.486	-0.2356	-0.1694	-0.5496	-0.1184	-0.155	-0.8736	0.0361	-0.2154	2.5815	-0.4696	-0.5088	0.532	1.9887	-0.0728	-0.2458	-0.0419	-0.5805	-0.304	-0.052	0.1044	0.864	-0.5549
blca_tcga_pub_2017	TCGA-KQ-A41S-01	TCGA-KQ-A41S	Luminal_infiltrated	TCGA-KQ-A41S	397	censored	0.994994	1.15	TCGA-KQ-A41S	311	censored	0.99362	1.15		0.4979	0.7519	0.0377	0.0556	-0.2873	-0.2043	-0.2116	-0.0607	0.5421	-0.2963	-0.1863	0.2912	-0.1179	-0.1271	1.383	-0.4334	-0.1854	-0.155	1.0196	0.1562	-0.2545	-0.3599	0.0371	0.273	-0.7747	0.3685	-0.0692	-0.3113	0.3726	-0.151	-0.3228	-0.0771	0.883	0.6613	-0.2508
blca_tcga_pub_2017	TCGA-LC-A66R-01	TCGA-LC-A66R	Basal_squamous	TCGA-LC-A66R	233	censored	0.72837	15.31	TCGA-LC-A66R	171	censored	0.697173	15.31		0.0117	0.2271	0.1575	-0.8618	-0.3097	0.0215	2.6434	-0.0839	-0.0699	0.2376	-0.3034	-0.4543	-0.7409	-0.2169	-0.2563	0.2848	-0.2611	-0.1363	-0.3438	-0.0971	-0.144	-1.0116	0.2386	-0.0718	-0.208	-0.852	-0.067	-0.206	0.1086	0.2141	0.0114	-0.0823	-0.8236	0.6929	0.3528
blca_tcga_pub_2017	TCGA-LT-A5Z6-01	TCGA-LT-A5Z6	Luminal_papillary	TCGA-LT-A5Z6	227	censored	0.718883	15.57	TCGA-LT-A5Z6	164	censored	0.684648	15.57		0.8031	-0.2306	-0.3922	0.297	0.2973	-0.5779	-0.815	-0.0838	-0.4818	0.1228	-0.3473	0.1059	-0.8954	-0.2235	-0.2611	-0.2517	-0.3755	-0.155	-0.5663	-0.1901	-0.2251	-0.3068	-0.2878	-0.3422	2.1948	0.8103	-0.0604	0.0439	-0.8327	-0.5641	-0.3162	-0.037	0.2796	0.3264	-0.3265
blca_tcga_pub_2017	TCGA-LT-A8JT-01	TCGA-LT-A8JT	Luminal_papillary	TCGA-LT-A8JT	157	censored	0.615165	21.06	TCGA-LT-A8JT	116	censored	0.595978	21.06		0.6034	-0.7018	-0.0506	0.8737	0.6136	-0.5009	-0.5082	-0.1217	-0.4765	0.29	-0.2613	0.8111	-0.3963	-0.2302	-0.2349	-0.3293	-0.3776	-0.155	-0.308	-0.1901	-0.2635	0.8696	-0.2584	-0.5525	1.3544	-0.0188	-0.0728	-0.2518	-1.0378	-0.5201	-0.2662	-0.0882	-0.332	-0.0496	-0.4751
blca_tcga_pub_2017	TCGA-MV-A51V-01	TCGA-MV-A51V	Luminal_papillary	TCGA-MV-A51V	257	censored	0.761904	13.47	TCGA-MV-A51V	183	censored	0.713317	13.47		-0.614	1.5092	-0.3276	0.2814	1.2193	-0.4397	-0.6689	-0.0961	-0.4699	0.0498	-0.3356	0.1863	2.9409	-0.2127	0.0166	-0.5668	-0.376	-0.1338	0.1259	0.1251	-0.1949	0.2306	-0.4873	0.1934	1.512	-0.0043	-0.0728	0.0508	-0.4928	-0.605	-0.3052	-0.0882	-0.4861	2.1133	-0.4499
blca_tcga_pub_2017	TCGA-PQ-A6FI-01	TCGA-PQ-A6FI	Basal_squamous	TCGA-PQ-A6FI	281	censored	0.788374	12.22	TCGA-PQ-A6FI	199	censored	0.732354	12.22		-0.5454	-0.6942	-0.0377	-0.078	-0.9341	-0.3743	-0.9206	-0.1144	-0.5213	0.7106	-0.1643	0.3824	-0.1279	-0.2356	-0.2484	-0.4027	-0.4043	-0.1297	-0.4558	-0.1449	-0.2543	-0.8214	-0.4813	-0.6378	-0.8423	1.2354	-0.0672	-0.3174	0.3409	-0.4407	-0.0311	-0.0853	-0.9504	-1.112	-0.5461
blca_tcga_pub_2017	TCGA-PQ-A6FN-01	TCGA-PQ-A6FN	Basal_squamous	TCGA-PQ-A6FN	213	censored	0.708974	16.66	TCGA-PQ-A6FN	153	censored	0.667338	16.66		-0.7264	-0.5004	-0.1538	1.4306	-0.5502	-0.1069	-0.6881	-0.1159	-0.4875	0.0483	-0.2335	-0.6192	-0.0935	-0.2187	-0.247	-0.3039	-0.3753	-0.155	-0.3097	-0.1901	-0.1934	-1.0142	-0.454	-0.4584	-1.2501	0.5531	-0.0728	-0.2706	-1.0908	-0.4944	-0.1871	-0.0836	-0.6953	-0.7088	-0.5448
blca_tcga_pub_2017	TCGA-R3-A69X-01	TCGA-R3-A69X	Luminal_infiltrated	TCGA-R3-A69X	244	censored	0.746929	14.22	TCGA-R3-A69X	176	censored	0.705279	14.22		-0.6133	0.7961	0.1304	0.4748	1.8133	-0.2326	1.4181	-0.0542	1.1221	-0.0086	0.2419	1.6079	0.0232	-0.1207	0.1843	0.1743	-0.1271	-0.1507	0.5528	0.0538	-0.0752	0.4844	0.7036	1.191	-0.5646	0.4719	-0.0667	-0.2757	0.1672	0.4389	-0.0261	-0.082	0.2734	-0.7521	-0.2027
blca_tcga_pub_2017	TCGA-S5-A6DX-01	TCGA-S5-A6DX	Luminal_infiltrated	TCGA-S5-A6DX	392	deceased	0.989917	1.84							-0.5662	-0.3188	-0.4561	-0.7318	-0.5259	-0.1835	-0.3262	-0.0325	-0.5365	-0.6195	-0.2161	-0.9153	-0.3166	-0.2075	-0.0533	0.5514	-0.3918	-0.1506	-0.6567	-0.0903	-0.1405	-0.4088	1.2702	-0.0162	-0.9782	1.4171	-0.0728	-0.1715	-1.6334	0.0283	-0.3289	-0.0371	1.2957	-0.4498	-0.5871
blca_tcga_pub_2017	TCGA-S5-AA26-01	TCGA-S5-AA26	Luminal_papillary	TCGA-S5-AA26	214	censored	0.708974	16.52	TCGA-S5-AA26	154	censored	0.667338	16.52		0.9796	-0.6531	-0.3928	1.59	-0.6478	-0.2979	-1.2328	-0.1217	-0.5337	-0.5178	-0.0922	1.4103	-0.3548	-0.2207	-0.2055	-0.5893	1.528	-0.155	-0.8953	-0.0978	-0.2391	-0.0409	-0.4328	-0.7248	1.1597	1.1311	-0.0728	-0.3143	-1.368	-0.6061	-0.2597	-0.0823	-0.0131	0.5092	-0.32
blca_tcga_pub_2017	TCGA-SY-A9G0-01	TCGA-SY-A9G0	Luminal_infiltrated	TCGA-SY-A9G0	96	deceased	0.500791	33.11							-0.8517	1.9057	-0.1465	-0.1313	0.3135	0.4647	-0.5139	-0.046	2.7292	-0.2353	0.2266	-0.8561	-0.7485	0.2773	0.8476	-0.2222	0.1828	-0.1512	-0.1879	0.2331	0.0593	-0.1055	0.2134	4.7538	-0.7998	-0.6168	-0.0623	-0.2058	3.2223	-0.123	-0.0313	-0.0611	-0.1185	0.471	0.8491
blca_tcga_pub_2017	TCGA-SY-A9G5-01	TCGA-SY-A9G5	Basal_squamous	TCGA-SY-A9G5	80	censored	0.478549	38.96	TCGA-SY-A9G5	62	censored	0.467856	38.96		-0.4208	-0.5023	0.3719	-0.2235	-0.4022	0.1293	0.6408	0.0264	-0.2385	-0.8251	-0.1578	0.4185	0.4882	-0.2155	-0.1796	0.7098	-0.2795	-0.155	-0.3749	0.1012	-0.1132	0.0104	-0.2277	-0.243	-0.2259	0.0108	-0.0683	-0.2838	0.1682	0.4732	-0.3014	-0.0836	-0.5025	-1.0532	1.115
blca_tcga_pub_2017	TCGA-UY-A78K-01	TCGA-UY-A78K	Luminal_infiltrated	TCGA-UY-A78K	201	deceased	0.688567	17.61							-1.5307	-0.3195	-0.2884	-0.3147	0.3589	-0.4609	0.7614	-0.0874	-0.5222	0.3612	6.6329	-0.6079	-0.278	-0.159	-0.128	0.9775	-0.384	-0.155	0.2132	0.2841	0.156	-0.444	1.9423	-0.2473	-0.5958	-0.3937	-0.0695	0.1848	0.3883	-0.1324	-0.3277	-0.0882	0.5085	0.4828	0.134
blca_tcga_pub_2017	TCGA-UY-A78L-01	TCGA-UY-A78L	Basal_squamous	TCGA-UY-A78L	84	censored	0.484457	37.02	TCGA-UY-A78L	215	deceased	0.754121	11.66		-0.17	-0.6018	-0.4484	-1.0296	-0.9669	-0.4324	1.5487	-0.0781	-0.2324	0.1074	0.0216	-0.7763	-0.493	-0.2343	-0.2438	-0.5804	-0.3902	-0.155	0.4341	-0.1365	-0.2052	-1.1196	-0.4175	-0.4333	-0.0589	-0.4614	-0.0695	-0.2881	-0.1816	-0.1574	-0.1558	-0.0402	-0.9229	-0.4696	-0.4017
blca_tcga_pub_2017	TCGA-UY-A78M-01	TCGA-UY-A78M	Luminal	TCGA-UY-A78M	146	deceased	0.590611	22.67							1.6805	-0.8117	-0.4883	3.1349	-0.7664	-0.3907	0.0137	-0.0869	-0.3604	-0.4151	-0.2148	-0.6507	0.2611	-0.2198	-0.2285	-0.3989	-0.3358	-0.1509	0.3218	-0.1901	-0.2141	-0.1391	-0.465	-0.7019	-0.9275	1.0463	-0.069	-0.2591	-0.6029	-0.5377	-0.3259	-0.0804	-0.921	-0.7083	-0.8998
blca_tcga_pub_2017	TCGA-UY-A78N-01	TCGA-UY-A78N	Luminal	TCGA-UY-A78N	21	deceased	0.363222	86.76	TCGA-UY-A78N	19	deceased	0.374916	81.21		-0.4307	-0.6957	-0.3489	-0.7541	-0.5188	-0.487	-1.0549	-0.1136	-0.335	-0.0053	-0.1934	-0.8789	-0.9246	-0.2233	0.203	-0.4044	-0.3918	-0.155	-0.5681	0.0091	2.5073	-0.7977	-0.4509	-0.626	1.2903	-0.2607	-0.0666	-0.2038	-0.1429	-0.5696	-0.3103	0.0331	-0.7398	-0.2376	-0.4589
blca_tcga_pub_2017	TCGA-UY-A78O-01	TCGA-UY-A78O	Luminal_papillary	TCGA-UY-A78O	26	censored	0.382339	75.95	TCGA-UY-A78O	23	censored	0.39697	75.95		1.3012	-0.4061	-0.1881	0.983	-0.698	-0.4814	-0.2098	-0.0918	-0.5328	0.7126	-0.311	-0.346	-0.7236	-0.2201	-0.1922	-0.3247	-0.3693	-0.155	-0.6883	-0.1166	-0.2474	0.804	-0.4521	-0.3783	-0.2178	0.04	-0.0682	-0.0172	-1.3293	-0.4399	-0.3395	-0.0788	-0.5468	1.0605	-0.4603
blca_tcga_pub_2017	TCGA-UY-A78P-01	TCGA-UY-A78P	Basal_squamous	TCGA-UY-A78P	24	censored	0.382339	78.19	TCGA-UY-A78P	21	censored	0.39697	78.19		-0.009	0.6186	-0.0823	-0.3695	-0.0248	-0.3202	0.0585	0.047	-0.4343	-0.2169	-0.2244	-0.2896	1.6832	0.1579	0.391	0.3941	-0.2699	-0.1535	-0.2645	0.0106	-0.1269	-0.8124	0.0924	0.4178	-0.9594	0.9919	-0.0686	-0.2656	-0.858	0.7768	-0.31	-0.0754	-0.1638	-0.6851	1.0416
blca_tcga_pub_2017	TCGA-UY-A8OB-01	TCGA-UY-A8OB	Basal_squamous	TCGA-UY-A8OB	30	censored	0.382339	69.28	TCGA-UY-A8OB	28	censored	0.414229	69.28		0.6855	-0.9984	0.9421	-1.0713	-1.052	1.89	0.9143	-0.1088	-0.5343	0.2055	-0.1967	0.41	0.0348	-0.2355	-0.2734	-0.4236	-0.4115	-0.155	2.6744	-0.1901	-0.2448	-0.4668	-0.5279	-0.779	1.1184	-0.8436	-0.0629	-0.3056	-0.3	-0.3869	0.0327	-0.0882	-1.0885	-1.3708	-0.425
blca_tcga_pub_2017	TCGA-UY-A8OC-01	TCGA-UY-A8OC	Basal_squamous	TCGA-UY-A8OC	374	deceased	0.964228	3.02	TCGA-UY-A8OC	312	deceased	0.99362	1.05		-0.1581	-0.0178	-0.3381	0.1232	-0.9486	1.8091	-0.7118	-0.0684	0.0863	-0.722	-0.131	-0.3251	0.1249	-0.143	-0.193	-0.5296	-0.3019	-0.155	-0.2807	-0.1901	-0.0343	-0.6558	-0.3027	0.089	-1.012	-0.4781	-0.0637	-0.2603	0.3779	-0.314	-0.2439	-0.0836	-0.7627	-0.2886	-0.2835
blca_tcga_pub_2017	TCGA-UY-A8OD-01	TCGA-UY-A8OD	Luminal_infiltrated	TCGA-UY-A8OD	7	censored	0.282894	112.75	TCGA-UY-A8OD	6	censored	0.291251	112.75		-1.5208	-0.1231	-0.3357	-0.5164	-0.4202	0.1191	-0.6006	-0.0831	-0.0246	-0.6412	-0.2338	0.307	-0.7885	-0.0183	0.3228	-0.1169	-0.2035	-0.1302	0.5792	-0.1901	0.0118	-0.0066	-0.0392	0.8077	-1.1583	-0.9051	-0.0728	-0.2546	1.4289	-0.1757	-0.2941	-0.0375	-0.7567	0.3963	-0.2327
blca_tcga_pub_2017	TCGA-UY-A9PA-01	TCGA-UY-A9PA	Basal_squamous	TCGA-UY-A9PA	91	censored	0.489962	35.22	TCGA-UY-A9PA	69	censored	0.482949	35.22		0.5902	-0.7126	0.4603	0.3069	-0.4439	0.133	0.1914	-0.0896	-0.5253	-0.6308	-0.2993	1.8865	8.0679	-0.2225	-0.2734	-0.1767	-0.3206	-0.155	0.1908	-0.1901	-0.2752	-0.0011	-0.2433	-0.5903	0.2956	-0.4409	-0.0728	-0.3262	-0.1071	-0.3726	-0.0506	-0.0882	-0.4664	-0.2305	1.2395
blca_tcga_pub_2017	TCGA-UY-A9PB-01	TCGA-UY-A9PB	Basal_squamous	TCGA-UY-A9PB	108	censored	0.537452	29.53	TCGA-UY-A9PB	78	censored	0.517167	29.53		-0.2453	-0.3912	0.3919	-1.0126	-0.3559	1.4522	0.5751	-0.0355	0.1779	-0.7502	0.2376	-0.2116	-0.4449	-0.2189	-0.1954	0.5832	-0.3358	0.5715	1.5162	-0.1901	-0.1903	-0.4471	0.0542	-0.1765	1.6024	-0.827	-0.0421	-0.2303	0.2042	0.8722	-0.1646	-0.0882	0.0203	-0.7997	0.9035
blca_tcga_pub_2017	TCGA-UY-A9PD-01	TCGA-UY-A9PD	Luminal	TCGA-UY-A9PD	197	censored	0.685107	17.81	TCGA-UY-A9PD	140	censored	0.644788	17.81		-0.2365	0.1328	-0.2044	-0.3641	-0.5832	-0.2655	-1.1347	-0.1139	-0.3683	-0.7899	-0.3629	-0.5821	-0.6799	-0.1984	-0.2557	-0.558	-0.3805	-0.1529	-0.6423	-0.1901	-0.1576	-0.3396	-0.2799	-0.2005	-0.6136	0.2086	-0.0668	-0.1332	-0.3167	-0.5402	-0.2584	-0.0882	0.0082	-0.6964	-0.8469
blca_tcga_pub_2017	TCGA-UY-A9PE-01	TCGA-UY-A9PE	Luminal	TCGA-UY-A9PE	346	censored	0.914363	6.21	TCGA-UY-A9PE	165	deceased	0.684648	15.54		-0.9308	-0.3966	-0.1303	-0.7677	0.1776	-0.4389	-0.6557	-0.1123	-0.3951	-0.6812	-0.3611	-0.925	-0.9452	-0.2249	-0.2308	-0.5044	-0.3716	-0.1265	-0.2582	0.0414	-0.1917	0.6484	-0.5279	-0.4385	0.8411	-0.2434	-0.0584	3.3857	0.4784	-0.5324	-0.2336	-0.0808	1.9385	-0.6704	-0.6363
blca_tcga_pub_2017	TCGA-UY-A9PF-01	TCGA-UY-A9PF	Luminal_papillary	TCGA-UY-A9PF	366	censored	0.953832	3.84	TCGA-UY-A9PF	284	censored	0.953523	3.84		-0.1957	1.2662	-0.2748	0.4087	0.3094	-0.306	-0.9992	-0.0743	-0.1412	-0.1307	-0.1364	-0.5624	5.0996	-0.2317	-0.0805	-0.3324	-0.2572	-0.1498	-0.7367	0.0429	-0.0651	2.0127	-0.0477	0.688	-1.5747	0.248	-0.0655	-0.3036	-1.0341	-0.4868	-0.0988	-0.0434	-0.1308	0.6567	-0.462
blca_tcga_pub_2017	TCGA-UY-A9PH-01	TCGA-UY-A9PH	Luminal_infiltrated	TCGA-UY-A9PH	61	censored	0.439381	51.28	TCGA-UY-A9PH	50	censored	0.444195	51.28		0.483	0.5129	-0.4346	0.0002	0.2212	-0.3163	-0.0604	0.0392	-0.2969	-0.6607	-0.1233	-0.625	-0.2112	-0.233	-0.2734	0.2928	-0.3628	-0.1504	-0.4931	-0.1901	-0.2338	0.1875	0.5447	0.2383	-0.6366	0.978	-0.0728	-0.1445	-0.8261	0.7542	-0.3299	-0.0749	0.3172	-0.1444	-0.2191
blca_tcga_pub_2017	TCGA-XF-A8HB-01	TCGA-XF-A8HB	Luminal_papillary	TCGA-XF-A8HB	73	censored	0.459652	45.01	TCGA-XF-A8HB	56	censored	0.444195	45.01		0.0791	-0.6731	-0.0923	1.1831	0.3574	-0.4342	-0.6736	-0.1217	-0.5587	0.8444	-0.3515	1.2292	0.2206	-0.2359	-0.2572	-0.3155	4.2788	-0.155	-0.2084	-0.1901	-0.2746	-0.4509	-0.4825	-0.6009	-1.0199	-0.3069	-0.0728	2.0752	-1.052	-0.5041	-0.2277	-0.0769	-0.623	-0.3725	-0.3895
blca_tcga_pub_2017	TCGA-XF-A8HC-01	TCGA-XF-A8HC	Luminal_papillary	TCGA-XF-A8HC	344	deceased	0.909047	6.57							-0.4188	-0.4663	-0.4801	-0.0855	0.5248	-0.574	-0.4804	-0.1217	-0.5449	-0.0581	-0.3717	1.1551	-0.825	-0.2311	-0.2455	-0.5941	-0.4029	-0.155	-0.9927	-0.1901	-0.2705	-0.166	-0.5279	-0.5725	0.763	-0.5046	-0.0728	-0.3066	-0.5676	-0.6394	-0.3024	-0.0688	1.0042	0.9209	-0.0948
blca_tcga_pub_2017	TCGA-XF-A8HD-01	TCGA-XF-A8HD	Basal_squamous	TCGA-XF-A8HD	13	censored	0.314327	97.37	TCGA-XF-A8HD	11	censored	0.327658	97.37		-0.3589	-0.5161	2.0266	0.0763	-0.897	-0.3195	0.4598	-0.1103	-0.3222	-0.9604	-0.3288	1.285	0.959	-0.2334	-0.2218	0.7612	-0.3882	-0.154	0.8742	-0.1901	-0.2356	-0.4317	-0.3112	-0.6028	-0.4975	-0.9061	-0.0728	-0.2899	0.0457	-0.2878	-0.1653	-0.0792	-0.8873	-0.6649	0.6133
blca_tcga_pub_2017	TCGA-XF-A8HE-01	TCGA-XF-A8HE	Basal_squamous	TCGA-XF-A8HE	6	censored	0.282894	125.39	TCGA-XF-A8HE	5	censored	0.291251	125.39		0.5459	0.2825	0.1493	0.6155	-0.7697	-0.3637	0.3662	-0.0512	-0.0633	0.1546	-0.2978	0.195	1.5024	-0.0808	-0.2278	0.0909	-0.3407	0.1531	-0.7163	-0.1901	-0.2053	-0.9033	-0.4641	-0.3363	-0.3445	2.2743	-0.0689	-0.3022	0.4995	-0.1715	0.1646	-0.0803	-0.8213	-0.5861	1.687
blca_tcga_pub_2017	TCGA-XF-A8HF-01	TCGA-XF-A8HF	Luminal_infiltrated	TCGA-XF-A8HF	14	deceased	0.314327	97.04							0.5882	-0.3913	-0.3193	0.5715	0.8735	-0.4562	-1.122	-0.104	-0.4182	-0.0389	-0.2583	-0.8822	-0.8982	-0.2184	-0.26	-0.4536	-0.3782	-0.1534	0.1413	-0.1901	-0.2247	0.7654	-0.2657	-0.144	0.1753	0.0392	-0.0728	3.076	-1.2745	-0.4177	-0.3124	-0.0789	0.0016	-0.0941	-0.7236
blca_tcga_pub_2017	TCGA-XF-A8HG-01	TCGA-XF-A8HG	Luminal_papillary	TCGA-XF-A8HG	230	deceased	0.722064	15.34	TCGA-XF-A8HG	186	deceased	0.713317	13.07		0.2098	-0.906	0.1993	1.1851	1.7557	-0.584	-1.3016	-0.1153	-0.5486	-0.9698	-0.2852	-0.7673	-1.0643	-0.2345	-0.2156	-0.6219	-0.4063	-0.155	-0.5083	-0.1901	-0.2702	0.9583	-0.4874	-0.7891	-0.5247	2.5562	-0.0728	-0.0977	-1.2633	-0.5342	-0.1646	-0.0832	-0.2921	-0.4441	-0.2229
blca_tcga_pub_2017	TCGA-XF-A8HH-01	TCGA-XF-A8HH	Luminal	TCGA-XF-A8HH	391	deceased	0.987379	1.87							0.3717	0.5611	-0.2602	1.2618	0.1772	-0.241	-0.8476	-0.1157	0.5892	-0.5651	-0.2573	-0.9196	-0.4512	-0.1835	-0.1655	-0.3785	-0.304	-0.155	-0.7556	-0.1901	-0.1215	1.3848	-0.2635	0.5122	-1.3386	0.2201	-0.0728	-0.3072	-0.4577	-0.2264	-0.2057	-0.0835	-0.8961	-0.2386	-0.4457
blca_tcga_pub_2017	TCGA-XF-A8HI-01	TCGA-XF-A8HI	Luminal_papillary	TCGA-XF-A8HI	195	deceased	0.67808	17.87	TCGA-XF-A8HI	167	deceased	0.688848	15.37		0.7917	0.3725	-0.3437	1.6047	-0.3345	-0.4797	-0.538	-0.1065	-0.4289	-0.2667	-0.1369	2.4905	0.6487	-0.2169	-0.239	-0.4126	-0.1215	-0.1494	-0.7188	-0.1277	-0.2166	0.8649	-0.2707	-0.325	1.8932	0.3917	-0.0728	-0.2617	-1.1423	-0.5054	-0.2346	-0.0842	-0.2783	0.2201	-0.3345
blca_tcga_pub_2017	TCGA-XF-A9SH-01	TCGA-XF-A9SH	Luminal_papillary	TCGA-XF-A9SH	39	deceased	0.393925	64.75	TCGA-XF-A9SH	137	deceased	0.635375	17.97		-0.4287	-0.4864	-0.1408	1.1115	0.1554	-0.2576	-0.9208	-0.0929	-0.4195	-0.4265	-0.296	-0.0864	-0.0487	-0.2045	-0.23	-0.5102	-0.3482	-0.155	0.3743	-0.1901	-0.2201	-0.0798	-0.4671	-0.0779	0.174	-0.934	-0.0728	-0.2576	-0.615	-0.401	-0.2058	-0.0882	0.2743	-0.2529	-0.2452
blca_tcga_pub_2017	TCGA-XF-A9SI-01	TCGA-XF-A9SI	Basal_squamous	TCGA-XF-A9SI	23	censored	0.382339	79.6	TCGA-XF-A9SI	20	censored	0.39697	79.6		-0.4269	-0.2315	-0.2275	-0.5784	-0.0738	0.1473	2.0722	0.9366	-0.0581	1.0496	1.6493	0.406	-1.0517	0.166	1.0841	2.74	-0.2937	-0.1536	-0.5199	-0.1901	-0.0851	-0.8184	4.7237	1.2317	-0.3709	-0.5503	0.6908	-0.1159	0.2621	0.9754	-0.318	-0.0441	1.3601	-0.6136	3.4305
blca_tcga_pub_2017	TCGA-XF-A9SJ-01	TCGA-XF-A9SJ	Basal_squamous	TCGA-XF-A9SJ	371	deceased	0.959037	3.22							-0.4953	-0.2736	0.4	-0.1361	-0.7862	-0.095	0.4661	-0.0248	-0.3969	-0.5395	-0.1955	-0.1009	0.1248	-0.1738	-0.0299	0.3047	-0.3661	-0.155	-0.1661	-0.1901	-0.179	-0.873	-0.221	-0.0277	0.0735	-0.3984	-0.0687	-0.292	-1.1129	0.3096	-0.2116	-0.0161	0.5587	0.2818	-0.1725
blca_tcga_pub_2017	TCGA-XF-A9SK-01	TCGA-XF-A9SK	Luminal_infiltrated	TCGA-XF-A9SK	220	deceased	0.7156	15.97	TCGA-XF-A9SK	193	deceased	0.721029	12.55		0.2758	-0.7641	-0.1405	-0.5807	0.1065	0.5493	0.2948	-0.0819	-0.0257	-0.4212	-0.2561	-0.8889	-0.9407	-0.2131	-0.209	-0.2336	-0.0153	-0.155	-0.1945	-0.1901	-0.2401	0.184	-0.2394	-0.5096	-0.5509	-0.147	-0.0684	-0.2809	-0.1849	0.8967	0.3575	-0.0793	-0.2237	-0.3364	-0.3199
blca_tcga_pub_2017	TCGA-XF-A9SL-01	TCGA-XF-A9SL	Luminal_infiltrated	TCGA-XF-A9SL	35	deceased	0.382339	66.36							-1.048	0.2247	-0.4255	-0.2779	-0.3821	0.4055	-0.2908	0.0667	-0.0163	-0.5582	0.0973	-0.1747	0.5321	0.0817	0.0524	1.401	0.2633	-0.155	0.312	0.0143	0.2534	-0.375	6.4913	1.4004	-0.999	-0.9091	-0.0601	-0.1368	2.7651	1.1503	-0.3214	-0.0445	0.9045	-0.0657	-0.0745
blca_tcga_pub_2017	TCGA-XF-A9SM-01	TCGA-XF-A9SM	Basal_squamous	TCGA-XF-A9SM	93	censored	0.495406	34.43	TCGA-XF-A9SM	70	censored	0.482949	34.43		-0.4637	-0.0538	-0.3611	-0.9159	0.4418	0.6299	1.038	-0.0709	-0.1944	-0.4929	-0.2341	-0.0793	-0.7946	-0.221	-0.2274	1.7058	-0.3568	-0.1438	2.4465	-0.1276	-0.1172	-0.7938	0.9198	-0.0325	0.435	-0.8838	-0.0689	-0.2858	0.3234	1.8229	-0.1148	-0.0762	-0.1176	-0.6443	0.5271
blca_tcga_pub_2017	TCGA-XF-A9SP-01	TCGA-XF-A9SP	Luminal_infiltrated	TCGA-XF-A9SP	240	deceased	0.734583	14.91	TCGA-XF-A9SP	232	deceased	0.795935	10.18		-1.0144	-0.3125	-0.0493	-0.2307	0.6614	0.4911	-0.7218	-0.0761	-0.0625	-0.2579	0.0397	0.0851	-0.7419	-0.0437	0.2031	-0.2122	-0.239	-0.1503	2.0459	-0.12	0.4108	0.4527	0.5542	0.6403	-0.592	-0.3196	-0.0598	-0.1361	0.8195	0.1829	-0.1364	-0.0793	0.6087	-0.5352	-0.2554
blca_tcga_pub_2017	TCGA-XF-A9ST-01	TCGA-XF-A9ST	Neuronal	TCGA-XF-A9ST	363	deceased	0.945971	4.2							-0.7087	-0.1694	-0.4484	-1.2102	0.3441	-0.5717	0.4182	0.007	-0.499	13.8596	-0.3212	-0.8472	-1.1268	-0.2357	-0.2481	-0.6045	-0.3887	-0.1535	-1.0129	-0.1901	-0.2495	-0.8509	-0.4924	-0.61	-0.7069	-0.9315	-0.0728	2.2756	-0.4213	0.0929	-0.313	-0.0838	-0.7834	-0.6499	-0.9635
blca_tcga_pub_2017	TCGA-XF-A9SU-01	TCGA-XF-A9SU	Luminal_infiltrated	TCGA-XF-A9SU	348	deceased	0.914363	5.98	TCGA-XF-A9SU	292	deceased	0.970323	3.38		-0.5168	-0.544	-0.0398	0.1687	1.5976	-0.1361	-0.2793	-0.0722	-0.291	-0.5463	-0.228	-0.8783	-0.0588	-0.158	0.6868	-0.1478	-0.3194	-0.1472	-0.5243	0.2449	-0.114	-0.0881	0.0996	-0.1371	-0.4646	1.1547	-0.0674	-0.225	-0.472	-0.046	-0.3066	-0.0771	-0.0187	0.1222	-0.7128
blca_tcga_pub_2017	TCGA-XF-A9SV-01	TCGA-XF-A9SV	Luminal	TCGA-XF-A9SV	268	deceased	0.776694	12.75	TCGA-XF-A9SV	249	deceased	0.847685	7.79		-0.6173	-0.4274	-0.4087	1.16	-0.7329	-0.2546	-0.0881	-0.1019	-0.0792	0.0464	-0.2712	-0.9249	-0.3206	-0.0863	-0.1838	-0.5458	-0.3379	-0.155	-0.4573	-0.1901	-0.1872	1.0395	-0.4652	-0.3669	-0.6425	0.392	-0.0426	-0.3262	-1.0249	-0.3121	-0.3244	-0.0804	-0.4485	-0.4186	-0.8986
blca_tcga_pub_2017	TCGA-XF-A9SW-01	TCGA-XF-A9SW	Luminal_infiltrated	TCGA-XF-A9SW	292	deceased	0.796743	11.89							-1.1798	-0.0325	-0.0285	-1.0793	0.1933	1.0623	0.0619	-0.0459	0.0059	-0.879	0.1291	-0.9056	-0.851	0.9952	8.5629	-0.345	0.0756	-0.155	-0.2455	-0.1901	-0.0175	-0.7602	0.5004	3.1782	-1.0073	-1.1423	-0.0728	-0.2832	1.8468	0.6125	-0.2813	-0.0541	1.323	0.0049	0.729
blca_tcga_pub_2017	TCGA-XF-A9SX-01	TCGA-XF-A9SX	Basal_squamous	TCGA-XF-A9SX	139	deceased	0.573913	23.62	TCGA-XF-A9SX	162	deceased	0.680395	15.6		-1.0515	-0.6877	1.2115	-0.6548	-0.5722	5.0826	-0.0207	-0.023	-0.2212	-0.4649	-0.1917	-0.5207	0.9939	-0.218	-0.1875	0.8609	-0.3564	-0.1529	4.672	-0.0034	-0.1375	-0.9332	1.1076	-0.4716	-0.8043	-0.8509	-0.067	-0.2417	-0.1697	1.3734	-0.3158	-0.0823	1.6428	-0.4285	-0.2488
blca_tcga_pub_2017	TCGA-XF-A9SY-01	TCGA-XF-A9SY	Basal_squamous	TCGA-XF-A9SY	158	censored	0.615165	21.02	TCGA-XF-A9SY	267	deceased	0.905988	5.52		-0.3336	-0.639	0.3954	-0.849	-0.1771	1.7108	2.3818	-0.0472	0.977	-0.4689	0.2168	-0.1902	-0.5321	-0.2316	-0.2453	0.4096	-0.3764	-0.1123	2.2989	-0.1901	-0.1733	-0.6198	0.3765	-0.4018	-1.0731	-0.9157	-0.0633	0.7347	0.3665	0.7838	0.4116	-0.0833	0.0687	-1.0035	1.5714
blca_tcga_pub_2017	TCGA-XF-A9SZ-01	TCGA-XF-A9SZ	Luminal_infiltrated	TCGA-XF-A9SZ	115	deceased	0.542294	28.22	TCGA-XF-A9SZ	85	deceased	0.536985	28.06		2.7738	-0.1666	-0.5251	0.6915	1.0872	-0.185	0.6655	-0.0862	-0.0418	-0.5146	-0.2714	-0.7132	0.6798	-0.2308	-0.1126	-0.3971	-0.3348	-0.155	0.2749	-0.1901	-0.0436	-0.4224	-0.4903	-0.4087	-0.7737	0.1214	-0.0592	-0.265	-0.3152	0.1401	-0.2257	-0.0462	-0.1212	0.2671	-0.7553
blca_tcga_pub_2017	TCGA-XF-A9T0-01	TCGA-XF-A9T0	Luminal_infiltrated	TCGA-XF-A9T0	127	censored	0.560928	26.25	TCGA-XF-A9T0	94	censored	0.556319	26.25		0.7638	-0.3582	-0.5256	-1.1969	-0.2856	-0.4115	-0.9399	-0.0885	-0.2881	0.7122	-0.253	-0.9451	-0.9217	-0.2151	-0.0855	-0.3715	-0.3072	-0.155	-0.9179	-0.1901	-0.1978	0.6076	0.2088	-0.0656	0.8375	-0.283	-0.0728	-0.0753	-0.9429	-0.2549	-0.2525	-0.0839	0.1893	-0.4512	-0.5974
blca_tcga_pub_2017	TCGA-XF-A9T2-01	TCGA-XF-A9T2	Neuronal	TCGA-XF-A9T2	183	deceased	0.656718	18.89							-1.3497	0.4049	-0.5926	-0.8672	-0.8013	-0.3352	-0.4413	0.1731	0.1863	-0.9671	0.2381	0.3074	-0.2154	-0.206	0.1043	-0.3691	0.2113	-0.155	-0.873	-0.1901	0.0966	-1.1677	-0.4656	-0.2184	-0.8235	-1.0551	-0.0728	4.1011	1.251	-0.3414	-0.3488	-0.065	0.3195	0.5476	-0.4031
blca_tcga_pub_2017	TCGA-XF-A9T3-01	TCGA-XF-A9T3	Basal_squamous	TCGA-XF-A9T3	383	censored	0.979711	2.23	TCGA-XF-A9T3	303	censored	0.99362	2.23		-0.729	-0.0222	9.5887	-0.5666	-0.7884	4.9763	-0.546	-0.0222	0.2731	-0.1942	-0.0973	2.2716	0.8003	-0.0562	0.4515	0.9759	-0.2794	-0.1277	5.5114	19.2395	-0.1764	-0.6922	0.2422	0.2178	-1.0637	-0.5994	-0.0728	-0.2911	2.0905	-0.119	-0.1519	-0.0795	-0.335	-0.3003	0.1702
blca_tcga_pub_2017	TCGA-XF-A9T4-01	TCGA-XF-A9T4	Basal_squamous	TCGA-XF-A9T4	215	deceased	0.708974	16.26	TCGA-XF-A9T4	234	deceased	0.802856	10.09		1.0054	-0.3549	0.0119	0.6788	-0.9617	0.5646	-0.0681	-0.0922	-0.3932	-0.5576	-0.1722	0.8519	0.8232	0.0105	-0.2667	-0.4398	-0.3961	-0.056	1.264	-0.1901	-0.1118	0.6567	-0.1733	2.411	-0.1295	0.1347	-0.0638	-0.2513	0.2812	-0.3745	-0.1312	-0.0092	-0.8756	-0.6745	0.0304
blca_tcga_pub_2017	TCGA-XF-A9T5-01	TCGA-XF-A9T5	Basal_squamous	TCGA-XF-A9T5	33	censored	0.382339	66.59	TCGA-XF-A9T5	88	deceased	0.549924	27.83		-0.2616	0.1441	-0.3214	-0.6571	-0.2637	0.0256	0.8453	-0.0612	-0.4058	-0.2553	-0.0233	0.2116	-0.202	-0.2238	-0.2186	0.6472	-0.3924	-0.1317	-0.7498	-0.1901	-0.2091	-0.853	0.2772	-0.1407	0.8704	-0.7597	-0.0728	-0.2636	-0.2638	1.3	0.5809	-0.0739	-0.4103	-0.7307	1.1914
blca_tcga_pub_2017	TCGA-XF-A9T6-01	TCGA-XF-A9T6	Basal_squamous	TCGA-XF-A9T6	387	censored	0.984834	2.1	TCGA-XF-A9T6	305	censored	0.99362	2.1		0.2695	-0.6815	0.5067	-0.3262	-0.1287	0.0893	-0.3916	-0.1116	-0.5461	0.3324	-0.2635	0.1153	-0.3357	-0.2363	-0.2734	-0.1175	-0.4031	-0.1536	1.4633	-0.1901	-0.2288	0.0511	-0.464	-0.6067	-0.2091	-0.7781	-0.0689	3.2227	-0.3427	-0.1782	-0.214	-0.0882	1.0604	-0.9875	-0.6421
blca_tcga_pub_2017	TCGA-XF-A9T8-01	TCGA-XF-A9T8	Basal_squamous	TCGA-XF-A9T8	249	deceased	0.746929	13.73							1.5407	0.2973	-0.0144	-0.7072	-0.4089	-0.2209	1.421	-0.0491	-0.1078	-0.6123	-0.3444	-0.6594	-0.0462	-0.2171	-0.1968	0.3089	-0.3133	0.0369	-0.5862	-0.0117	3.7979	-0.6764	-0.099	0.6096	-0.0456	-0.4421	-0.0691	-0.3185	0.3543	0.9452	-0.1247	-0.0844	-0.3702	-0.6866	1.6711
blca_tcga_pub_2017	TCGA-XF-AAME-01	TCGA-XF-AAME	Basal_squamous	TCGA-XF-AAME	17	deceased	0.340521	92.9	TCGA-XF-AAME	15	deceased	0.327658	87.48		-1.0157	1.126	-0.3754	-0.7327	0.6347	0.2697	0.5354	0.0403	0.8978	-0.2562	0.3697	-0.6357	-0.5055	0.3852	0.8967	1.304	0.0876	0.4413	-0.0864	-0.0794	0.6813	-0.86	9.4453	4.3301	-1.121	-1.0029	-0.0488	-0.1581	1.6526	2.15	-0.2083	-0.0279	1.3546	-0.4254	0.4163
blca_tcga_pub_2017	TCGA-XF-AAMG-01	TCGA-XF-AAMG	Neuronal	TCGA-XF-AAMG	9	censored	0.282894	110.51	TCGA-XF-AAMG	8	censored	0.291251	110.51		-0.6605	0.7424	-0.4325	-1.1896	0.7397	-0.3497	-0.2123	-0.086	-0.2478	0.3006	0.2849	-0.9442	-1.0844	-0.1775	-0.2618	-0.1305	0.6773	-0.1466	-0.3176	-0.1273	-0.0485	-0.3496	-0.4309	-0.0287	-0.6407	-0.774	-0.0339	0.6514	0.9243	-0.2987	-0.2538	-0.0601	-0.0718	0.6713	-0.3652
blca_tcga_pub_2017	TCGA-XF-AAMH-01	TCGA-XF-AAMH	Neuronal	TCGA-XF-AAMH	298	deceased	0.802219	11.3	TCGA-XF-AAMH	231	deceased	0.792474	10.28		-0.4679	-0.7701	-0.4864	-1.0417	-0.3695	-0.4728	-0.8098	-0.1108	-0.5205	1.6863	-0.2179	-0.6453	-0.3477	-0.2305	-0.2611	-0.3897	-0.1409	-0.155	-0.7874	-0.1901	-0.1351	-0.9837	-0.3897	-0.5477	-0.3558	-0.8251	-0.0728	4.8993	-1.028	-0.5026	-0.3473	0.1095	1.1188	-0.9497	-0.9194
blca_tcga_pub_2017	TCGA-XF-AAMJ-01	TCGA-XF-AAMJ	Luminal_infiltrated	TCGA-XF-AAMJ	55	deceased	0.431244	54.86							-1.0751	0.3954	-0.1807	0.5107	0.9419	0.4616	-0.5845	-0.0311	1.8554	-0.5427	1.3576	-0.0835	-0.5816	-0.2096	-0.1539	-0.3229	-0.0583	-0.1467	-0.2872	-0.0045	-0.0498	0.1727	-0.4323	0.9886	-1.0035	-0.1866	-0.0325	-0.2722	2.1532	-0.0426	-0.1551	-0.0823	1.1961	-0.0344	-0.2177
blca_tcga_pub_2017	TCGA-XF-AAML-01	TCGA-XF-AAML	Luminal_papillary	TCGA-XF-AAML	334	deceased	0.882467	7.62							1.2961	-0.8222	-0.4277	-0.8001	1.2605	-0.5787	-0.474	-0.0955	-0.548	1.9921	-0.2313	-0.3361	-0.6825	-0.2323	-0.2734	0.0408	-0.1448	-0.155	0.1652	-0.1901	-0.1008	-0.0459	-0.4449	-0.7348	0.9191	-0.8426	-0.0678	-0.2221	0.943	-0.5473	-0.3053	-0.0728	-0.1764	-0.3881	-0.2265
blca_tcga_pub_2017	TCGA-XF-AAMQ-01	TCGA-XF-AAMQ	Luminal_papillary	TCGA-XF-AAMQ	28	censored	0.382339	71.52	TCGA-XF-AAMQ	26	censored	0.414229	71.52		1.348	-0.3546	-0.1543	-0.0854	-0.7576	-0.3621	-0.2752	-0.1063	-0.2024	0.427	-0.1684	0.657	-0.556	0.3054	-0.2734	0.6488	-0.0812	-0.1501	-0.0173	-0.0952	-0.2359	0.2625	1.0692	-0.0182	-0.6547	0.8003	-0.0708	-0.2158	-0.2492	-0.0962	-0.2384	-0.0801	-0.2881	0.4402	0.5409
blca_tcga_pub_2017	TCGA-XF-AAMR-01	TCGA-XF-AAMR	Luminal_infiltrated	TCGA-XF-AAMR	18	censored	0.363222	91.66	TCGA-XF-AAMR	14	censored	0.327658	91.66		0.0587	0.0007	-0.2839	-0.0498	1.0593	0.3463	-0.4013	-0.0417	1.7755	-0.6447	-0.2253	-0.0027	-0.6611	-0.0773	0.1715	-0.4724	4.2747	-0.155	-0.2888	-0.0838	2.3968	-0.096	0.4305	1.3203	-1.1175	-0.7744	-0.0695	-0.2867	2.5393	0.1128	-0.161	1.5584	-0.7725	-0.0886	0.1274
blca_tcga_pub_2017	TCGA-XF-AAMT-01	TCGA-XF-AAMT	Basal_squamous	TCGA-XF-AAMT	375	deceased	0.96682	2.96							-0.1091	-0.1246	-0.129	-0.2554	-0.0476	1.0905	0.041	-0.0516	0.8372	-0.6125	0.1525	-0.2823	0.8436	-0.2169	-0.1347	-0.1393	-0.1009	-0.1466	0.1796	-0.0823	-0.0504	-0.9489	-0.3891	0.0113	-0.6864	-0.3356	-0.0527	-0.3088	1.0642	0.561	0.3954	-0.0848	0.352	-0.2649	0.3268
blca_tcga_pub_2017	TCGA-XF-AAMW-01	TCGA-XF-AAMW	Basal_squamous	TCGA-XF-AAMW	327	deceased	0.866511	8.31							0.6856	0.1781	0.5672	-0.497	-0.6175	3.2325	-0.2569	-0.089	-0.0764	0.0078	-0.1502	0.6981	0.2145	-0.1284	-0.2364	-0.421	-0.2681	-0.1393	1.0283	-0.1901	-0.1522	-0.5249	0.0418	-0.2023	-0.9867	-0.0466	-0.0603	-0.3002	0.1426	0.1791	0.0309	-0.0882	-0.7985	-0.6127	0.5539
blca_tcga_pub_2017	TCGA-XF-AAMX-01	TCGA-XF-AAMX	Luminal	TCGA-XF-AAMX	341	deceased	0.901073	6.77							0.6694	0.3342	-0.2163	-0.7123	0.4951	-0.4664	-0.9746	-0.1052	-0.3648	0.4533	-0.3406	-0.7873	0.1931	-0.229	-0.236	-0.537	-0.4021	-0.1535	-0.9797	0.0133	-0.2716	0.6839	-0.3532	0.0611	-0.079	3.9849	-0.0728	-0.2999	-0.6444	-0.4459	-0.3431	0.1901	-0.7272	-0.3018	-0.3619
blca_tcga_pub_2017	TCGA-XF-AAMY-01	TCGA-XF-AAMY	Luminal	TCGA-XF-AAMY	12	censored	0.314327	98.92	TCGA-XF-AAMY	117	deceased	0.595978	20.93		0.8031	0.3305	-0.1761	-0.0695	-0.0603	-0.2981	-0.1909	-0.0822	0.4656	-0.7193	-0.3004	-0.3475	0.0338	-0.1794	-0.2198	-0.3987	-0.2748	-0.1529	-0.5256	-0.0929	-0.1626	0.8346	-0.4277	0.7956	-0.5391	2.0297	-0.0607	-0.1377	1.0056	-0.0468	-0.1141	-0.082	-0.7544	-0.5128	-0.6343
blca_tcga_pub_2017	TCGA-XF-AAMZ-01	TCGA-XF-AAMZ	Luminal_papillary	TCGA-XF-AAMZ	76	deceased	0.466036	44.28	TCGA-XF-AAMZ	58	deceased	0.444195	44.15		-0.3882	-0.3723	-0.5729	0.0737	-0.1114	-0.5197	-0.6163	-0.1129	-0.4505	0.3799	-0.1223	-0.8627	0.1494	-0.2027	-0.0135	0.0703	-0.1821	-0.155	-0.0102	-0.0814	0.0382	1.863	-0.2479	-0.1635	0.0345	0.3154	-0.066	0.2992	-0.4444	-0.388	-0.3346	-0.0813	-0.8575	0.1296	-0.8949
blca_tcga_pub_2017	TCGA-XF-AAN0-01	TCGA-XF-AAN0	Luminal_infiltrated	TCGA-XF-AAN0	52	deceased	0.422788	56.44	TCGA-XF-AAN0	121	deceased	0.606298	19.81		0.5677	-0.6098	0.0173	0.3128	-0.6258	-0.322	-0.2322	-0.0991	0.068	-0.5589	-0.2098	0.0012	2.1506	-0.1885	0.9901	-0.0631	-0.2543	-0.153	-0.004	0.274	-0.162	-0.9171	0.5959	-0.1762	-0.7644	0.4414	-0.0728	-0.2872	0.0003	-0.0256	-0.033	0.01	1.5255	0.9027	0.6095
blca_tcga_pub_2017	TCGA-XF-AAN1-01	TCGA-XF-AAN1	Luminal_papillary	TCGA-XF-AAN1	104	deceased	0.527213	30.91	TCGA-XF-AAN1	112	deceased	0.590608	21.35		0.1106	0.406	-0.2899	1.4972	-0.5319	-0.4386	-0.7799	-0.1217	-0.5456	0.2711	-0.2414	0.5908	-0.7098	-0.085	-0.2571	-0.5869	2.5492	-0.155	-0.4029	-0.1013	-0.0429	1.7082	-0.345	-0.3889	-0.5966	-0.1603	-0.0673	-0.2918	-1.1127	-0.5399	-0.3103	-0.0882	1.1758	0.7021	-0.6688
blca_tcga_pub_2017	TCGA-XF-AAN2-01	TCGA-XF-AAN2	Basal_squamous	TCGA-XF-AAN2	45	deceased	0.404572	61.4							0.0658	-0.5348	-0.1927	0.0605	-0.7469	-0.4426	0.8128	-0.0855	-0.4569	-0.123	-0.3146	-0.3232	0.6541	-0.2353	-0.2734	-0.0125	-0.3967	-0.0553	-0.2814	-0.1901	-0.2575	-0.9412	-0.4362	-0.649	0.4246	0.1225	-0.0728	-0.3262	-0.117	-0.2306	-0.1205	-0.0882	-0.0607	-0.5842	1.2577
blca_tcga_pub_2017	TCGA-XF-AAN3-01	TCGA-XF-AAN3	Basal_squamous	TCGA-XF-AAN3	22	censored	0.382339	86.24	TCGA-XF-AAN3	17	censored	0.352862	86.24		1.5896	-0.6777	0.3849	-0.1682	-0.6878	0.3742	2.2285	-0.0907	0.3968	-0.6737	-0.3368	0.1855	0.1106	-0.2105	-0.2313	-0.3565	1.3429	-0.1528	0.6003	-0.1393	-0.2349	-0.3996	-0.1221	-0.5684	-0.6751	-0.1968	-0.068	-0.3065	0.345	0.2566	-0.1938	-0.0752	-0.4408	-0.1413	0.157
blca_tcga_pub_2017	TCGA-XF-AAN4-01	TCGA-XF-AAN4	Basal_squamous	TCGA-XF-AAN4	122	deceased	0.551769	27.04							-1.5746	1.1167	0.8683	-1.1175	0.3514	1.2961	0.9915	0.031	1.599	-0.8643	0.1125	-0.743	-0.8062	0.1011	1.1573	0.343	0.8696	-0.147	-0.3876	-0.1901	-0.0753	-0.7418	1.2684	2.5773	-1.1409	-1.2893	-0.0672	-0.2973	5.0658	1.7274	-0.2403	-0.0538	0.7056	-0.0593	1.7542
blca_tcga_pub_2017	TCGA-XF-AAN5-01	TCGA-XF-AAN5	Basal_squamous	TCGA-XF-AAN5	27	censored	0.382339	75.33	TCGA-XF-AAN5	24	censored	0.39697	75.33		-0.6911	-0.7307	1.3122	-0.9115	-0.6371	-0.2844	1.6084	0.0657	-0.4436	-0.2557	-0.2048	0.2097	-0.7478	-0.0941	-0.2734	0.053	-0.2252	-0.1414	0.4048	-0.1901	-0.2339	-0.9703	-0.278	-0.4922	-0.3475	-0.1481	-0.0728	-0.2948	0.2187	-0.0603	0.2621	-0.0727	-0.8077	-0.9722	2.2512
blca_tcga_pub_2017	TCGA-XF-AAN7-01	TCGA-XF-AAN7	Neuronal	TCGA-XF-AAN7	187	deceased	0.660346	18.56	TCGA-XF-AAN7	227	deceased	0.778632	10.55		-1.7888	1.81	-0.43	-1.2201	-0.594	0.133	-0.5866	0.5568	5.6474	-0.1185	1.3587	-0.9088	-0.594	-0.2292	-0.1738	-0.4826	-0.3046	-0.155	0.9027	0.0266	0.0716	-1.1891	-0.5279	-0.1982	-1.7114	-1.3354	0.9813	-0.2982	2.2206	-0.1154	-0.1675	-0.0882	1.1229	0.9456	-0.6576
blca_tcga_pub_2017	TCGA-XF-AAN8-01	TCGA-XF-AAN8	Basal_squamous	TCGA-XF-AAN8	365	deceased	0.951212	3.88							-1.8224	1.3468	-0.4641	-1.2073	1.2729	1.0164	-0.06	0.106	0.9771	-0.0421	0.2651	-0.9186	-1.0119	0.5418	0.3982	-0.1798	0.3984	-0.1141	0.0478	-0.1901	0.2157	-1.1463	1.7291	4.9277	-1.5185	-1.3219	0.0705	-0.216	3.7982	2.18	-0.3066	-0.0492	5.0678	-0.0109	0.2885
blca_tcga_pub_2017	TCGA-YC-A89H-01	TCGA-YC-A89H	Luminal_papillary	TCGA-YC-A89H	184	censored	0.660346	18.82	TCGA-YC-A89H	131	censored	0.621256	18.82		-0.4531	-0.7454	-0.3629	1.9005	-0.8647	-0.4328	-0.6589	-0.0818	-0.4564	0.5523	-0.3379	0.6602	0.2283	1.2764	-0.2734	-0.4606	-0.3838	-0.1083	2.0509	-0.0673	-0.2606	-0.4108	-0.4962	-0.6459	1.3117	0.1674	-0.0728	-0.3103	-0.716	-0.2648	-0.1753	-0.0882	-0.9812	-1.0276	-0.4759
blca_tcga_pub_2017	TCGA-YC-A8S6-01	TCGA-YC-A8S6	Luminal_infiltrated	TCGA-YC-A8S6	313	censored	0.834508	9.63	TCGA-YC-A8S6	239	censored	0.820159	9.63		0.1468	6.5997	-0.2788	-0.4521	-0.0601	0.3214	0.0065	0.2544	0.0811	-0.3842	-0.1124	0.6916	0.5795	-0.0531	0.1361	-0.1536	0.0351	-0.155	-0.3719	-0.1045	0.5648	-0.141	1.898	4.7516	-0.5619	0.1633	-0.0728	-0.138	0.9406	-0.0096	-0.2619	-0.0663	0.7305	4.2276	-0.2068
blca_tcga_pub_2017	TCGA-YC-A9TC-01	TCGA-YC-A9TC	Neuronal	TCGA-YC-A9TC	399	deceased	0.994994	0.66							-0.9893	-0.6492	-0.4658	-1.0061	-0.9942	-0.4829	-0.1153	19.6264	-0.4537	-0.902	0.5405	-0.6936	-1.0549	-0.1334	0.1945	-0.4822	9.7506	-0.1511	-0.9804	0.3422	0.94	-1.1464	0.0815	-0.6956	-0.2046	-0.8907	19.9315	0.7445	-0.3003	-0.5298	0.2898	-0.0655	-0.4286	-0.2309	-0.5251
blca_tcga_pub_2017	TCGA-YF-AA3L-01	TCGA-YF-AA3L	Luminal_papillary	TCGA-YF-AA3L	290	censored	0.793995	11.96	TCGA-YF-AA3L	209	censored	0.743432	11.96		0.0695	-0.5939	-0.1694	0.7029	-0.3962	-0.5111	-0.7947	-0.1001	-0.5599	-0.5091	-0.2863	2.1986	-0.3478	-0.2275	0.1178	-0.5374	-0.3947	-0.155	0.0876	-0.1901	-0.2675	0.2524	-0.2197	-0.4187	0.8324	0.3953	-0.0728	0.0949	-1.1237	-0.4794	-0.3395	-0.0797	1.2211	1.6151	-0.7802
blca_tcga_pub_2017	TCGA-YF-AA3M-01	TCGA-YF-AA3M	Luminal_papillary	TCGA-YF-AA3M	251	censored	0.749953	13.63	TCGA-YF-AA3M	194	deceased	0.724804	12.52		0.686	-0.7466	0.0766	-0.9938	-1.0056	-0.4667	0.1506	-0.0991	-0.5337	-0.3626	-0.3633	-0.9368	2.4214	-0.2243	-0.2224	-0.2357	-0.1901	-0.155	2.399	-0.1901	-0.2213	-0.6486	-0.5279	-0.6414	-0.4371	-0.8888	-0.067	-0.2963	-0.4883	-0.5014	-0.2824	-0.0882	-0.0496	-1.051	-0.7603
blca_tcga_pub_2017	TCGA-ZF-A9R0-01	TCGA-ZF-A9R0	Luminal	TCGA-ZF-A9R0	148	deceased	0.598814	22.34	TCGA-ZF-A9R0	134	deceased	0.621256	18.36		-1.0926	-0.7739	-0.1962	3.3134	-0.2126	-0.3748	-1.1397	-0.1217	-0.3089	-0.5583	-0.3203	-0.664	0.5486	-0.226	-0.1704	-0.4234	-0.3878	-0.1529	0.251	-0.1901	-0.2326	2.7101	-0.1913	-0.6284	-0.8047	0.268	-0.0612	2.7692	-0.7127	-0.4042	-0.2559	-0.0643	-0.6449	-0.6436	-0.1583
blca_tcga_pub_2017	TCGA-ZF-A9R1-01	TCGA-ZF-A9R1	Luminal_papillary	TCGA-ZF-A9R1	133	censored	0.569693	25.39	TCGA-ZF-A9R1	102	deceased	0.573771	24.9		-0.3131	-0.7139	-0.345	1.4851	-0.2767	-0.4203	-0.0535	-0.1217	-0.3335	-0.0584	-0.127	1.7324	1.6562	0.0868	-0.2177	-0.0448	-0.3673	-0.155	-0.3412	-0.1901	-0.203	3.1329	-0.1845	-0.4705	0.6556	0.6342	-0.0728	0.2026	-0.9084	-0.5597	-0.2547	-0.0805	-0.3835	-0.586	-0.6703
blca_tcga_pub_2017	TCGA-ZF-A9R2-01	TCGA-ZF-A9R2	Luminal_papillary	TCGA-ZF-A9R2	156	censored	0.615165	21.09	TCGA-ZF-A9R2	115	censored	0.595978	21.09		3.2441	-0.7987	-0.333	0.9128	-0.4853	-0.5981	-0.8194	-0.1217	-0.5483	0.1993	-0.2807	0.5624	0.4857	0.4407	-0.2734	-0.5857	-0.3992	-0.1432	-0.4237	0.0083	-0.1076	0.6737	-0.5279	-0.7933	1.6828	0.884	-0.0728	-0.3048	-0.5162	-0.6056	-0.2553	-0.084	-0.9551	-0.435	-0.7706
blca_tcga_pub_2017	TCGA-ZF-A9R3-01	TCGA-ZF-A9R3	Luminal_papillary	TCGA-ZF-A9R3	102	deceased	0.521993	31.18	TCGA-ZF-A9R3	75	deceased	0.496753	30.12		1.0993	-0.2385	0.0681	0.213	2.3142	-0.3914	-0.151	-0.0748	-0.3715	0.5243	-0.2217	1.3692	-0.906	-0.2263	-0.2557	-0.362	-0.0261	-0.155	-0.0495	-0.0939	-0.2618	2.192	-0.1069	-0.4606	-0.4823	-0.3607	-0.0728	-0.2982	-0.7743	-0.4426	-0.1303	-0.0728	-0.3601	-0.018	-0.0416
blca_tcga_pub_2017	TCGA-ZF-A9R4-01	TCGA-ZF-A9R4	Luminal_papillary	TCGA-ZF-A9R4	105	censored	0.532382	30.26	TCGA-ZF-A9R4	73	censored	0.489948	30.26		-1.4556	-0.3668	-0.2644	0.1781	0.7383	-0.5692	-0.9403	-0.1173	-0.5337	-0.5638	-0.1988	-0.9378	-0.6789	-0.1051	-0.2635	-0.3079	-0.0303	-0.1514	-0.8143	-0.1362	-0.2562	0.9146	-0.3892	-0.7248	-0.5545	-0.6854	-0.0628	-0.3262	0.7182	-0.5198	-0.2784	-0.0779	-1.0494	-0.3296	-0.5509
blca_tcga_pub_2017	TCGA-ZF-A9R5-01	TCGA-ZF-A9R5	Luminal_papillary	TCGA-ZF-A9R5	89	censored	0.484457	35.81	TCGA-ZF-A9R5	68	censored	0.482949	35.81		0.3292	-0.3624	-0.1282	1.1045	-0.2334	-0.4924	-1.1589	-0.1169	-0.5474	-0.9233	0.1758	3.4549	-0.8798	-0.2355	0.1285	-0.3089	0.7623	-0.155	-0.9377	-0.131	-0.2463	-0.1115	-0.3149	-0.4481	0.6817	-0.6436	-0.0728	-0.2651	-0.49	-0.5183	-0.2913	1.5329	0.0187	1.3471	0.0583
blca_tcga_pub_2017	TCGA-ZF-A9R7-01	TCGA-ZF-A9R7	Luminal_papillary	TCGA-ZF-A9R7	150	censored	0.607017	21.85	TCGA-ZF-A9R7	111	censored	0.590608	21.85		0.4574	-0.6348	-0.1072	0.5422	-0.6191	-0.2299	-0.5331	0.1384	-0.5502	-0.8151	-0.3046	0.9731	-0.62	-0.2269	-0.1894	1.2992	-0.3322	-0.1509	-0.1511	1.2714	-0.2627	0.6569	0.9781	-0.5289	-0.7602	0.2232	-0.0501	-0.0191	0.3628	-0.0909	-0.2572	-0.0765	0.0604	0.3827	3.2146
blca_tcga_pub_2017	TCGA-ZF-A9R9-01	TCGA-ZF-A9R9	Luminal_infiltrated	TCGA-ZF-A9R9	113	deceased	0.537452	28.38	TCGA-ZF-A9R9	86	deceased	0.543454	27.99		-0.845	-0.0557	0.0967	0.4763	3.4524	0.3222	-0.4515	-0.1034	0.3571	-0.8066	-0.0315	-0.6102	-0.0232	-0.1816	-0.0048	-0.3852	-0.2898	-0.155	-0.9662	-0.0778	-0.1586	-0.3123	-0.2964	0.6061	-0.1489	-1.136	-0.0728	3.4204	-0.1204	-0.289	-0.2717	-0.0882	0.82	-0.3773	-0.3493
blca_tcga_pub_2017	TCGA-ZF-A9RC-01	TCGA-ZF-A9RC	Luminal	TCGA-ZF-A9RC	16	censored	0.340521	94.22	TCGA-ZF-A9RC	13	censored	0.327658	94.22		-1.0303	-0.6891	-0.4794	-0.7574	-0.5604	-0.0661	3.2129	-0.0461	0.0414	-0.7591	-0.2367	-0.8372	-0.6545	1.5409	-0.2164	-0.577	0.0197	-0.1498	-0.0122	-0.1901	-0.014	1.2821	-0.5279	-0.6831	-0.0726	-0.3129	-0.0632	0.5899	0.8527	-0.4604	-0.3327	-0.0783	-0.4772	0.182	-0.665
blca_tcga_pub_2017	TCGA-ZF-A9RD-01	TCGA-ZF-A9RD	Basal_squamous	TCGA-ZF-A9RD	258	deceased	0.761904	13.4							-0.5049	-0.5754	0.1304	-0.7247	-0.7813	0.1396	0.714	-0.0658	-0.4171	-0.2061	-0.2245	-0.6233	0.0641	-0.1231	-0.1259	0.6075	-0.3082	-0.155	0.725	-0.1901	-0.1854	-0.9015	-0.0559	-0.1752	-0.5256	0.1633	-0.0728	-0.2522	-1.0073	0.1849	-0.1732	-0.0882	-0.4089	-1.1889	0.0944
blca_tcga_pub_2017	TCGA-ZF-A9RE-01	TCGA-ZF-A9RE	Luminal_papillary	TCGA-ZF-A9RE	368	deceased	0.953832	3.48							0.6972	-0.4152	-0.2113	1.2417	-0.688	-0.5829	1.3665	-0.1162	-0.4355	0.5371	-0.215	0.5048	0.131	0.5306	-0.2483	-0.5666	0.1939	-0.129	-0.9128	-0.1901	2.7888	-0.6461	-0.4575	-0.6363	-0.4348	0.6516	-0.0728	-0.3041	-0.9745	-0.583	0.2797	-0.0882	-1.1673	-0.7623	-0.0914
blca_tcga_pub_2017	TCGA-ZF-A9RF-01	TCGA-ZF-A9RF	Basal_squamous	TCGA-ZF-A9RF	41	censored	0.404572	64.03	TCGA-ZF-A9RF	49	deceased	0.434941	51.41		-1.6977	-0.727	0.9548	-1.1356	-0.4718	1.3191	0.0622	-0.0494	-0.3924	-0.9345	-0.3615	-0.0767	-0.3942	-0.2367	-0.2632	1.2255	-0.3775	-0.1476	0.6424	-0.1901	-0.121	-1.0562	-0.3276	-0.6944	-0.4921	-1.3127	-0.0624	0.1083	-0.2341	0.9437	-0.0843	-0.0882	0.0945	-0.9745	1.9386
blca_tcga_pub_2017	TCGA-ZF-A9RL-01	TCGA-ZF-A9RL	Luminal_papillary	TCGA-ZF-A9RL	19	censored	0.363222	88.8	TCGA-ZF-A9RL	18	deceased	0.352862	82.42		0.2205	-0.5501	-0.3174	-0.397	1.242	-0.5527	-0.9645	-0.1217	-0.564	0.9314	-0.3598	-0.4994	-0.3867	-0.2358	-0.2495	-0.5353	3.0541	-0.155	-0.2106	-0.1252	-0.2802	0.6159	-0.2941	-0.701	-0.4101	-0.3242	-0.0728	-0.1963	-0.2579	-0.6355	-0.3109	-0.0882	-0.8844	-0.4337	-0.3511
blca_tcga_pub_2017	TCGA-ZF-A9RM-01	TCGA-ZF-A9RM	Luminal_papillary	TCGA-ZF-A9RM	68	censored	0.446704	47.8	TCGA-ZF-A9RM	55	censored	0.444195	47.8		0.0679	-0.5968	-0.325	0.861	0.2659	-0.5341	-0.3952	-0.0813	-0.5395	2.014	0.2215	-0.601	-0.261	-0.2338	-0.2642	-0.3967	-0.2802	-0.155	-0.7502	0.1081	-0.2517	1.4176	-0.5023	-0.7247	-0.4085	-0.6347	-0.0697	0.2619	0.69	-0.643	-0.1286	-0.0851	-0.0832	0.017	-0.2666
blca_tcga_pub_2017	TCGA-ZF-A9RN-01	TCGA-ZF-A9RN	Basal_squamous	TCGA-ZF-A9RN	166	deceased	0.626675	20.2	TCGA-ZF-A9RN	149	deceased	0.65841	16.95		0.0297	-0.1139	-0.2939	-1.0526	-0.2338	-0.5721	0.1667	-0.0667	-0.5247	-0.547	-0.3491	0.5408	-1.1289	2.3077	-0.2621	0.2397	0.1031	-0.155	-1.025	-0.1901	2.8692	-0.9696	-0.0842	-0.5202	-0.2091	0.0253	0.5335	-0.3143	-0.4883	-0.4418	-0.24	-0.0843	-0.9455	-0.5288	12.1062
blca_tcga_pub_2017	TCGA-ZF-AA4N-01	TCGA-ZF-AA4N	Basal_squamous	TCGA-ZF-AA4N	377	deceased	0.969412	2.89							-1.12	-0.6942	0.3612	-1.0055	-0.0344	-0.096	0.6426	-0.0911	-0.5098	0.961	-0.3027	-0.9434	-0.4073	6.9067	-0.1627	-0.3156	-0.3719	2.0933	-0.172	-0.1901	-0.2083	-0.8992	-0.5279	-0.7011	-0.9286	-1.3287	-0.0681	-0.083	0.7131	-0.0077	-0.1691	-0.0786	-0.7348	-0.7992	0.9655
blca_tcga_pub_2017	TCGA-ZF-AA4R-01	TCGA-ZF-AA4R	Neuronal	TCGA-ZF-AA4R	94	deceased	0.495406	34.03	TCGA-ZF-AA4R	104	deceased	0.579509	24.64		0.0704	-0.5436	-0.1961	-0.9803	-0.4146	0.0109	-0.6893	-0.0307	-0.0951	-0.7975	0.0047	-0.6518	-0.8355	-0.0971	-0.2048	-0.3759	4.7037	-0.1433	0.0198	-0.1901	-0.2232	-0.5851	-0.2206	-0.4656	0.079	-0.625	-0.0404	-0.2925	0.6458	-0.5526	-0.2742	-0.0882	0.2106	-0.6814	-0.2468
blca_tcga_pub_2017	TCGA-ZF-AA4T-01	TCGA-ZF-AA4T	Luminal_papillary	TCGA-ZF-AA4T	171	deceased	0.638093	19.68	TCGA-ZF-AA4T	151	deceased	0.662889	16.79		0.9584	-0.7899	-0.3489	0.909	4.2944	-0.6023	0.7221	-0.1166	-0.5351	-0.3048	-0.2117	0.912	-0.7636	-0.2219	-0.2734	-0.249	-0.3779	-0.1383	0.7645	-0.1901	-0.2604	0.8713	-0.4316	-0.5685	-0.5882	-0.3902	-0.0728	0.9257	-0.5522	-0.6306	-0.3278	-0.0882	3.4633	-0.8793	-0.1282
blca_tcga_pub_2017	TCGA-ZF-AA4U-01	TCGA-ZF-AA4U	Luminal_papillary	TCGA-ZF-AA4U	321	deceased	0.850514	8.61	TCGA-ZF-AA4U	260	deceased	0.885436	6.54		0.3308	-0.415	-0.3985	3.5448	-0.9875	-0.5298	-0.9401	-0.1217	-0.5597	-0.1431	-0.2537	1.5356	0.0268	-0.2353	-0.2734	-0.5451	0.2512	-0.155	-0.9199	-0.1901	-0.069	1.9175	-0.5279	-0.6989	1.7405	2.323	-0.0728	-0.3174	-1.4692	-0.5943	-0.2471	-0.0882	0.2557	-0.0094	-0.3197
blca_tcga_pub_2017	TCGA-ZF-AA4V-01	TCGA-ZF-AA4V	Basal_squamous	TCGA-ZF-AA4V	48	censored	0.41398	59.33	TCGA-ZF-AA4V	37	censored	0.414229	59.33		0.3331	-0.5873	-0.0523	-0.514	-1.0377	-0.444	0.8844	-0.0869	-0.4493	-0.9524	-0.2195	1.4284	-0.4519	-0.2343	-0.2734	-0.0867	-0.383	-0.1526	-0.538	-0.1901	-0.2325	-1.1665	-0.335	-0.6999	0.6153	-0.676	-0.0695	-0.3054	-0.6399	-0.137	-0.2781	-0.0505	-0.6663	0.0328	0.5698
blca_tcga_pub_2017	TCGA-ZF-AA4W-01	TCGA-ZF-AA4W	Basal_squamous	TCGA-ZF-AA4W	47	censored	0.41398	60.12	TCGA-ZF-AA4W	42	deceased	0.414229	55.16		0.8196	-0.7859	-0.0789	0.6974	-1.046	-0.483	-1.1185	-0.0895	-0.5344	0.5982	0.2902	-0.6578	-0.1656	-0.2152	-0.2588	-0.4962	-0.3902	-0.0094	-0.7373	-0.1108	-0.2348	-1.1682	-0.4054	-0.67	-0.1908	-0.1125	-0.0728	-0.2852	-0.2846	-0.6117	0.1111	-0.0679	-0.9092	-0.6494	0.1346
blca_tcga_pub_2017	TCGA-ZF-AA4X-01	TCGA-ZF-AA4X	Luminal_papillary	TCGA-ZF-AA4X	32	censored	0.382339	67.15	TCGA-ZF-AA4X	43	deceased	0.424585	54.8		0.3009	-0.6148	0.1107	-0.1116	-0.4378	-0.562	0.5503	-0.1092	-0.5235	1.0301	-0.3623	-0.5979	-0.9697	-0.2229	-0.2073	-0.3138	-0.3971	-0.1378	-0.4085	-0.1901	-0.2802	-0.2102	-0.475	-0.718	1.6164	-0.3092	-0.0728	0.128	-0.3854	-0.6123	-0.2645	-0.0817	-0.1587	0.0489	0.7235
blca_tcga_pub_2017	TCGA-ZF-AA51-01	TCGA-ZF-AA51	Luminal_infiltrated	TCGA-ZF-AA51	53	censored	0.431244	56.31	TCGA-ZF-AA51	40	censored	0.414229	56.31		-0.8771	-0.2234	-0.4125	0.3144	0.083	-0.2636	0.565	-0.0746	-0.1186	-0.7906	-0.0526	1.3507	0.6809	-0.0786	-0.2556	0.1941	-0.3508	-0.155	0.0359	0.0996	-0.2126	1.0573	0.5666	0.1429	0.2516	-0.9465	-0.0728	-0.1576	-0.5428	-0.1396	0.2293	-0.082	0.1151	-0.1934	0.0958
blca_tcga_pub_2017	TCGA-ZF-AA52-01	TCGA-ZF-AA52	Luminal_infiltrated	TCGA-ZF-AA52	90	deceased	0.484457	35.38							-0.9773	-0.5512	0.6004	-0.7313	-0.7108	0.268	1.1818	-0.0787	-0.2574	-0.3564	-0.2124	0.0101	-0.489	-0.2222	-0.1346	-0.3973	-0.3595	-0.1297	-0.6198	-0.1146	-0.1072	-0.8044	-0.3335	-0.0042	0.3175	-0.7976	-0.0587	-0.2872	0.3646	0.2235	-0.3279	-0.0786	2.6164	-0.0863	-0.4338
blca_tcga_pub_2017	TCGA-ZF-AA53-01	TCGA-ZF-AA53	Basal_squamous	TCGA-ZF-AA53	51	censored	0.422788	57.85	TCGA-ZF-AA53	39	censored	0.414229	57.85		-1.3064	-0.5776	-0.0055	-0.9927	-0.2747	0.3263	2.4839	0.0362	-0.0955	-0.2341	1.3784	0.4158	-0.5912	-0.2103	-0.2734	-0.0708	-0.2062	-0.1095	0.6924	0.5159	-0.1903	-1.0027	-0.3915	-0.6082	-1.0021	-0.7074	-0.0728	-0.2863	-0.2514	1.9753	-0.2452	0.608	-0.3651	-0.9288	-0.0921
blca_tcga_pub_2017	TCGA-ZF-AA54-01	TCGA-ZF-AA54	Basal_squamous	TCGA-ZF-AA54	173	deceased	0.645645	19.38							-1.7843	0.776	-0.5149	-1.2214	1.5801	4.3528	0.5355	-0.1006	7.0232	0.8742	-0.2288	-0.939	-1.0301	-0.2307	9.4368	-0.1241	-0.1454	-0.1521	0.1922	-0.1901	0.3392	-1.2156	-0.3942	0.4455	-1.756	-1.3327	-0.0728	-0.2801	0.1985	4.5956	-0.3127	-0.0882	0.6017	0.2078	-0.021
blca_tcga_pub_2017	TCGA-ZF-AA56-01	TCGA-ZF-AA56	Basal_squamous	TCGA-ZF-AA56	323	deceased	0.855846	8.51	TCGA-ZF-AA56	247	deceased	0.840821	8.15		2.1448	-0.1307	-0.176	0.3293	-0.5353	-0.2028	1.5723	-0.0389	-0.2235	-0.0051	-0.242	0.192	1.1841	-0.1145	-0.0862	-0.1174	0.0438	0.0376	0.2276	-0.077	-0.1434	-0.5724	-0.1784	-0.2176	-0.0053	1.1013	-0.0728	-0.2823	0.2335	0.0648	-0.1262	-0.0882	-0.497	0.2354	0.3435
blca_tcga_pub_2017	TCGA-ZF-AA58-01	TCGA-ZF-AA58	Basal_squamous	TCGA-ZF-AA58	56	censored	0.439381	54.17	TCGA-ZF-AA58	44	censored	0.434941	54.17		-0.5589	-0.4021	0.7081	-1.0434	0.653	1.6814	1.5584	-0.0514	-0.1819	-0.915	1.0617	0.4982	-0.687	-0.2243	-0.2436	0.7664	-0.3723	-0.1538	0.695	-0.1901	-0.1426	-0.8642	0.4741	-0.1448	-0.9949	-1.1406	-0.0594	-0.1585	-0.1416	2.373	-0.251	-0.0813	1.0642	-0.5715	1.945
blca_tcga_pub_2017	TCGA-ZF-AA5H-01	TCGA-ZF-AA5H	Basal_squamous	TCGA-ZF-AA5H	109	censored	0.537452	29.47	TCGA-ZF-AA5H	174	deceased	0.697173	14.75		-0.4577	-0.4066	15.8573	-0.1707	-0.8578	5.4614	0.5906	-0.0812	-0.0781	0.0895	-0.2652	1.1282	0.9123	-0.2286	-0.2658	0.0612	-0.3951	-0.1327	3.9687	-0.1901	-0.2327	-0.385	0.1555	-0.3689	0.0273	0.2709	-0.0728	-0.2377	0.0385	-0.0112	0.729	-0.0856	-0.8912	-0.5377	0.9426
blca_tcga_pub_2017	TCGA-ZF-AA5N-01	TCGA-ZF-AA5N	Basal_squamous	TCGA-ZF-AA5N	350	deceased	0.919649	5.52							-0.7299	-0.7925	-0.1009	-1.07	-0.9264	-0.5765	1.5255	-0.1217	-0.5347	-0.9107	-0.2851	-0.7366	0.0819	-0.2288	-0.2734	-0.5963	-0.3776	-0.155	0.2128	-0.1901	-0.2401	-0.4819	-0.4469	-0.7184	0.2038	0.4984	-0.0728	-0.2652	-1.1981	-0.6225	-0.0899	-0.0479	-1.1228	-1.2207	-0.7857
blca_tcga_pub_2017	TCGA-ZF-AA5P-01	TCGA-ZF-AA5P	Luminal_infiltrated	TCGA-ZF-AA5P	280	censored	0.788374	12.22	TCGA-ZF-AA5P	198	censored	0.732354	12.22		-1.2675	0.2207	-0.4776	-0.9677	0.1465	0.9427	-0.0683	-0.0232	1.0283	-0.7817	-0.0055	-0.9222	0.2722	-0.1587	0.0673	-0.2065	-0.1272	-0.1534	-0.8393	-0.0476	-0.1849	-0.5059	0.2061	2.4375	0.1192	-0.7279	-0.0684	-0.2203	3.361	-0.282	-0.2697	-0.07	0.9865	0.104	0.2654
[truncated: 54 more columns]

## Sheet: Table S2A-E TK Assoc'd Survival
Survival Tables: Potentially Oncogenic Alterations in TKs
Dataset	Bladder Cancer TCGA (Robertson et al., Cell 2017 [22])
Samples	Samples with mRNA data (RNA Seq V2) (408 patients/samples)
Genomic Profiles	Putative copy-number alterations from GISTIC, mRNA Expression z-scores (RNA Seq V2 RSEM), z-score>2 unless stated otherwise
Analyses	Overall Surival, Disease-Free Survival: significance by Logrank test
Table S2A	89 TKs: AATK, ABL1, ABL2, ALK, AXL, BLK, BMX, BTK, CSF1R, CSK, DDR1, DDR2, EGFR, EPHA1, EPHA10, EPHA2, EPHA3, EPHA4, EPHA5, EPHA6, EPHA7, EPHA8, EPHB1, EPHB2, EPHB3, EPHB4, EPHB6, ERBB2, ERBB3, ERBB4, FER, FES, FGFR1, FGFR2, FGFR3, FGFR4, FGR, FLT1, FLT3, FRK, FYN, HCK, IGF1R, INSR, INSRR, ITK, JAK1, JAK2, JAK3, KDR, KIT, LCK, LMTK2, LMTK3, LTK, LYN, MATK, MERTK, MET, MST1R, MUSK, NTRK1, NTRK2, N…
Query Qualifiers	:amp
Summary	Queried genes are altered in 216 (53%) of queried patients/samples
		Number of Cases, Total	Number of Cases, Deceased	Median Months Overall	logrank p
	Altered group	216	97	33.02
	Unaltered group	189	80	44.91	0.674
		Number of Cases, Total	Number of Cases, Recurred Progressed	Median Months Disease Free
	Altered group	169	82	28.06
	Unaltered group	150	59	55.16	0.216
Query Qualifiers	:exp>2
Summary	Queried genes are altered in 395 (97%) of queried patients/samples
		Number of Cases, Total	Number of Cases, Deceased	Median Months Overall	logrank p
	Altered group	392	169	34.95
	Unaltered group	13	8	32.98	0.472
		Number of Cases, Total	Number of Cases, Recurred Progressed	Median Months Disease Free
	Altered group	311	138	30.12
	Unaltered group	8	3	NA	0.418
Query Qualifiers	:exp>4
Summary	Queried genes are altered in 223 (55%) of queried patients/samples				logrank p
		Number of Cases, Total	Number of Cases, Deceased	Median Months Overall
	Altered group	221	102	28.38
	Unaltered group	184	75	46.65	0.166
		Number of Cases, Total	Number of Cases, Recurred Progressed	Median Months Disease Free	logrank p
	Altered group	170	79	27.99
	Unaltered group	149	62	44.15	0.277
Table S2B	Group 1 TKs: ABL1/2, AXL, BTK, CSF1R, DDR2, EPHA3, EPHB2/3/4, FER, FGFR1, FLT3, FYN, HCK, IGF1R, ITK, JAK1/2/3, LCK, LYN, MET, PDGFRA/B, PTK7, ROR1/2, TEK, TIE1 and ZAP70
Query Qualifiers	:exp>2 amp
Summary	Queried genes are altered in 275 (67%) of queried patients/samples
		Number of Cases, Total	Number of Cases, Deceased	Median Months Overall	logrank p
	Altered group	274	132	28.22
	Unaltered group	131	45	61.4	0.0308
		Number of Cases, Total	Number of Cases, Recurred Progressed	Median Months Disease Free
	Altered group	213	107	27.99
	Unaltered group	106	34	82.42	0.0145
Table S2C	Group 2 TKs: DDR1, EPHA1, EPHB6, ERBB2/3/4, FGFR2/3, INSR, LMTK2, MERTK, MST1R, PTK2/6, SRC, SRMS, STYK1, TNK1/2, TXK, and TYK2
Query Qualifiers	:exp>2 amp
Summary	Queried genes are altered in 280 (69%) of queried patients/samples
		Number of Cases, Total	Number of Cases, Deceased	Median Months Overall	logrank p
	Altered group	278	107	46.65
	Unaltered group	127	70	22.14	0.0003197
		Number of Cases, Total	Number of Cases, Recurred Progressed	Median Months Disease Free	logrank p
	Altered group	224	88	51.41
	Unaltered group	95	53	19.05	0.000667
Table S2D	Group 3 TKs: AATK, ALK, BLK, BMX, CSK, EGFR, EPHA10, EPHA2, EPHA4, EPHA5, EPHA6, EPHA7, EPHA8, EPHB1, FES, FGFR4, FGR, FLT1, FRK, INSRR, KDR, KIT, LMTK3, LTK, MATK, MUSK, NTRK1, NTRK2, NTRK3, PTK2B, RET, ROS1, RYK, SYK, TYRO3, VEGFR3, YES1
Query Qualifiers	:exp>2 amp
Summary	Queried genes are altered in 302 (74%) of queried patients/samples
		Number of Cases, Total	Number of Cases, Deceased	Median Months Overall	logrank p
	Altered group	300	135	30.91
	Unaltered group	105	42	59.26	0.134
		Number of Cases, Total	Number of Cases, Recurred Progressed	Median Months Disease Free	logrank p
	Altered group	234	110	27.99
	Unaltered group	85	31	72.34	0.0391
Table S2E	ctRTKs (14 of 19): AXL, CSF1R, DDR2, FLT3, KDR, MERTK, MET, NTRK1, NTRK2, NTRK3, RET, ROS1, TEK, TYRO3
Query Qualifiers	:exp>2 amp
Summary	Queried genes are altered in 186 (46%) of queried patients/samples
		Number of Cases, Total	Number of Cases, Deceased	Median Months Overall	logrank p
	Altered group	186	90	25.56
	Unaltered group	219	87	54.86	0.0289
		Number of Cases, Total	Number of Cases, Recurred Progressed	Median Months Disease Free	logrank p
	Altered group	145	74	25.23
	Unaltered group	174	67	55.16	0.0109

## Sheet: Table S2F RTK Ligand Survival
	Survival Tables: Potentially Oncogenic Alterations in RTK/Ligand Pairs
	Dataset	Bladder Cancer TCGA (Robertson et al., Cell 2017 [22])
	Samples	Samples with mRNA data (RNA Seq V2) (408 patients/samples)
	Genomic Profiles	Putative copy-number alterations from GISTIC, mRNA Expression z-scores (RNA Seq V2 RSEM), z-score>2
#	Analyses	Overall Surival, Disease-Free Survival: significance by Logrank test				Logrank p		Primary Combined Alteration				Logrank p		Secondary Combined Alteration				Logrank p
1	AXL: exp>2, amp		Number of Cases, Total	Number of Cases, Deceased	Median Months Overall			AXL/GAS6: exp>2, amp	Number of Cases, Total	Number of Cases, Deceased	Median Months Overall			AXL/GAS6 + CSF1R/CSF1, exp>2, amp	Number of Cases, Total	Number of Cases, Deceased	Median Months Overall
	32 altered (8%)	Altered group	32	15	24.28	0.538		Co-altered group	7	4	24.28	0.822		Co-altered group	18	9	23.62	0.373
		Unaltered group	373	162	34.95			Unaltered group	398	173	34.95			Unaltered group	387	168	34.95
			Number of Cases, Total	Number of Cases, Recurred Progressed	Median Months Disease Free				Number of Cases, Total	Number of Cases, Recurred Progressed	Median Months Disease Free				Number of Cases, Total	Number of Cases, Recurred Progressed	Median Months Disease Free
		Altered group	26	15	15.6	0.0193		Co-altered group	6	4	16.39	0.499		Co-altered group	15	8	16.39	0.293
		Unaltered group	293	126	36.86			Unaltered group	313	137	30.22			Unaltered group	304	133	30.22
1a	AXL: exp>2, amp, mut		Number of Cases, Total	Number of Cases, Deceased	Median Months Overall			AXL/GAS6: exp>2, amp, mut	Number of Cases, Total	Number of Cases, Deceased	Median Months Overall			AXL/GAS6 + CSF1R/CSF1, exp>2, amp, mut	Number of Cases, Total	Number of Cases, Deceased	Median Months Overall
	35 altered (9%)	Altered group	35	17	23.62	0.349		Co-altered group	8	5	23.62	0.462		Co-altered group	19	10	23.62	0.205
		Unaltered group	370	160	35.38			Unaltered group	397	172	34.95			Unaltered group	386	167	35.38
			Number of Cases, Total	Number of Cases, Recurred Progressed	Median Months Disease Free				Number of Cases, Total	Number of Cases, Recurred Progressed	Median Months Disease Free				Number of Cases, Total	Number of Cases, Recurred Progressed	Median Months Disease Free
		Altered group	28	16	14.75	0.0121		Co-altered group	7	5	16.39	0.205		Co-altered group	16	9	16.39	0.139
		Unaltered group	291	125	36.86			Unaltered group	312	136	30.22			Unaltered group	303	132	32.59
2	GAS6: exp>2, amp		Number of Cases, Total	Number of Cases, Deceased	Median Months Overall									AXL/CSF1R/PDGFR + Ligands, exp>2, amp	Number of Cases, Total	Number of Cases, Deceased	Median Months Overall
	22 altered (5%)	Altered group	22	12	24.28	0.334								Co-altered group	23	13	23.62	0.232
		Unaltered group	383	165	34.95									Unaltered group	382	164	34.95
			Number of Cases, Total	Number of Cases, Recurred Progressed	Median Months Disease Free										Number of Cases, Total	Number of Cases, Recurred Progressed	Median Months Disease Free
		Altered group	17	9	16.39	0.303								Co-altered group	19	11	18	0.161
		Unaltered group	302	132	30.22									Unaltered group	300	130	32.59
2a	GAS6: exp>2, amp, mut		Number of Cases, Total	Number of Cases, Deceased	Median Months Overall									AXL/CSF1R/PDGFR + Ligands, exp>2, amp, mut	Number of Cases, Total	Number of Cases, Deceased	Median Months Overall
	26 altered (6%)	Altered group	26	15	23.62	0.135								Co-altered group	25	14	23.62	0.218
		Unaltered group	379	162	35.38									Unaltered group	380	163	34.95
			Number of Cases, Total	Number of Cases, Recurred Progressed	Median Months Disease Free										Number of Cases, Total	Number of Cases, Recurred Progressed	Median Months Disease Free
		Altered group	20	11	16.39	0.202								Co-altered group	21	13	18	0.0606
		Unaltered group	299	130	30.22									Unaltered group	298	128	32.59
3	CSF1: exp>2, amp		Number of Cases, Total	Number of Cases, Deceased	Median Months Overall			CSF1R/CSF1, exp>2, amp	Number of Cases, Total	Number of Cases, Deceased	Median Months Overall			All RTK/Ligands w/o MST1R/MST1, exp>2, amp	Number of Cases, Total	Number of Cases, Deceased	Median Months Overall
	22 altered (5%)	Altered group	22	9	38.21	0.96		Co-altered group	11	5	19.38	0.294		Co-altered group	36	18	24.28	0.323
		Unaltered group	383	168	33.11			Unaltered group	394	172	34.95			Unaltered group	369	159	35.38
			Number of Cases, Total	Number of Cases, Recurred Progressed	Median Months Disease Free				Number of Cases, Total	Number of Cases, Recurred Progressed	Median Months Disease Free				Number of Cases, Total	Number of Cases, Recurred Progressed	Median Months Disease Free
		Altered group	19	10	30.22	0.262		Co-altered group	9	4	10.35	0.426		Co-altered group	29	16	18	0.109
		Unaltered group	300	131	30.12			Unaltered group	310	137	30.22			Unaltered group	290	125	32.59
3a	CSF1: exp>2, amp, mut		Number of Cases, Total	Number of Cases, Deceased	Median Months Overall			CSF1R/CSF1, exp>2, amp, mut	Number of Cases, Total	Number of Cases, Deceased	Median Months Overall			All RTK/Ligands w/o MST1R/MST1, exp>2, amp, mut	Number of Cases, Total	Number of Cases, Deceased	Median Months Overall
	28 altered (7%)	Altered group	28	10	38.21	0.565		Co-altered group	11	5	19.38	0.29		Co-altered group	46	20	27.04	0.76
		Unaltered group	383	168	33.11			Unaltered group	375	162	34.03			Unaltered group	359	157	34.03
			Number of Cases, Total	Number of Cases, Recurred Progressed	Median Months Disease Free				Number of Cases, Total	Number of Cases, Recurred Progressed	Median Months Disease Free				Number of Cases, Total	Number of Cases, Recurred Progressed	Median Months Disease Free
		Altered group	24	11	30.22	0.62		Co-altered group	9	4	10.35	0.395		Co-altered group	38	24	18	0.0101
		Unaltered group	295	130	29.89			Unaltered group	295	127	32.59			Unaltered group	281	117	43.96
4	CSF1R: exp>2, amp		Number of Cases, Total	Number of Cases, Deceased	Median Months Overall
	19 altered (5%)	Altered group	19	8	19.38	0.729
		Unaltered group	386	169	34.03
			Number of Cases, Total	Number of Cases, Recurred Progressed	Median Months Disease Free
		Altered group	16	8	10.35	0.283
		Unaltered group	303	133	30.22
4a	CSF1R: exp>2, amp, mut		Number of Cases, Total	Number of Cases, Deceased	Median Months Overall
	30 altered (7%)	Altered group	30	158	28.22	0.392
		Unaltered group	375	162	34.03
			Number of Cases, Total	Number of Cases, Recurred Progressed	Median Months Disease Free
		Altered group	24	14	16.39	0.0721
		Unaltered group	295	127	32.59
5	DDR2: exp>2, amp		Number of Cases, Total	Number of Cases, Deceased	Median Months Overall			DDR2/COL4A1, exp>2, amp	Number of Cases, Total	Number of Cases, Deceased	Median Months Overall
	73 altered (18%)	Altered group	73	30	28.22	0.807		Co-altered group	10	5	24.28	0.48
		Unaltered group	332	147	35.38			Unaltered group	395	172	34.95
			Number of Cases, Total	Number of Cases, Recurred Progressed	Median Months Disease Free				Number of Cases, Total	Number of Cases, Recurred Progressed	Median Months Disease Free
		Altered group	59	31	25.23	0.196		Co-altered group	7	3	18	0.839
		Unaltered group	260	110	37.78			Unaltered group	312	138	30.22
5a	DDR2: exp>2, amp, mut		Number of Cases, Total	Number of Cases, Deceased	Median Months Overall			DDR2/COL4A1, exp>2, amp, mut	Number of Cases, Total	Number of Cases, Deceased	Median Months Overall
	80 altered (20%)	Altered group	80	31	28.22	0.593		Co-altered group	14	6	27.04	0.552
		Unaltered group	325	146	34.95			Unaltered group	391	171	34.95
			Number of Cases, Total	Number of Cases, Recurred Progressed	Median Months Disease Free				Number of Cases, Total	Number of Cases, Recurred Progressed	Median Months Disease Free
		Altered group	65	31	28.06	0.412		Co-altered group	10	6	15.54	0.193
		Unaltered group	254	110	30.22			Unaltered group	309	135	30.22
6	COL4A1: exp>2, amp		Number of Cases, Total	Number of Cases, Deceased	Median Months Overall			DDR2/COL10A1, exp>2, amp	Number of Cases, Total	Number of Cases, Deceased	Median Months Overall
	28 altered (7%)	Altered group	27	13	27.04	0.619		Co-altered group	9	5	23.39	0.717
		Unaltered group	378	164	34.95			Unaltered group	396	172	34.03
			Number of Cases, Total	Number of Cases, Recurred Progressed	Median Months Disease Free				Number of Cases, Total	Number of Cases, Recurred Progressed	Median Months Disease Free
		Altered group	23	12	25.99	0.147		Co-altered group	8	5	10.05	0.263
		Unaltered group	296	129	30.22			Unaltered group	311	136	30.12
6a	COL4A1: exp>2, amp, mut		Number of Cases, Total	Number of Cases, Deceased	Median Months Overall			DDR2/COL10A1, exp>2, amp, mut	Number of Cases, Total	Number of Cases, Deceased	Median Months Overall
	40 altered (10%)	Altered group	38	16	27.04	0.714		Co-altered group	11	6	23.39	0.653
		Unaltered group	367	161	34.03			Unaltered group	394	171	34.03
			Number of Cases, Total	Number of Cases, Recurred Progressed	Median Months Disease Free				Number of Cases, Total	Number of Cases, Recurred Progressed	Median Months Disease Free
		Altered group	32	17	18	0.0593		Co-altered group	9	6	32.59	0.248
		Unaltered group	287	124	30.22			Unaltered group	311	136	30.12
7	COL10A1: exp>2, amp		Number of Cases, Total	Number of Cases, Deceased	Median Months Overall
	30 altered (7%)	Altered group	30	18	27.43	0.372
		Unaltered group	375	159	38.21
			Number of Cases, Total	Number of Cases, Recurred Progressed	Median Months Disease Free
		Altered group	24	15	24.64	0.132
		Unaltered group	295	126	32.59
7a	COL10A1: exp>2, amp, mut		Number of Cases, Total	Number of Cases, Deceased	Median Months Overall
	32 altered (8%)	Altered group	32	18	28.38	0.649
		Unaltered group	373	159	38.21
			Number of Cases, Total	Number of Cases, Recurred Progressed	Median Months Disease Free
		Altered group	26	17	27.99	0.109
		Unaltered group	293	124	43.17
8	KDR: exp>2, amp		Number of Cases, Total	Number of Cases, Deceased	Median Months Overall			KDR/VEGFA, exp>2, amp	Number of Cases, Total	Number of Cases, Deceased	Median Months Overall
	19 altered (5%)	Altered group	19	8	17.15	0.499		Co-altered group	3	1	17.15	0.774
		Unaltered group	386	169	34.95			Unaltered group	402	176	34.03
			Number of Cases, Total	Number of Cases, Recurred Progressed	Median Months Disease Free				Number of Cases, Total	Number of Cases, Recurred Progressed	Median Months Disease Free	0.442
		Altered group	16	8	17.35	0.324		Co-altered group	3	2	25.99
		Unaltered group	303	133	32.59			Unaltered group	316	139	30.22
8a	KDR: exp>2, amp, mut		Number of Cases, Total	Number of Cases, Deceased	Median Months Overall			KDR/VEGFA, exp>2, amp	Number of Cases, Total	Number of Cases, Deceased	Median Months Overall
	31 altered (8%)	Altered group	31	10	NA	0.566		Co-altered group	5	1	NA	0.272
		Unaltered group	374	167	34.03			Unaltered group	402	176	34.03
			Number of Cases, Total	Number of Cases, Recurred Progressed	Median Months Disease Free				Number of Cases, Total	Number of Cases, Recurred Progressed	Median Months Disease Free	0.82
		Altered group	27	10	29.07	0.726		Co-altered group	5	3	29.07
		Unaltered group	292	131	30.22			Unaltered group	314	138	30.22
9	VEGFA: exp>2, amp		Number of Cases, Total	Number of Cases, Deceased	Median Months Overall
	29 altered (5%)	Altered group	29	10	104.57	0.431
		Unaltered group	376	167	33.02
			Number of Cases, Total	Number of Cases, Recurred Progressed	Median Months Disease Free
		Altered group	26	11	101.38	0.919
		Unaltered group	293	130	30.12
9a	VEGFA: exp>2, amp, mut		Number of Cases, Total	Number of Cases, Deceased	Median Months Overall
	31 altered (8%)	Altered group	31	10	104.57	0.231
		Unaltered group	374	167	33.02
			Number of Cases, Total	Number of Cases, Recurred Progressed	Median Months Disease Free
		Altered group	28	11	101.38	0.556
		Unaltered group	291	130	29.89
10	MST1R: exp>2, amp		Number of Cases, Total	Number of Cases, Deceased	Median Months Overall			MST1R/MST1, exp>2, amp	Number of Cases, Total	Number of Cases, Deceased	Median Months Overall
	15 altered (4%)	Altered group	15	2	NA	0.064		Co-altered group	6	2	NA	0.436
		Unaltered group	390	175	33.02			Unaltered group	399	175	34.03
			Number of Cases, Total	Number of Cases, Recurred Progressed	Median Months Disease Free				Number of Cases, Total	Number of Cases, Recurred Progressed	Median Months Disease Free
		Altered group	13	1	NA	0.0291		Co-altered group	4	0	NA	0.0775
		Unaltered group	306	140	29.8			Unaltered group	315	141	29.89
10a	MST1R: exp>2, amp, mut		Number of Cases, Total	Number of Cases, Deceased	Median Months Overall			MST1R/MST1, exp>2, amp, mut	Number of Cases, Total	Number of Cases, Deceased	Median Months Overall
	29 altered (7%)	Altered group	29	7	NA	0.12		Co-altered group	6	2	NA	0.436
		Unaltered group	376	170	33.11			Unaltered group	399	175	34.03
			Number of Cases, Total	Number of Cases, Recurred Progressed	Median Months Disease Free				Number of Cases, Total	Number of Cases, Recurred Progressed	Median Months Disease Free
		Altered group	24	5	NA	0.0717		Co-altered group	4	0	NA	0.0775
		Unaltered group	295	136	29.8			Unaltered group	315	141	29.89
11	MST1: exp>2, amp		Number of Cases, Total	Number of Cases, Deceased	Median Months Overall
	25 altered (6%)	Altered group	25	12	54.86	0.667
		Unaltered group	380	165	33.11
			Number of Cases, Total	Number of Cases, Recurred Progressed	Median Months Disease Free
		Altered group	16	6	51.41	0.26
		Unaltered group	303	135	29.89
11a	MST1: exp>2, amp, mut		Number of Cases, Total	Number of Cases, Deceased	Median Months Overall
	28 altered (7%)	Altered group	28	13	54.86	0.556
		Unaltered group	377	164	33.11
			Number of Cases, Total	Number of Cases, Recurred Progressed	Median Months Disease Free
		Altered group	18	6	51.41	0.126
		Unaltered group	301	135	29.89
12	PDGFRA: exp>2, amp		Number of Cases, Total	Number of Cases, Deceased	Median Months Overall			PDGFRA/PDGFA, exp>2, amp	Number of Cases, Total	Number of Cases, Deceased	Median Months Overall
	24 altered (6%)	Altered group	24	14	24.28	0.195		Co-altered group	6	4	22.86	0.428
		Unaltered group	381	163	34.95			Unaltered group	399	173	34.03
			Number of Cases, Total	Number of Cases, Recurred Progressed	Median Months Disease Free				Number of Cases, Total	Number of Cases, Recurred Progressed	Median Months Disease Free	0.339
		Altered group	19	12	18	0.0811		Co-altered group	5	3	22.31
		Unaltered group	300	129	32.59			Unaltered group	314	138	30.22
12a	PDGFRA: exp>2, amp, mut		Number of Cases, Total	Number of Cases, Deceased	Median Months Overall			PDGFRA/PDGFA, exp>2, amp, mut	Number of Cases, Total	Number of Cases, Deceased	Median Months Overall
	35 altered (9%)	Altered group	35	18	41.72	0.34		Co-altered group	7	4	46.75	0.754
		Unaltered group	370	159	34.03			Unaltered group	398	173	34.03
			Number of Cases, Total	Number of Cases, Recurred Progressed	Median Months Disease Free				Number of Cases, Total	Number of Cases, Recurred Progressed	Median Months Disease Free	0.264
		Altered group	28	16	18	0.0676		Co-altered group	6	4	22.31
		Unaltered group	291	125	32.59			Unaltered group	313	137	30.22
13	PDGFA: exp>2, amp		Number of Cases, Total	Number of Cases, Deceased	Median Months Overall
	33 altered (8%)	Altered group	33	19	23.39	0.0954
		Unaltered group	372	158	38.21
			Number of Cases, Total	Number of Cases, Recurred Progressed	Median Months Disease Free
		Altered group	25	13	22.31	0.212
		Unaltered group	294	128	32.59
13a	PDGFA: exp>2, amp, mut		Number of Cases, Total	Number of Cases, Deceased	Median Months Overall
	33 altered (8%)	Altered group	33	19	23.39	0.0954
		Unaltered group	372	158	38.21
			Number of Cases, Total	Number of Cases, Recurred Progressed	Median Months Disease Free
		Altered group	25	13	22.31	0.212
		Unaltered group	294	128	32.59
14	TEK: exp>2, amp		Number of Cases, Total	Number of Cases, Deceased	Median Months Overall			TEK/ANGPT2, exp>2, amp	Number of Cases, Total	Number of Cases, Deceased	Median Months Overall
	18 altered (4%)	Altered group	18	10	27.04	0.18		Co-altered group	3	0	NA	0.303
		Unaltered group	387	167	35.38			Unaltered group	402	177	34.03
			Number of Cases, Total	Number of Cases, Recurred Progressed	Median Months Disease Free				Number of Cases, Total	Number of Cases, Recurred Progressed	Median Months Disease Free
		Altered group	14	9	10.09	0.0219		Co-altered group	3	1	NA	0.945
		Unaltered group	305	132	30.22			Unaltered group	316	140	30.12
14a	TEK: exp>2, amp, mut		Number of Cases, Total	Number of Cases, Deceased	Median Months Overall			TEK/ANGPT2, exp>2, amp	Number of Cases, Total	Number of Cases, Deceased	Median Months Overall
	27 altered (7%)	Altered group	26	10	33.11	0.702		Co-altered group	4	0	NA	0.244
		Unaltered group	379	167	34.03			Unaltered group	401	177	33.11
			Number of Cases, Total	Number of Cases, Recurred Progressed	Median Months Disease Free				Number of Cases, Total	Number of Cases, Recurred Progressed	Median Months Disease Free
		Altered group	22	12	51.41	0.211		Co-altered group	4	2	7.95	0.451
		Unaltered group	305	132	30.12			Unaltered group	315	139	30.12
15	ANGPT2: exp>2, amp		Number of Cases, Total	Number of Cases, Deceased	Median Months Overall
	11 altered (3%)	Altered group	11	3	NA	0.641
		Unaltered group	394	174	33.11
			Number of Cases, Total	Number of Cases, Recurred Progressed	Median Months Disease Free
		Altered group	10	5	25.23	0.408
		Unaltered group	309	136	30.22
15a	ANGPT2: exp>2, amp, mut		Number of Cases, Total	Number of Cases, Deceased	Median Months Overall
	12 altered (3%)	Altered group	12	3	NA	0.641
		Unaltered group	393	174	33.11
			Number of Cases, Total	Number of Cases, Recurred Progressed	Median Months Disease Free
		Altered group	11	6	25.23	0.197
		Unaltered group	308	135	32.59

## Sheet: Table S3A Group1 TK co occur
Dataset	Bladder Cancer TCGA (Robertson et al., Cell 2017 [22])
Samples	Samples with mRNA data (RNA Seq V2) (408 patients/samples)
Query Set	Group 1 TKs: ABL1/2, AXL, BTK, CSF1R, DDR2, EPHA3, EPHB2/3/4, FER, FGFR1, FLT3, FYN, HCK, IGF1R, ITK, JAK1/2/3, LCK, LYN, MET, PDGFRA/B, PTK7, ROR1/2, TEK, TIE1 and ZAP70
Query Qualifiers	EXP>2, AMP
Analysis	Mutual Exclusivity: the analysis tested 465 pairs between the 31 tracks in the OncoPrint
Conditions	Co-occurrence, Significant only
Summary	Queried genes are altered in 275 (67%) of queried patients/samples; 66/465 (14%) pairings were significant at q <0.05
	A	B	Neither	A Not B	B Not A	Both	Log2 Odds Ratio	p-Value	q-Value	Tendency
1	LCK	JAK3	385	4	6	9	>3	<0.001	<0.001	Co-occurrence
2	BTK	ITK	386	6	4	8	>3	<0.001	<0.001	Co-occurrence
3	BTK	LCK	385	6	5	8	>3	<0.001	<0.001	Co-occurrence
4	LCK	ZAP70	378	4	13	9	>3	<0.001	<0.001	Co-occurrence
5	JAK3	ZAP70	376	6	13	9	>3	<0.001	<0.001	Co-occurrence
6	ABL1	TEK	377	9	10	8	>3	<0.001	<0.001	Co-occurrence
7	BTK	JAK3	382	7	8	7	>3	<0.001	<0.001	Co-occurrence
8	DDR2	ABL2	320	56	11	17	>3	<0.001	<0.001	Co-occurrence
9	LCK	ITK	385	7	6	6	>3	<0.001	<0.001	Co-occurrence
10	TIE1	TEK	367	19	9	9	>3	<0.001	<0.001	Co-occurrence
11	ITK	ZAP70	377	5	15	7	>3	<0.001	<0.001	Co-occurrence
12	JAK1	ROR1	372	12	12	8	>3	<0.001	<0.001	Co-occurrence
13	BTK	ZAP70	375	7	15	7	>3	<0.001	<0.001	Co-occurrence
14	FLT3	BTK	380	10	8	6	>3	<0.001	<0.001	Co-occurrence
15	CSF1R	ITK	379	13	6	6	>3	<0.001	<0.001	Co-occurrence
16	PDGFRB	TIE1	365	11	20	8	>3	<0.001	<0.001	Co-occurrence
17	JAK3	ITK	382	10	7	5	>3	<0.001	<0.001	Co-occurrence
18	TIE1	ABL2	357	19	19	9	>3	<0.001	<0.001	Co-occurrence
19	ROR1	ABL1	373	14	11	6	>3	<0.001	0.001	Co-occurrence
20	AXL	MET	349	22	23	10	2.786	<0.001	0.001	Co-occurrence
21	PDGFRB	ROR2	378	14	7	5	>3	<0.001	0.002	Co-occurrence
22	CSF1R	PDGFRB	372	13	13	6	>3	<0.001	0.002	Co-occurrence
23	TEK	EPHA3	363	11	23	7	>3	<0.001	0.002	Co-occurrence
24	JAK1	ITK	377	15	7	5	>3	<0.001	0.002	Co-occurrence
25	DDR2	PDGFRA	320	61	11	12	2.517	<0.001	0.002	Co-occurrence
26	DDR2	ABL1	324	63	7	10	2.877	<0.001	0.002	Co-occurrence
27	ABL1	PDGFRA	370	11	17	6	>3	<0.001	0.002	Co-occurrence
28	TEK	PDGFRA	369	12	17	6	>3	<0.001	0.003	Co-occurrence
29	ROR2	PDGFRA	374	7	18	5	>3	<0.001	0.004	Co-occurrence
30	PDGFRB	PDGFRA	368	13	17	6	>3	<0.001	0.004	Co-occurrence
31	CSF1R	JAK3	375	14	10	5	>3	<0.001	0.004	Co-occurrence
32	ABL1	TIE1	365	11	22	6	>3	<0.001	0.007	Co-occurrence
33	EPHB2	AXL	353	19	24	8	2.631	<0.001	0.007	Co-occurrence
34	PDGFRB	ABL1	373	14	12	5	>3	<0.001	0.008	Co-occurrence
35	PDGFRA	EPHA3	358	16	23	7	2.768	<0.001	0.009	Co-occurrence
36	ABL1	EPHA3	363	11	24	6	>3	<0.001	0.009	Co-occurrence
37	ROR1	DDR2	321	10	63	10	2.349	<0.001	0.01	Co-occurrence
38	ROR2	ABL1	379	8	13	4	>3	<0.001	0.011	Co-occurrence
39	FLT3	LCK	379	12	9	4	>3	<0.001	0.011	Co-occurrence
40	ROR1	TIE1	362	14	22	6	2.818	0.001	0.015	Co-occurrence
41	JAK2	LCK	366	25	8	5	>3	0.001	0.015	Co-occurrence
42	DDR2	TEK	322	64	9	9	2.331	0.002	0.017	Co-occurrence
43	FLT3	JAK3	377	12	11	4	>3	0.002	0.019	Co-occurrence
44	AXL	CSF1R	359	26	13	6	2.672	0.002	0.021	Co-occurrence
45	AXL	PDGFRB	359	26	13	6	2.672	0.002	0.021	Co-occurrence
46	PTK7	PDGFRB	368	17	14	5	2.951	0.002	0.021	Co-occurrence
47	TIE1	EPHA3	353	21	23	7	2.355	0.002	0.024	Co-occurrence
48	CSF1R	BTK	375	15	10	4	>3	0.003	0.025	Co-occurrence
49	IGF1R	EPHB3	351	9	38	6	2.622	0.003	0.026	Co-occurrence
50	TIE1	PDGFRA	359	22	17	6	2.526	0.003	0.026	Co-occurrence
51	JAK2	JAK3	364	25	10	5	2.864	0.003	0.026	Co-occurrence
52	MET	JAK1	357	27	14	6	2.503	0.003	0.028	Co-occurrence
53	JAK2	ZAP70	358	24	16	6	2.484	0.003	0.028	Co-occurrence
54	EPHB2	MET	351	20	26	7	2.24	0.003	0.03	Co-occurrence
55	PTK7	AXL	356	16	26	6	2.36	0.005	0.039	Co-occurrence
56	LYN	ITK	370	22	8	4	>3	0.005	0.039	Co-occurrence
57	TEK	ABL2	363	13	23	5	2.602	0.005	0.041	Co-occurrence
58	DDR2	TIE1	314	62	17	11	1.712	0.005	0.041	Co-occurrence
59	LYN	JAK1	363	21	15	5	2.527	0.006	0.047	Co-occurrence
60	ROR2	TIE1	368	8	24	4	2.939	0.006	0.048	Co-occurrence
61	ROR2	ABL2	368	8	24	4	2.939	0.006	0.048	Co-occurrence
62	CSF1R	ABL2	362	14	23	5	2.491	0.007	0.048	Co-occurrence
63	PDGFRB	ABL2	362	14	23	5	2.491	0.007	0.048	Co-occurrence
total						422

## Sheet: Table S3B Group2 TK co occur
Dataset	Bladder Cancer TCGA (Robertson et al., Cell 2017 [22])
Samples	Samples with mRNA data (RNA Seq V2) (408 patients/samples)
Query Set	Group 2 TKs: DDR1, EPHA1, EPHB6, ERBB2/3/4, FGFR2/3, INSR, LMTK2, MERTK, MST1R, PTK2/6, SRC, SRMS, STYK1, TNK1/2, TXK, and TYK2
Query Qualifiers	EXP>2, AMP
Analysis	Mutual Exclusivity: The analysis tested 210 pairs between the 21 tracks in the OncoPrint
Conditions	Co-occurrence, Significant only
Summary	Queried genes are altered in 280 (69%) of queried patients/samples; 12/210 pairings were significant (6%) at q <0.05
	A	B	Neither	A Not B	B Not A	Both	Log2 Odds Ratio	p-Value	q-Value	Tendency
1	TYK2	INSR	363	24	7	10	>3	<0.001	<0.001	Co-occurrence
2	ERBB2	TXK	340	42	10	12	>3	<0.001	<0.001	Co-occurrence
3	SRMS	PTK6	354	28	12	10	>3	<0.001	<0.001	Co-occurrence
4	FGFR3	MST1R	370	19	8	7	>3	<0.001	<0.001	Co-occurrence
5	TXK	ERBB3	354	13	28	9	>3	<0.001	0.002	Co-occurrence
6	SRC	MST1R	361	28	8	7	>3	<0.001	0.003	Co-occurrence
7	LMTK2	ERBB3	350	17	28	9	2.726	<0.001	0.005	Co-occurrence
8	FGFR3	INSR	367	20	11	6	>3	<0.001	0.007	Co-occurrence
9	ERBB2	ERBB3	326	41	24	13	2.107	<0.001	0.007	Co-occurrence
10	MERTK	LMTK2	359	19	19	7	2.799	<0.001	0.012	Co-occurrence
11	PTK2	SRC	316	53	22	13	1.817	0.001	0.028	Co-occurrence
12	ERBB2	STYK1	327	43	23	11	1.863	0.002	0.037	Co-occurrence
total						114

## Sheet: Table S3C Group3 co occur
Dataset	Bladder Cancer TCGA (Robertson et al., Cell 2017 [22])
Samples	Samples with mRNA data (RNA Seq V2) (408 patients/samples)
Query Set	Group 3 TKs: AATK, ALK, BLK, BMX, CSK, EGFR, EPHA10, EPHA2, EPHA4, EPHA5, EPHA6, EPHA7, EPHA8, EPHB1, FES, FGFR4, FGR, FLT1, FRK, INSRR, KDR, KIT, LMTK3, LTK, MATK, MUSK, NTRK1, NTRK2, NTRK3, PTK2B, RET, ROS1, RYK, SYK, TYRO3, VEGFR3, YES1
Query Qualifiers	EXP>2, AMP
Analysis	Mutual Exclusivity: The analysis tested 666 pairs between the 37 tracks in the OncoPrint
Conditions	Co-occurrence, Significant only (no Mutual Exclusivity observed)
Summary	Queried genes are altered in 302 (74%) of queried patients/samples; 16/666 pairings were significant (2.4%) at q <0.05
	A	B	Neither	A Not B	B Not A	Both	Log2 Odds Ratio	p-Value	q-Value	Tendency
1	INSRR	NTRK1	369	5	4	26	>3	<0.001	<0.001	Co-occurrence
2	FLT1	KDR	377	8	9	10	>3	<0.001	<0.001	Co-occurrence
3	KDR	FLT4	381	11	4	8	>3	<0.001	<0.001	Co-occurrence
4	FLT1	FLT4	381	11	5	7	>3	<0.001	<0.001	Co-occurrence
5	EPHA6	EPHB1	366	12	17	9	>3	<0.001	<0.001	Co-occurrence
6	EPHA8	FGFR4	360	17	18	9	>3	<0.001	0.001	Co-occurrence
7	KDR	KIT	370	12	15	7	>3	<0.001	0.002	Co-occurrence
8	EPHB1	RYK	349	16	29	10	2.911	<0.001	0.003	Co-occurrence
9	MUSK	SYK	382	14	4	4	>3	<0.001	0.013	Co-occurrence
10	BLK	SYK	396	0	6	2	>3	<0.001	0.023	Co-occurrence
11	BLK	PTK2B	395	0	7	2	>3	<0.001	0.027	Co-occurrence
12	AATK	LTK	368	24	7	5	>3	<0.001	0.039	Co-occurrence
13	NTRK2	SYK	388	8	5	3	>3	<0.001	0.039	Co-occurrence
14	BLK	CSK	392	0	10	2	>3	<0.001	0.039	Co-occurrence
15	EPHB1	FRK	369	21	9	5	>3	0.001	0.045	Co-occurrence
16	EPHA6	EPHA8	363	15	20	6	2.86	0.001	0.046	Co-occurrence
total						115

## Sheet: Table S3D ctRTK co occur
Dataset	Bladder Cancer TCGA (Robertson et al., Cell 2017 [22])
Samples	Samples with mRNA data (RNA Seq V2) (408 patients/samples)							Legend	group 1	group 2	group 3
Query Set	ctRTKs: AXL, CSF1R, FLT1, FLT3, FLT4, KDR, KIT, MET, MST1R, NTRK1, NTRK2, RET, ROS1, TEK, DDR1, DDR2, MERTK, NTRK3 and TYRO3
Query Qualifiers	EXP>2, AMP, MUT
Analysis	Mutual Exclusivity: The analysis tested 171 pairs between the 19 tracks in the OncoPrint
Conditions	Co-occurrence, Significant only (no Mutual Exclusivity observed)
Summary	Queried genes are altered in 282 (69%) of queried patients/samples; 15/171 pairings (9%) were significant (q <0.05)
	A	B	Neither	A Not B	B Not A	Both	Log2 Odds Ratio	p-Value	q-Value	Tendency
1	FLT4	KDR	360	11	22	11	>3	<0.001	<0.001	Co-occurrence
2	NTRK1	DDR2	309	15	59	21	2.874	<0.001	<0.001	Co-occurrence
3	FLT1	KDR	357	14	22	11	>3	<0.001	<0.001	Co-occurrence
4	FLT1	FLT4	366	16	13	9	>3	<0.001	<0.001	Co-occurrence
5	FLT1	FLT3	361	17	18	8	>3	<0.001	0.002	Co-occurrence
6	FLT4	TEK	362	15	20	7	>3	<0.001	0.007	Co-occurrence
7	KDR	MET	335	22	36	11	2.218	<0.001	0.011	Co-occurrence
8	TEK	DDR2	310	14	67	13	2.103	<0.001	0.012	Co-occurrence
9	KDR	TEK	352	25	19	8	2.568	<0.001	0.012	Co-occurrence
10	AXL	MET	333	24	36	11	2.084	<0.001	0.014	Co-occurrence
11	KDR	KIT	348	25	23	8	2.276	0.002	0.027	Co-occurrence
12	CSF1R	DDR2	307	17	67	13	1.809	0.002	0.027	Co-occurrence
13	AXL	CSF1R	347	27	22	8	2.224	0.002	0.027	Co-occurrence
14	FLT1	TEK	358	19	21	6	2.429	0.004	0.045	Co-occurrence
15	NTRK2	TEK	364	13	22	5	2.67	0.004	0.049	Co-occurrence
total						150
Dataset	Bladder Cancer (TCGA, Cell 2017 [22])
Samples	Samples with mRNA data (RNA Seq V2) (408 patients/samples)
Query Set	ctRTKs (14 of 19): AXL, CSF1R, DDR2, FLT3, KDR, MERTK, MET, NTRK1, NTRK2, NTRK3, RET, ROS1, TEK, TYRO3
Query Qualifiers	EXP>2, AMP
Analysis	Mutual Exclusivity: The analysis tested 91 pairs between the 14 tracks in the OncoPrint
Conditions	Co-occurrence, Significant only (no Mutual Exclusivity observed)
Summary	Queried genes are altered in 186 (46%) of queried patients/samples; 6/91 pairings (6.6%) were significant (q <0.05)
	A	B	Neither	A Not B	B Not A	Both	Log2 Odds Ratio	p-Value	q-Value	Tendency
1	DDR2	NTRK1	321	53	10	20	>3	<0.001	<0.001	Co-occurrence
2	KDR	TEK	373	13	12	6	>3	<0.001	0.002	Co-occurrence
3	AXL	MET	349	22	23	10	2.786	<0.001	0.002	Co-occurrence
4	DDR2	TEK	322	64	9	9	2.331	0.002	0.036	Co-occurrence
5	AXL	CSF1R	359	26	13	6	2.672	0.002	0.036	Co-occurrence
6	DDR2	KDR	321	64	10	9	2.174	0.003	0.039	Co-occurrence
total						60

## Sheet: Table S4A PanCancer 700 Genes
nCounter® PanCancer Progression Panel - Gene and Probe Details
Gene Name	Alias / Previous Symbol	Target Sequence	Official Full Name	Other targets or Isoform Information	HUGO name if different	Angiogenesis	EMT	ECM	Metastasis	EMT Spectrum	Progression Categories	Annotation	# of Categories	Angiogenesis2	Cancer Metabolism	ECM Layers	ECM Remodeling	EMT2	Hypoxia	Metastasis3	Transcription Factor	Tumor Growth	Tumor Invasion	# of annotations	Angiogenesis Response	Vasculogenesis	Blood Coagulation	Sprouting Angiogenesis	Negative Reg of Angiogenesis	Positive Reg of Angiogenesis	Reg of Angiogenesis	VEGFA Signaling	Fibrosis	Choline Cancer Metabolism	Regulation of Metabolism	Carbon Cancer Metabolism	Basal Lamina	Basement Membrane	Plasma Membrane	Integral to Membrane	Collagen Family	ECM Structure	ECM Receptor Interaction	MMP Remodeling	LOX Remodeling	TGFB Signaling	Cellular Growth Factor	Cell Cycle	Cell Proliferation
AAMP		GGGGTGAAGATGACAAAGCCTTCGTATGGCGGCTCAGCGATGGGGAGCTGCTCTTTGAGTGTGCAGGCCATAAAGACTCTGTGACTTGTGCTGGTTTCAG	angio associated migratory cell protein			+					Angiogenesis, ECM Layers	Angiogenesis Response, Plasma Membrane	2	+		+								2	+														+
ABI3BP	ABI family, member 3 (NESH) binding protein	TATGATTCTAATCAAGCTGTATGTAGAGACTGAATGTGAAGTCAAGTCTGAGCACAAAAAGATAATGCACGATGAGATTGCCTACCATTTTATAGGATAT	ABI family member 3 binding protein					+			ECM Layers	Collagen Family, ECM Structure	1			+								2																	+	+
ACHE	YT;acetylcholinesterase (YT blood group),acetylcholinesterase (Yt blood group)	CGACCAGCGCAGGTCCTGGTGAACCACGAATGGCACGTGCTGCCTCAAGAAAGCGTCTTCCGGTTCTCCTTCGTGCCTGTGGTAGATGGAGACTTCCTCA	acetylcholinesterase (Cartwright blood group)					+			ECM Layers, Tumor Growth, Tumor Invasion	Basal Lamina, Cell Adhesion, Cell Proliferation, Collagen Family, Plasma Membrane	3			+						+	+	5													+		+		+								+
ACTG2	ACTL3,ACTA3	TTATTGGCATGGAGTCCGCTGGAATTCATGAGACAACCTACAATTCCATCATGAAGTGTGACATTGACATCCGTAAGGACTTATATGCCAACAATGTCCT	actin, gamma 2, smooth muscle, enteric						+		Metastasis	Metastasis Response	1							+				1
ACVR1	ACVRLK2;activin A receptor, type I	AGATATGAGGAAGGTAGTCTGTGTGGATCAACAAAGGCCAAACATACCCAACAGATGGTTCTCAGACCCGACATTAACCTCTCTGGCCAAGCTAATGAAA	activin A receptor type 1					+			ECM Layers, Tumor Growth, Tumor Invasion	Cell Cycle, Cellular Differentiation, Cellular Growth Factor, Plasma Membrane, TGFB Signaling	3			+						+	+	5															+							+	+	+
ACVR1C	activin A receptor, type IC	GGAATTTTGCCACCATGTGACTTATTGGGGCAGAGAAAACTCAGGGTTGTCTTTGAGTCTGCACAAAAGCACCAGGGAACCTGCTTAGCAAATCGTCTGA	activin A receptor type 1C					+			ECM Layers, Tumor Growth	Cellular Growth Factor, Integral to Membrane, TGFB Signaling	2			+						+		3																+						+	+
ACVRL1	ACVRLK1,ORW2;activin A receptor type II-like 1,activin A receptor type IL	TCTGCCCGACTCACCGCGCTGCGGATCAAGAAGACACTACAAAAAATTAGCAACAGTCCAGAGAAGCCTAAAGTGATTCAATAGCCCAGGAGCACCTGAT	activin A receptor like type 1			+		+			Angiogenesis, Tumor Growth	Angiogenesis Response, Cell Proliferation, Cellular Growth Factor, Positive Regulation of Angiogenesis, Sprouting Angiogenesis, TGFB Signaling	2	+								+		6	+			+		+																+	+		+
ADAM15	a disintegrin and metalloproteinase domain 15 (metargidin)	CCTATGGCTGCTTTCTGCGGAAATATGTTTGTGGAGCCGGGCGAGCAGTGTGACTGTGGCTTCCTGGATGACTGCGTCGATCCCTGCTGTGATTCTTTGA	ADAM metallopeptidase domain 15			+		+			Angiogenesis, ECM Layers, ECM Remodeling, EMT, Tumor Invasion	Angiogenesis Response, Cell Adhesion, Cellular Differentiation, Collagen Family, Epithelial to Mesenchymal Transition, Integral to Membrane, MMP Remodeling	5	+		+	+	+					+	7	+															+	+			+
ADAM17	TACE;tumor necrosis factor, alpha, converting enzyme	AGAACGCAGCAATAAAGTTTGTGGGAACTCGAGGGTGGATGAAGGAGAAGAGTGTGATCCTGGCATCATGTATCTGAACAACGACACCTGCTGCAACAGC	ADAM metallopeptidase domain 17					+			ECM Layers, ECM Remodeling, Tumor Growth, Tumor Invasion, Hypoxia, Tumor Growth, Tumor Invasion	Cell Adhesion, Cell Proliferation, Cellular Growth Factor, Hypoxia Response, MMP Remodeling, Plasma Membrane	5			+	+		+			+	+	6															+					+			+		+
ADAM28	a disintegrin and metalloproteinase domain 28	AGGGGGAGTGTTCTCTCAAGAAGAAAGCGTCATGATATTGCTCAGTTAATCACAGCAACAGAACTTGCTGGAACGACTGTGGGTCTTGCATTTATGTCTA	ADAM metallopeptidase domain 28					+			ECM Layers, ECM Remodeling	Integral to Membrane, MMP Remodeling, Plasma Membrane	2			+	+							3															+	+				+
ADAM8	a disintegrin and metalloproteinase domain 8	TGCTGGAGGTGGTGAATCACGTGGACAAGCTATATCAGAAACTCAACTTCCGTGTGGTCCTGGTGGGCCTGGAGATTTGGAATAGTCAGGACAGGTTCCA	ADAM metallopeptidase domain 8			+		+			Angiogenesis, ECM Layers, ECM Remodeling, Tumor Invasion	Angiogenesis Response, Cell Adhesion, Cellular Differentiation, MMP Remodeling, Plasma Membrane	4	+		+	+						+	5	+														+					+
ADAM9	CORD9;a disintegrin and metalloproteinase domain 9 (meltrin gamma),cone rod dystrophy 9	TGTCTTGCCACAGACCCGGTATGTGGAGCTGTTCATTGTCGTAGACAAGGAAAGGTATGACATGATGGGAAGAAATCAGACTGCTGTGAGAGAAGAGATG	ADAM metallopeptidase domain 9					+			ECM Layers, ECM Remodeling, Tumor Growth, Tumor Invasion	Cell Adhesion, Cellular Growth Factor, Collagen Family, Integral to Membrane, MMP Remodeling, Plasma Membrane	4			+	+					+	+	6															+	+	+			+			+
ADAMTS1	a disintegrin-like and metalloprotease (reprolysin type) with thrombospondin type 1 motif, 1	GGTGTTGTCTTGAGGTACAGCGGCTCCTCTGCGGCATTGGAAAGAATTCGCAGCTTTAGCCCTCTCAAAGAGCCCTTGACCATCCAGGTTCTTACTGTGG	ADAM metallopeptidase with thrombospondin type 1 motif 1					+			ECM Layers, ECM Remodeling, Tumor Growth, Tumor Invasion	Basement Membrane, Cell Proliferation, Cellular Differentiation, MMP Remodeling	4			+	+					+	+	4														+						+					+
ADAMTS12	a disintegrin-like and metalloprotease (reprolysin type) with thrombospondin type 1 motif, 12	CAGAGGCACCAACATTTCGGCAGATGCAGTGCAGTGAATTTGACACTGTTCCCTACAAGAATGAACTCTACCACTGGTTTCCCATTTTTAACCCAGCACA	ADAM metallopeptidase with thrombospondin type 1 motif 12					+			ECM Layers, ECM Remodeling	ECM Structure, MMP Remodeling	2			+	+							2																		+		+
ADAMTS8	a disintegrin-like and metalloprotease (reprolysin type) with thrombospondin type 1 motif, 8	AGTTGTTCTGCCGAGCCCGGGGGAGGAGCGAGTTCAAAGTGTTCGAGGCCAAGGTGATTGATGGCACCCTGTGTGGGCCAGAAACACTGGCCATCTGTGT	ADAM metallopeptidase with thrombospondin type 1 motif 8					+			ECM Layers, ECM Remodeling, Tumor Growth	Cell Proliferation, ECM Structure, MMP Remodeling	3			+	+					+		3																		+		+					+
ADAP1	CENTA1;centaurin, alpha 1	GTGAGGGTTTTCTCTGGAAGCGTGGCCGGGACAACGGGCAGTTTTTGAGCCGGAAGTTTGTGCTGACAGAACGAGAGGGTGCTCTGAAGTATTTCAACAG	ArfGAP with dual PH domains 1				+				ECM Layers, EMT	Epithelial to Mesenchymal Transition, Plasma Membrane	2			+		+						2															+
ADD1	adducin 1 (alpha)	ACGGTGTAAATTGGCAGCGTTTTATAGACTAGCAGATCTCTTTGGGTGGTCTCAGCTTATCTACAATCATATCACAACCAGAGTGAACTCCGAGCAGGAA	adducin 1			+					Angiogenesis, ECM Layers, Transcription Factor, Tumor Invasion	Cellular Differentiation, Plasma Membrane, Positive Regulation of Angiogenesis, Transcription Factor	4	+		+					+		+	4						+									+
ADM2		CCTGCAGCAACAATACCTGCACGGCTTTGCACACGTAAACCTAGGCTGGTCTACACGCAGTGCTGGTACGTCAAGGAGCCTAAACACCCTGAAATTGTGA	adrenomedullin 2			+					Angiogenesis	Angiogenesis Response, Positive Regulation of Angiogenesis	1	+										2	+					+
ADRA2B	ADRA2L1,ADRA2RL1;adrenergic, alpha-2B-, receptor	GCCTGGCTTCAACATTGGGCCAGTAGGCATCTTAGCTTGGCAGGTGTCGGGGGAATGGGCCAGATGGACCTGCTAGATTTGGAAGGGCACCGAGGGAGTT	adrenoceptor alpha 2B			+					Angiogenesis, ECM Layers, Tumor Growth	Angiogenesis Response, Blood Coagulation, Cellular Growth Factor, Plasma Membrane, Vasculogenesis	3	+		+						+		5	+	+	+												+								+
AEBP1	AE-binding protein 1	CACGCGGAGGGCTACACCCCGAGCGCCAAGACCTGCAATGTTGACTATGACATCGGGGCCACTCAGTGCAACTTCATCCTGGCTCGCTCCAACTGGAAGC	AE binding protein 1					+			ECM Layers, Transcription Factor, Tumor Invasion	Cell Adhesion, Cellular Differentiation, ECM Structure, Transcription Factor	3			+					+		+	4																		+
AGGF1		CTTCTGGCCTCTGGTTTTCCGACTGCTTATCCGACGCTCCTCCCTCTGTCTCTGTAGCTGGAGAAGGTAGTTTCCAGGAAAGTTTTCCGGTTTGCAGGCC	angiogenic factor with G-patch and FHA domains 1			+					Angiogenesis, Tumor Growth, Tumor Invasion	Angiogenesis Response, Cell Adhesion, Cell Proliferation, Cellular Differentiation, Positive Regulation of Angiogenesis, Vasculogenesis	3	+								+	+	6	+	+				+																			+
AGR2	anterior gradient 2 homolog (Xenopus laevis)	GACCCATCTCTGACAGTTAGAGCCGATATCACTGGAAGATATTCAAATCGTCTCTATGCTTACGAACCTGCAGATACAGCTCTGTTGCTTGACAACATGA	anterior gradient 2, protein disulphide isomerase family member				+			Epi	EMT	Epithelial to Mesenchymal Transition	1					+						1
AGRN	AGRIN;agrin proteoglycan	TGTGCGGAGATGCGCTGTGAGTTCGGTGCGCGGTGCGTGGAGGAGTCTGGCTCAGCCCACTGTGTCTGCCCGATGCTCACCTGTCCAGAGGCCAACGCTA	agrin					+			ECM Layers, ECM Remodeling	Basal Lamina, ECM Receptor Interation, ECM Structure, Plasma Membrane	2			+	+							4													+		+			+	+
AGT	SERPINA8;serpin peptidase inhibitor, clade A, member 8	CCCGCCATTCTGCACACCGAGCTGAACCTGCAAAAATTGAGCAATGACCGCATCAGGGTGGGGGAGGTGCTGAACAGCATTTTTTTTGAGCTTGAAGCGG	angiotensinogen			+		+			Angiogenesis, ECM Layers, Tumor Growth	Cellular Growth Factor, Fibrosis, Negative Regulation of Angiogenesis, Vasculogenesis	3	+		+						+		4		+			+				+														+
AHNAK	AHNAK nucleoprotein (desmoyokin)	CCCAAGATCTCCATGCCTGATATTGACTTAAACCTGAAAGGACCCAAAGTGAAGGGCGATGTGGATGTTACCCTTCCTAAAGTGGAAGGTGACCTCAAGG	AHNAK nucleoprotein				+				EMT	Epithelial to Mesenchymal Transition	1					+						1
AKAP12	A kinase (PRKA) anchor protein (gravin) 12,A kinase (PRKA) anchor protein 12	TCACAGATGATGGGCAGGAGGAGACACCCGAAATAATCGAACAGATTCCTTCTTCAGAAAGCAATTTAGAAGAGCTAACACAACCCACTGAGTCCCAGGC	A-kinase anchoring protein 12				+		+	Mes	ECM Layers, EMT, Metastasis	Epithelial to Mesenchymal Transition, Metastasis Suppressors, Plasma Membrane	3			+		+		+				3															+
AKAP2	PRKA2;A kinase (PRKA) anchor protein 2	CCTTTAAAACTGCCAAGGGAGCTCTAACTTGAAGCCACATCCTACAGATGGCAGCCCAAATAGCACATGGGCAATTGGCACCATCTTTATATGGTTGAGT	A-kinase anchoring protein 2				+			Mes	EMT	Epithelial to Mesenchymal Transition	1					+						1
AKT1	v-akt murine thymoma viral oncogene homolog 1	TTCTTTGCCGGTATCGTGTGGCAGCACGTGTACGAGAAGAAGCTCAGCCCACCCTTCAAGCCCCAGGTCACGTCGGAGACTGACACCAGGTATTTTGATG	AKT serine/threonine kinase 1			+	+		+		Angiogenesis, Cancer Metabolism, ECM Layers, EMT, Tumor Invasion, Tumor Growth	Carbon Cancer Metabolism, Cell Proliferation, Cellular Differentiation, Choline Cancer Metabolism, HIF1A Signaling, Plasma Membrane, VEGFA Signaling	6	+	+	+		+				+	+	7								+		+		+			+										+
AKT2	v-akt murine thymoma viral oncogene homolog 2	CGTGGTCCAGAAGAAGCTCCTGCCACCCTTCAAACCTCAGGTCACGTCCGAGGTCGACACAAGGTACTTCGATGATGAATTTACCGCCCAGTCCATCACA	AKT serine/threonine kinase 2			+			+		Angiogenesis, Cancer Metabolism, ECM Layers, Hypoxia	Carbon Cancer Metabolism, Choline Cancer Metabolism, HIF1A Signaling, Plasma Membrane, VEGFA Signaling	4	+	+	+			+					5								+		+		+			+
AKT3	v-akt murine thymoma viral oncogene homolog 3	GCCAGTTAATGAAAACAGAACGACCAAAGCCAAACACATTTATAATCAGATGTCTCCAGTGGACTACTGTTATAGAGAGAACATTTCATGTAGATACTCC	AKT serine/threonine kinase 3			+	+		+	Mes	Angiogenesis, Cancer Metabolism, ECM Layers, EMT, Hypoxia	Carbon Cancer Metabolism, Choline Cancer Metabolism, Epithelial to Mesenchymal Transition, HIF1A Signaling, Plasma Membrane, VEGFA Signaling	5	+	+	+		+	+					6								+		+		+			+
ALB		TCTTACCAAAGTCCACACGGAATGCTGCCATGGAGATCTGCTTGAATGTGCTGATGACAGGGCGGACCTTGCCAAGTATATCTGTGAAAATCAAGATTCG	albumin					+			Angiogenesis, ECM Layers	Basement Membrane, Blood Coagulation, Stem Cell Associated	2	+		+								3			+											+
ALDOA	aldolase A, fructose-bisphosphate	AGGCTGGCTTGCCCGCGCTCTTTCTTCCCTCGTGACAGTGGTGTGTGGTGTCGTCTGTGAATGCTAAGTCCATCACCCTTTCCGGCACACTGCCAAATAA	aldolase, fructose-bisphosphate A						+		Angiogenesis, Cancer Metabolism, Hypoxia, Tumor Invasion	Blood Coagulation, Cellular Differentiation, HIF1A Signaling, Regulation of Metabolism	4	+	+				+				+	4			+								+
ALOX5		GTCAAGATCAGCAACACTATTTCTGAGCGGGTCATGAATCACTGGCAGGAAGACCTGATGTTTGGCTACCAGTTCCTGAATGGCTGCAACCCTGTGTTGA	arachidonate 5-lipoxygenase				+				EMT	Epithelial to Mesenchymal Transition	1					+						1
AMH		GACCTCCGCGCCGAGCGCTCCGTACTCATCCCCGAGACCTACCAGGCCAACAATTGCCAGGGCGTGTGCGGCTGGCCTCAGTCCGACCGCAACCCGCGCT	anti-Mullerian hormone					+			Transcription Factor, Tumor Growth	Cellular Growth Factor, TGFB Signaling, Transcription Factor	2								+	+		3																						+	+
ANG	angiogenin, ribonuclease, RNase A family, 5	AGTACCGAGCCACAGCGGGGTTCAGAAACGTTGTTGTTGCTTGTGAAAATGGCTTACCTGTCCACTTGGATCAGTCAATTTTCCGTCGTCCGTAACCAGC	angiogenin			+		+			Angiogenesis, ECM Layers, Hypoxia, Tumor Growth	Angiogenesis Response, Basal Lamina, Cell Proliferation, Hypoxia Response	4	+		+			+			+		4	+												+												+
ANGPT1		GTGGTAGTTATGTGAAGTCACCAAGGTTCTTGACCGTGAATCTGGAGCCGTTTGAGTTCACAAGAGTCTCTACTTGGGGTGACAGTGCTCACGTGGCTCG	angiopoietin 1			+			+		Angiogenesis, Hypoxia, Tumor Invasion	Angiogenesis Response, Cell Adhesion, HIF1A Signaling, Hypoxia Response, Sprouting Angiogenesis, Vasculogenesis	3	+					+				+	6	+	+		+
ANGPT2		TCGCTCAAGGCCACAACCATGATGATCCGACCAGCAGATTTCTAAACATCCCAGTCCACCTGAGGAACTGTCTCGAACTATTTTCAAAGACTTAAGCCCA	angiopoietin 2			+			+		Angiogenesis, ECM Layers, Hypoxia	Angiogenesis Response, Blood Coagulation, HIF1A Signaling, Hypoxia Response, Negative Regulation of Angiogenesis, Plasma Membrane, Positive Regulation of Angiogenesis	3	+		+			+					7	+		+		+	+									+
ANGPTL2	angiopoietin-like 2	TGGCTGCCATGGGAGCTGTTGCAGGCCAGGAGGACGGTTTTGAGGGCACTGAGGAGGGCTCGCCAAGAGAGTTCATTTACCTAAACAGGTACAAGCGGGC	angiopoietin like 2				+			Mes	EMT	Epithelial to Mesenchymal Transition	1					+						1
ANGPTL4	angiopoietin-like 4	AGAGCCGGGTGGACCCTGAGGTCCTTCACAGCCTGCAGACACAACTCAAGGCTCAGAACAGCAGGATCCAGCAACTCTTCCACAAGGTGGCCCAGCAGCA	angiopoietin like 4			+					Angiogenesis, Hypoxia	Angiogenesis Response, Hypoxia Response, Positive Regulation of Angiogenesis	2	+					+					3	+					+
ANPEP	CD13,PEPN;alanyl (membrane) aminopeptidase	CCGGACTTAATCCGGAAGCAGGACGCCACCTCTACCATCATCAGCATTACCAACAACGTCATTGGGCAAGGTCTGGTCTGGGACTTTGTCCAGAGCAACT	alanyl aminopeptidase, membrane			+					Angiogenesis, ECM Layers	Angiogenesis Response, Plasma Membrane, Stem Cell Associated	2	+		+								3	+														+
ANXA2P2	ANX2P2,ANX2L2,LPC2B	ACACTAAGGGCGACTACCAGAAAGCGCTGCTGTACCTGTGTGGTGGAGACGACTGAAGCCCGACACAGCCTGAGCGTCCAGAAATGGTGCTCACCATGCT	annexin A2 pseudogene 2	ANXA2 (NM_001002858;NM_001136015;NM_004039;NM_001002857)		+		+			Angiogenesis, ECM Layers, Tumor Invasion	Angiogenesis Response, Basement Membrane, Cellular Differentiation, Collagen Family, ECM Structure, Plasma Membrane	3	+		+							+	6	+													+	+		+	+
AP1M2	adaptor-related protein complex 1, mu 2 subunit,adaptor-related protein complex 1 mu 2 subunit	GCCACCATGTCCGCCTCGGCTGTCTTCATTCTGGACGTTAAGGGCAAGCCATTGATCAGCCGCAACTACAAGGGCGATGTGGCCATGAGCAAGATTGAGC	adaptor related protein complex 1 mu 2 subunit				+			Epi	EMT	Epithelial to Mesenchymal Transition	1					+						1
APC	adenomatosis polyposis coli,adenomatous polyposis coli	AAACAGCCACCACTTCTCCTAGAGGAGCCAAGCCATCTGTGAAATCAGAATTAAGCCCTGTTGCCAGGCAGACATCCCAAATAGGTGGGTCAAGTAAAGC	APC, WNT signaling pathway regulator						+		Tumor Growth	Cell Proliferation	1									+		1																									+
APOD		TGGAACTGTGAATCAAATCGAAGGTGAAGCCACCCCAGTTAACCTCACAGAGCCTGCCAAGCTGGAAGTTAAGTTTTCCTGGTTTATGCCATCGGCACCG	apolipoprotein D			+					Angiogenesis, Tumor Growth, Tumor Invasion	Angiogenesis Response, Cell Adhesion, Cell Proliferation, Cellular Growth Factor	3	+								+	+	4	+																						+		+
APOE	AD2;Alzheimer disease 2 (APOE*E4-associated, late onset)	GGGCTGCGTTGCTGGTCACATTCCTGGCAGGATGCCAGGCCAAGGTGGAGCAAGCGGTGGAGACAGAGCCGGAGCCCGAGCTGCGCCAGCAGACCGAGTG	apolipoprotein E					+			ECM Layers, Tumor Growth	Cell Proliferation, ECM Structure, Plasma Membrane, Stem Cell Associated	2			+						+		4															+			+							+
APOH	B2G1;apolipoprotein H (beta-2-glycoprotein I)	TGCCACAACATGCGATGTTTGGAAATGATACAATTACCTGCACGACACATGGAAATTGGACTAAATTACCAGAATGCAGGGAAGTAAAATGCCCATTCCC	apolipoprotein H			+		+			Angiogenesis, ECM Layers, Tumor Growth, Tumor Invasion	Blood Coagulation, Cell Proliferation, Cellular Differentiation, ECM Structure, Negative Regulation of Angiogenesis	4	+		+						+	+	5			+		+													+							+
AQP1	CO;Colton blood group,aquaporin 1 (channel-forming integral protein, 28kDa),aquaporin 1 (channel-forming integral protein, 28kDa, CO blood group),aquaporin 1	CTGGGATTCTACCGTAATTGCTTTGTGCCTTTGGGCACGGCCCTCCTTCTTTTCCTAACATGCACCTTGCTCCCAATGGTGCTTGGAGGGGGAAGAGATC	aquaporin 1 (Colton blood group)			+					Angiogenesis, ECM Layers	Integral to Membrane, Plasma Membrane, Positive Regulation of Angiogenesis	2	+		+								3						+									+	+
ARAP2	CENTD1;centaurin, delta 1	ATCACTGGCACCTGTGTTGTGATAGTTCACGAACTCAGACGGAGTGGATGACCAGTATCTTTATTGCCCAGCATGAATATGATATATGGCCACCAGCTGG	ArfGAP with RhoGAP domain, ankyrin repeat and PH domain 2				+				EMT	Epithelial to Mesenchymal Transition	1					+						1
AREG	amphiregulin B, AREGB, schwannoma-derived growth factor, SDGF	ACAAGACGGAAAGTGAAAATACTTCAGATAAACCCAAAAGAAAGAAAAAGGGAGGCAAAAATGGAAAAAATAGAAGAAACAGAAAGAAGAAAAATCCATG	amphiregulin				+				ECM Layers, EMT, Tumor Growth	Cell Proliferation, Cellular Growth Factor, Epithelial to Mesenchymal Transition, Integral to Membrane	3			+		+				+		4																+							+		+
ARHGAP32		CTCCGTTCAGCTAAAAGTGAGGAGTCTCTTACATCTCTCCATGCAGTTGATGGTGATTCTAAGCTCTTCCGACCCAGAAGACCCAGATCTTCCAGTGATG	Rho GTPase activating protein 32				+			Epi	ECM Layers, EMT	Epithelial to Mesenchymal Transition, Plasma Membrane	2			+		+						2															+
ARHGDIB	RAP1GN1,GDIA2,GDID4;Rho GDP dissociation inhibitor (GDI) beta	ATGCATCTTTTCCCACCCTGTCACTCAACGTGGTCCCTAGAACAAGAGGCTTAAAACCGGGCTTTCACCCAACCTGCTCCCTCTGATCCTCCATCAGGGC	Rho GDP dissociation inhibitor beta				+		+		EMT, Metastasis, Tumor Invasion	Cell Adhesion, Epithelial to Mesenchymal Transition, Metastasis Suppressors	3					+		+			+	3
ASPN	asporin (LRR class 1)	ATAACTTCTACTTTTAGGAGGACTACTCTCTTCTGACAGTCCTAGACTGGTCTTCTACACTAAGACACCATGAAGGAGTATGTGCTCCTATTATTCCTGG	asporin				+	+		Mes	ECM Layers, EMT, Tumor Growth	Cellular Growth Factor, ECM Structure, Epithelial to Mesenchymal Transition	3			+		+				+		3																		+					+
ATPIF1	ATPIF1;ATPase inhibitory factor 1	CCGTGTCCTTGTAGAGCACAGAGTAGAGAACAACTGGCAGCTTTGAAAAAACACCATGAAGAAGAAATCGTTCATCATAAGAAGGAGATTGAGCGTCTGC	ATP synthase inhibitory factor subunit 1		ATP5IF1	+					Angiogenesis, Tumor Growth	Angiogenesis Response, Cell Proliferation	2	+								+		2	+																								+
B3GNT3	TMEM3	TGCACCTGCAGTGGTTTAATGGCAGATAAGCTCCGTCTGCAGTTCCAGGCCAGCCAGAAACTCCTGTGTCCACATAGAGCTGACGTGAGAAATATCTTTC	UDP-GlcNAc:betaGal beta-1,3-N-acetylglucosaminyltransferase 3				+				ECM Layers, EMT	Epithelial to Mesenchymal Transition, Plasma Membrane	2			+		+						2															+
BAD		AGGGAGGGCTGACCCAGATTCCCTTCCGGTGCGTGTGAAGCCACGGAAGGCTTGGTCCCATCGGAAGTTTTGGGTTTTCCGCCCACAGCCGCCGGAAGTG	BCL2 associated agonist of cell death			+					Angiogenesis, Tumor Growth	Cellular Growth Factor, VEGFA Signaling	2	+								+		2								+															+
BAG2		AAGAGTCATTTAATGTCGCTCTACAGTGCATGTTCATCTGAGGTGCCACATGGGCCAGTTGATCAGAAGTTTCAATCCATAGTAATTGGCTGTGCTCTTG	BCL2 associated athanogene 2				+				EMT	Epithelial to Mesenchymal Transition	1					+						1
BAI1	BAI1-associated protein 2	CTGTGCTCGCCGTCACCGACCGCCGCTCCGCCCTCTTCCAGATCCTCTTCGCTGTCTTCGACTCGCTGGAGGGCTTCGTCATCGTCATGGTGCACTGTAT	BAI1 associated protein 2		ADGRB1	+					Angiogenesis, ECM Layers, Tumor Growth, Tumor Invasion	Cell Adhesion, Cell Proliferation, Integral to Membrane, Negative Regulation of Angiogenesis, Plasma Membrane	4	+		+						+	+	5					+										+	+									+
BAI3	BAI3;brain-specific angiogenesis inhibitor 3	TTTATGGCACAAACTGGTGAATCTGGTGTGGAAGAGTGGTCCCAGTGGAGCACATGTTCGGTTACTTGTGGTCAAGGGTCGCAGGTGCGAACCAGAACTT	adhesion G protein-coupled receptor B3		ADGRB3	+					Angiogenesis, ECM Layers	Integral to Membrane, Negative Regulation of Angiogenesis, Plasma Membrane	2	+		+								3					+										+	+
BCAS1		AGCAGGTCACCTAGTTGGGTCAGAAGAGTCGATGATCACCAAGCAGGAAAGGGAGGGAATAGAGGAATGTGTTCGGGTTAAGTGATGAAAATGGCAGTGG	breast carcinoma amplified sequence 1				+			Epi	EMT	Epithelial to Mesenchymal Transition	1					+						1
BGN		TGTGTCTTGTGCTTCCTCAGACCTTTCTCGCTTCTGAGCTTGGTGGCCTGTTCCCTCCATCTCTCCGAACCTGGCTTCGCCTGTCCCTTTCACTCCACAC	biglycan				+	+		Mes	ECM Layers, EMT	ECM Structure, Epithelial to Mesenchymal Transition	2			+		+						2																		+
BICC1	bicaudal C homolog 1 (Drosophila)	CACGGTCATCATATGTCAACATGCAGGCATTTGACTATGAACAGAAGAAGCTATTAGCCACCAAAGCTATGTTAAAGAAACCAGTGGTGACGGAGGTCAG	BicC family RNA binding protein 1				+			Mes	EMT	Epithelial to Mesenchymal Transition	1					+						1
BMP4	BMP2B	TGCCTTGTTTTCTGTCAAGACACCATGATTCCTGGTAACCGAATGCTGATGGTCGTTTTATTATGCCAAGTCCTGCTAGGAGGCGCGAGCCATGCTAGTT	bone morphogenetic protein 4			+		+			Angiogenesis, Tumor Growth	Cell Proliferation, Cellular Growth Factor, Sprouting Angiogenesis, TGFB Signaling, Stem Cell Associated	2	+								+		5				+																		+	+		+
BMP5		GGTCTTGTGGGAAGACAGGGACCTCAGTCAAAACAACCATTCATGGTGGCCTTCTTCAAGGCGAGTGAGGTACTTCTTCGATCCGTGAGAGCAGCCAACA	bone morphogenetic protein 5					+			Tumor Growth	Cellular Growth Factor, TGFB Signaling	1									+		2																						+	+
BMP7		GACGTTCCGGATCAGCGTTTATCAGGTGCTCCAGGAGCACTTGGGCAGGGAATCGGATCTCTTCCTGCTCGACAGCCGTACCCTCTGGGCCTCGGAGGAG	bone morphogenetic protein 7				+	+			Angiogenesis, ECM Layers, EMT, Transcription Factor, Tumor Growth, Tumor Invasion	Cell Adhesion, Cell Proliferation, Cellular Differentiation, Cellular Growth Factor, ECM Structure, Epithelial to Mesenchymal Transition, Fibrosis, TGFB Signaling, Transcription Factor, Stem Cell Associated	6	+		+		+			+	+	+	10									+									+				+	+		+
BMPER		CCCATGTCTCTGGCTTCCTCCTTCTTGACAGGTTCTGTTGCAAAATGTGAAAATGAAGGTGAAGTCCTCCAGATTCCATTTATCACAGACAACCCTTGCA	BMP binding endothelial regulator			+					Angiogenesis, Tumor Growth	Cell Proliferation, Sprouting Angiogenesis	2	+								+		2				+																					+
BMPR1A	ACVRLK3;bone morphogenetic protein receptor, type IA	AAATGAAGTTGATGTGCCCTTGAATACCAGGGTGGGCACCAAACGCTACATGGCTCCCGAAGTGCTGGACGAAAGCCTGAACAAAAACCACTTCCAGCCC	bone morphogenetic protein receptor type 1A					+			ECM Layers, Tumor Growth	Cell Proliferation, Cellular Growth Factor, Integral to Membrane, Plasma Membrane, TGFB Signaling, Stem Cell Associated	2			+						+		6															+	+						+	+		+
BMPR1B	bone morphogenetic protein receptor, type IB	GTTTCACGATGATAGAAGAGGATGACTCTGGGTTGCCTGTGGTCACTTCTGGTTGCCTAGGACTAGAAGGCTCAGATTTTCAGTGTCGGGACACTCCCAT	bone morphogenetic protein receptor type 1B					+			ECM Layers, Tumor Growth	Cellular Growth Factor, Plasma Membrane, TGFB Signaling, Stem Cell Associated	2			+						+		4															+							+	+
BMPR2	PPH1;primary pulmonary hypertension 1,bone morphogenetic protein receptor, type II (serine/threonine kinase),bone morphogenetic protein receptor type II	AGGTTCTCGTGTCTAGGGAAAAACAGAGACCCAAGTTCCCAGAAGCCTGGAAAGAAAATAGCCTGGCAGTGAGGTCACTCAAGGAGACAATCGAAGACTG	bone morphogenetic protein receptor type 2					+			ECM Layers, Tumor Growth	Cell Proliferation, Cellular Growth Factor, Plasma Membrane, TGFB Signaling, Stem Cell Associated	2			+						+		5															+							+	+		+
BNC2		TCCCTAGCCAGCTAGTATTTTCTGGGCTAAAGACTGTACAACCAGTTCCTCCATTTTATAGAAGTTTACTCACTCCAGGGGAAATGGTGAGTCCTCCAAC	basonuclin 2				+			Mes	ECM Layers, EMT	Epithelial to Mesenchymal Transition, Plasma Membrane	2			+		+						2															+
BRMS1		TGCAGCGGAGCCTCAAGATTCGCATTCAGGTGGCAGGGATCTACAAGGGCTTCTGTCTGGATGTGATCAGGAATAAGTACGAATGTGAGCTGCAGGGAGC	breast cancer metastasis suppressor 1						+		Tumor Growth, Metastasis, Transcription Factor	Cell Proliferation, Metastasis Suppressors, Transcription Factor	3							+	+	+		3																									+
BTG1	B-cell translocation gene 1, anti-proliferative	CAACGTGCAAATGGTAGACAGCCGAATCAGCTGTAAGGAGGAACTTCTCTTGGGCAGAACGAGCCCTTCCAAAAACTACAATATGATGACTGTATCAGGT	BTG anti-proliferation factor 1			+					Angiogenesis, Tumor Growth	Cell Proliferation, Cellular Growth Factor, Positive Regulation of Angiogenesis	2	+								+		3						+																	+		+
C1S	complement component 1, s subcomponent	ACTGCACTGATTGGGGAGATTGCAAGTCCCAATTATCCCAAACCATATCCAGAGAACTCAAGGTGTGAATACCAGATCCGGTTGGAGAAAGGGTTCCAAG	complement C1s				+			Mes	EMT	Epithelial to Mesenchymal Transition	1					+						1
C3	complement component 3	CATCTACCTGGACAAGGTCTCACACTCTGAGGATGACTGTCTAGCTTTCAAAGTTCACCAATACTTTAATGTAGAGCTTATCCAGCCTGGAGCAGTCAAG	complement C3			+					Angiogenesis, Tumor Growth	Cellular Growth Factor, Positive Regulation of Angiogenesis, Vasculogenesis	2	+								+		3		+				+																	+
C3AR1	complement component 3a receptor 1	CAGTGTCTTCCTGCTTACTGCCATTAGCCTGGATCGCTGTCTTGTGGTATTCAAGCCAATCTGGTGTCAGAATCATCGCAATGTAGGGATGGCCTGCTCT	complement C3a receptor 1			+					Angiogenesis, ECM Layers, Tumor Growth, Tumor Invasion	Cellular Differentiation, Cellular Growth Factor, Integral to Membrane, Plasma Membrane, Positive Regulation of Angiogenesis, Vasculogenesis	4	+		+						+	+	6		+				+									+	+							+
CADM1	TSLC1,IGSF4;tumor suppressor in lung cancer 1,immunoglobulin superfamily, member 4	CTTTCATACACTAGCCTTGGCCTCTTTCCTCAGCCTTAAGAACCATCTGCCAAAAATTACTGATCCTCGCATGATGGCAGCCATAGTGCATAGCTACTAA	cell adhesion molecule 1						+		ECM Layers, Metastasis, Tumor Growth, Tumor Invasion	Cell Adhesion, Cellular Growth Factor, Metastasis Suppressors, Plasma Membrane	4			+				+		+	+	4															+								+
CALCRL	calcitonin receptor-like	ATTTGTGCTGATTCCATGGCGACCTGAAGGAAAGATTGCAGAGGAGGTATATGACTACATCATGCACATCCTTATGCACTTCCAGGGTCTTTTGGTCTCT	calcitonin receptor like receptor			+					Angiogenesis, ECM Layers, Tumor Growth	Angiogenesis Response, Cell Proliferation, Plasma Membrane	3	+		+						+		3	+														+										+
CALD1		GAAGTCAAACCCTCATGACAAAGTAGGCACAAGTCTACAATAAGCTAAATCAGAATTTACAAATACAAGTGTCCCAGGTAGCATTGACTCCCGTCATTGG	caldesmon 1				+			Mes	ECM Layers, EMT, Tumor Invasion	Cell Motility, Epithelial to Mesenchymal Transition, Plasma Membrane	3			+		+					+	3															+
CAMK2A	CAMKA;calcium/calmodulin-dependent protein kinase (CaM kinase) II alpha	TTCCCTCTTTGGAGCTTGGTTTCCCTGCCAGAGGAAACTGAGCTGGAGGAGCCTGAGGTCCTGCCTTTCATTGGCTGACACACCTCCTGTCCACTGTGTC	calcium/calmodulin dependent protein kinase II alpha						+		ECM Layers, Hypoxia, Transcription Factor, Tumor Growth	Cell Cycle, HIF1A Signaling, Plasma Membrane, Transcription Factor	4			+			+		+	+		4															+									+
CAMK2B	CAMKB;calcium/calmodulin-dependent protein kinase (CaM kinase) II beta	TCACCAGAAGCTGGAGAGAGAGGCTCGGATCTGCCGCCTTCTGAAGCATTCCAACATCGTGCGTCTCCACGACAGCATCTCCGAGGAGGGCTTCCACTAC	calcium/calmodulin dependent protein kinase II beta						+		ECM Layers, Hypoxia, Tumor Growth	Cell Cycle, HIF1A Signaling, Plasma Membrane	3			+			+			+		3															+									+
CAMK2D	CAMKD;calcium/calmodulin-dependent protein kinase (CaM kinase) II delta	TGGCTTCGACCACAACCTGCACCAGGTTCACGGACGAGTATCAGCTTTTCGAGGAGCTTGGAAAGGGGGCATTCTCAGTGGTGAGAAGATGTATGAAAAT	calcium/calmodulin dependent protein kinase II delta						+		ECM Layers, Hypoxia, Tumor Growth, Tumor Invasion	Cell Cycle, Cellular Differentiation, Cellular Growth Factor, HIF1A Signaling, Plasma Membrane	4			+			+			+	+	5															+								+	+
CAMP		CATCATTGCCCAGGTCCTCAGCTACAAGGAAGCTGTGCTTCGTGCTATAGATGGCATCAACCAGCGGTCCTCGGATGCTAACCTCTACCGCCTCCTGGAC	cathelicidin antimicrobial peptide			+					Angiogenesis	Positive Regulation of Angiogenesis	1	+										1						+
CASP8	caspase 8, apoptosis-related cysteine protease,caspase 8, apoptosis-related cysteine peptidase	AGATGGACTTCAGCAGAAATCTTTATGATATTGGGGAACAACTGGACAGTGAAGATCTGGCCTCCCTCAAGTTCCTGAGCCTGGACTACATTCCGCAAAG	caspase 8			+			+		Angiogenesis, ECM Remodeling, Metastasis	Angiogenesis Response, Metastasis Suppressors, MMP Remodeling	3	+			+			+				3	+																			+
CAV1	CAV;caveolin 1, caveolae protein, 22kD,caveolin 1, caveolae protein, 22kDa	AACCGCGACCCTAAACACCTCAACGATGACGTGGTCAAGATTGACTTTGAAGATGTGATTGCAGAACCAGAAGGGACACACAGTTTTGACGGCATTTGGA	caveolin 1			+	+			Mes	Angiogenesis, ECM Layers, EMT, Hypoxia, Tumor Growth, Tumor Invasion	Angiogenesis Response, Cell Adhesion, Cell Proliferation, Epithelial to Mesenchymal Transition, Hypoxia Response, Integral to Membrane, Plasma Membrane, Stem Cell Associated	6	+		+		+	+			+	+	8	+														+	+									+
CBLC	Cas-Br-M (murine) ectropic retroviral transforming sequence c,Cas-Br-M (murine) ecotropic retroviral transforming sequence c,Cbl proto-oncogene C, E3 ubiquitin protein ligase	CCATTGACCTCACCTGCAGCGGGCACGTGTCCATCTTCGAGTTCGACGTCTTCACCAGGCTCTTTCAGCCATGGCCAACACTCCTCAAGAACTGGCAGCT	Cbl proto-oncogene C				+			Epi	EMT, Tumor Growth	Cellular Growth Factor, Epithelial to Mesenchymal Transition	2					+				+		2																							+
CCBE1		GTTCTTGGACAATGCATCCCAGAAGATTACGACGTTTGTGCCGAGGCTCCCTGTGAACAGCAGTGCACGGACAACTTTGGCCGAGTGCTGTGTACTTGTT	collagen and calcium binding EGF domains 1			+		+			Angiogenesis, ECM Layers	Collagen Family, ECM Structure, Positive Regulation of Angiogenesis, Sprouting Angiogenesis	2	+		+								4				+		+											+	+
CCDC80		TTTTGGTCTGCGCCACATAACCATTCTGAAGCTTTTAGGCGTTGGAGAGGAAGTTGGGGGAGTGTTAGAACTGTTCCCAATTAATGGGAGCTCTGTTGTT	coiled-coil domain containing 80					+			ECM Layers	Basement Membrane	1			+								1														+
CCL11	SCYA11;small inducible cytokine subfamily A (Cys-Cys), member 11 (eotaxin),chemokine (C-C motif) ligand 11	TGGGTGCAGGATTCCATGAAGTATCTGGACCAAAAATCTCCAACTCCAAAGCCATAAATAATCACCATTTTTGAAACCAAACCAGAGCCTGAGTGTTGCC	C-C motif chemokine ligand 11			+		+			Angiogenesis, ECM Layers, Tumor Growth, Tumor Invasion	Cell Adhesion, Cell Proliferation, Fibrosis, Positive Regulation of Angiogenesis	4	+		+						+	+	4						+			+																+
CCL21	SCYA21;small inducible cytokine subfamily A (Cys-Cys), member 21,chemokine (C-C motif) ligand 21	CTCAAGTACAGCCAAAGGAAGATTCCCGCCAAGGTTGTCCGCAGCTACCGGAAGCAGGAACCAAGCTTAGGCTGCTCCATCCCAGCTATCCTGTTCTTGC	C-C motif chemokine ligand 21					+			ECM Layers, Tumor Invasion	Cell Adhesion, Cellular Differentiation, ECM Structure	2			+							+	3																		+
CCL5	D17S136E,SCYA5;small inducible cytokine A5 (RANTES),chemokine (C-C motif) ligand 5	AGTGTGTGCCAACCCAGAGAAGAAATGGGTTCGGGAGTACATCAACTCTTTGGAGATGAGCTAGGATGGAGAGTCCTTGAACCTGAACTTACACAAATTT	C-C motif chemokine ligand 5						+		Tumor Invasion	Cell Adhesion	1										+	1
CCL7	SCYA6,SCYA7;small inducible cytokine A7 (monocyte chemotactic protein 3),chemokine (C-C motif) ligand 7	CAGCCCCCAGGGGCTTGCTCAGCCAGTTGGGATTAATACTTCAACTACCTGCTGCTACAGATTTATCAATAAGAAAATCCCTAAGCAGAGGCTGGAGAGC	C-C motif chemokine ligand 7					+	+		ECM Remodeling, Tumor Growth, Tumor Invasion	Cell Proliferation, Cellular Differentiation, MMP Remodeling	3				+					+	+	3																				+					+
CCL8	SCYA8;small inducible cytokine subfamily A (Cys-Cys), member 8 (monocyte chemotactic protein 2),chemokine (C-C motif) ligand 8	AAGGAGAGATGGGTCAGGGATTCCATGAAGCATCTGGACCAAATATTTCAAAATCTGAAGCCATGAGCCTTCATACATGGACTGAGAGTCAGAGCTTGAA	C-C motif chemokine ligand 8				+			Mes	EMT	Epithelial to Mesenchymal Transition	1					+						1
CCR2	CMKBR2;chemokine (C-C motif) receptor 2	TCTGATCTGCTTTTTCTTATTACTCTCCCATTGTGGGCTCACTCTGCTGCAAATGAGTGGGTCTTTGGGAATGCAATGTGCAAATTATTCACAGGGCTGT	C-C motif chemokine receptor 2			+		+			Angiogenesis, ECM Layers, Tumor Growth	Cellular Growth Factor, Integral to Membrane, Negative Regulation of Angiogenesis, Plasma Membrane, Vasculogenesis, Stem Cell Associated	3	+		+						+		6		+			+										+	+							+
CCR3	CMKBR3;chemokine (C-C motif) receptor 3	CAGTGCTCTTTACCCAGAGGATACAGTATATAGCTGGAGGCATTTCCACACTCTGAGAATGACCATCTTCTGTCTCGTTCTCCCTCTGCTCGTTATGGCC	C-C motif chemokine receptor 3			+					Angiogenesis, ECM Layers, Tumor Growth	Cell Proliferation, Integral to Membrane, Plasma Membrane, Positive Regulation of Angiogenesis, Stem Cell Associated	3	+		+						+		5						+									+	+									+
CD163	CD163 antigen	CATCTGTGATTCGGACTTCTCTCTGGAAGCTGCCAGCGTTCTATGCAGGGAATTACAGTGTGGCACAGTTGTCTCTATCCTGGGGGGAGCTCACTTTGGA	CD163 molecule				+			Mes	ECM Layers, EMT	Epithelial to Mesenchymal Transition, Plasma Membrane, Stem Cell Associated	2			+		+						3															+
CD24	CD24 antigen (small cell lung carcinoma cluster 4 antigen)	ATAGACACTCCCCGAAGTCTTTTGTTCGCATGGTCACACACTGATGCTTAGATGTTCCAGTAATCTAATATGGCCACAGTAGTCTTGATGACCAAAGTCC	CD24 molecule				+			Epi	ECM Layers, EMT, Hypoxia, Tumor Growth, Tumor Invasion	Cell Adhesion, Cell Proliferation, Cellular Growth Factor, Epithelial to Mesenchymal Transition, Hypoxia Response, Plasma Membrane	5			+		+	+			+	+	6															+								+		+
CD2AP		AGCTTCCTCAGAAAACTTGCTTCATCTCACTGCAAATAGACCAAAGATGCCTGGAAGAAGGTTGCCGGGCCGTTTCAATGGTGGACATTCTCCAACTCAC	CD2 associated protein				+			Epi	ECM Layers, EMT, Tumor Growth	Cell Cycle, Epithelial to Mesenchymal Transition, Plasma Membrane	3			+		+				+		3															+									+
CD34	CD34 antigen	GAGGAAACCAAAGTAACCTTTTGCACCTGCTCTCTTGTAATGATATAGCCAGAAAAACGTGTTGCCTTGAACCACTTCCCTCATCTCTCCTCCAAGACAC	CD34 molecule			+					Angiogenesis, ECM Layers, Transcription Factor, Tumor Growth, Tumor Invasion	Blood Coagulation, Cell Adhesion, Cell Proliferation, Plasma Membrane, Positive Regulation of Angiogenesis, Transcription Factor, Vascular Wound Healing, Stem Cell Associated	5	+		+					+	+	+	8		+	+			+									+										+
CD36	CD36 antigen (collagen type I receptor, thrombospondin receptor),CD36 molecule (thrombospondin receptor)	AGCCAAGGAAAATGTAACCCAGGACGCTGAGGACAACACAGTCTCTTTCCTGCAGCCCAATGGTGCCATCTTCGAACCTTCACTATCAGTTGGAACAGAG	CD36 molecule					+			Angiogenesis, ECM Layers, ECM Remodeling, Transcription Factor, Tumor Invasion	Blood Coagulation, Cell Adhesion, ECM Receptor Interation, Integral to Membrane, Plasma Membrane, Transcription Factor, Stem Cell Associated	5	+		+	+				+		+	7			+												+	+			+
CD44	MIC4,MDU2,MDU3;CD44 antigen (homing function and Indian blood group system)	ACACCATGGACAAGTTTTGGTGGCACGCAGCCTGGGGACTCTGCCTCGTGCCGCTGAGCCTGGCGCAGATCGATTTGAATATAACCTGCCGCTTTGCAGG	CD44 molecule (Indian blood group)				+	+	+		ECM Layers, ECM Remodeling, Metastasis, Transcription Factor, Tumor Invasion	Cell Adhesion, Cellular Differentiation, Collagen Family, ECM Receptor Interation, EMT to Metastasis, Metastasis Suppressors, MMP Remodeling, Plasma Membrane, Transcription Factor, Stem Cell Associated	5			+	+			+	+		+	10															+		+		+	+
CD46	MIC10,MCP;antigen identified by monoclonal antibody TRA-2-10,membrane cofactor protein (CD46, trophoblast-lymphocyte cross-reactive antigen),CD46 antigen, complement regulatory protein,CD46 molecule, complement regulatory protein	TATACCTCCTCTTGCCACCCATACTATTTGTGATCGGAATCATACATGGCTACCTGTCTCAGATGACGCCTGTTATAGAGAAACATGTCCATATATACGG	CD46 molecule				+				ECM Layers, EMT	Epithelial to Mesenchymal Transition, Plasma Membrane	2			+		+						2															+
CD82	ST6,KAI1;kangai 1 (suppression of tumorigenicity 6, prostate; CD82 antigen (R2 leukocyte antigen, antigen detected by monoclonal and antibody IA4)),CD82 antigen	CTGGCCTATCCGCTGCCAGCCTTGAGCCCTGGCTGTTCTGTGGTTCCTCTGCTCACCGCCCATCAGGGTTCTCTTAGCAACTCAGAGAAAAATGCTCCCC	CD82 molecule						+		ECM Layers, Metastasis	Integral to Membrane, Metastasis Suppressors, Plasma Membrane	2			+				+				3															+	+
CDC42	cell division cycle 42 (GTP-binding protein, 25kD),cell division cycle 42 (GTP binding protein, 25kDa)	ACCGACTGTTTTTGACAACTATGCAGTCACAGTTATGATTGGTGGAGAACCATATACTCTTGGACTTTTTGATACTGCAGGGCAAGAGGATTATGACAGA	cell division cycle 42			+					Angiogenesis, ECM Layers	Plasma Membrane, Sprouting Angiogenesis, VEGFA Signaling	2	+		+								3				+				+							+
CDH1	UVO;cadherin 1, type 1, E-cadherin (epithelial)	CGATAATCCTCCGATCTTCAATCCCACCACGTACAAGGGTCAGGTGCCTGAGAACGAGGCTAACGTCGTAATCACCACACTGAAAGTGACTGATGCTGAT	cadherin 1				+	+	+	Epi	ECM Layers, ECM Remodeling, EMT, Metastasis, Tumor Invasion	Cell Adhesion, Epithelial to Mesenchymal Transition, Integral to Membrane, Metastasis Suppressors, MMP Remodeling, Plasma Membrane, Stem Cell Associated	5			+	+	+		+			+	7															+	+				+
CDH11	cadherin 11, type 2, OB-cadherin (osteoblast)	CAGGAAGCCAAAGTCCCAGTGGCCATTAGGGTCCTTGATGTCAACGATAATGCTCCCAAGTTTGCTGCCCCTTATGAAGGTTTCATCTGTGAGAGTGATC	cadherin 11				+		+	Mes	ECM Layers, EMT, Tumor Invasion, Metastasis	Cell Adhesion, Epithelial to Mesenchymal Transition, Integral to Membrane, Metastasis Suppressors, Plasma Membrane	4			+		+		+			+	5															+	+
CDH13		CTCCTCAAAGCCTGGCTCCCACGGAAAATATGCTCAGTGCAGCCGCGTGCATGAATGAAAACGCCGCCGGGCGCTTCTAGTCGGACAAAATGCAGCCGAG	cadherin 13			+					Angiogenesis, ECM Layers, Tumor Growth, Tumor Invasion	Cell Adhesion, Cell Proliferation, Cellular Growth Factor, Plasma Membrane, Sprouting Angiogenesis	4	+		+						+	+	5				+											+								+		+
CDH2	NCAD;cadherin 2, type 1, N-cadherin (neuronal)	GGTCATCCCTCCAATCAACTTGCCAGAAAACTCCAGGGGACCTTTTCCTCAAGAGCTTGTCAGGATCAGGTCTGATAGAGATAAAAACCTTTCACTGCGG	cadherin 2				+			Mes	ECM Layers, EMT, Tumor Invasion	Cell Adhesion, Epithelial to Mesenchymal Transition, Integral to Membrane, Plasma Membrane, Stem Cell Associated	3			+		+					+	5															+	+
CDK14	PFTK1;PFTAIRE protein kinase 1	ATTACTCAGTGGACGGAGAAGTCTGTTTTGTTACAGAGACATGCCTCTCAGAAGGTCAGGAGGTTTTGAGTACCTATCCTTGCCACCCATACAGGAAATC	cyclin dependent kinase 14				+			Mes	ECM Layers, EMT, Tumor Growth	Cell Cycle, Epithelial to Mesenchymal Transition, Plasma Membrane	3			+		+				+		3															+									+
CDKN1A	CDKN1;cyclin-dependent kinase inhibitor 1A (p21, Cip1)	CATGTGTCCTGGTTCCCGTTTCTCCACCTAGACTGTAAACCTCTCGAGGGCAGGGACCACACCCTGTACTGTTCTGTGTCTTTCACAGCTCCTCCCACAA	cyclin dependent kinase inhibitor 1A						+		Hypoxia, Tumor Growth	Cell Cycle, Cell Proliferation, HIF1A Signaling	2						+			+		3																								+	+
CDKN2A	CDKN2,MLM;cyclin-dependent kinase inhibitor 2A (melanoma, p16, inhibits CDK4)	AAGCGCACATTCATGTGGGCATTTCTTGCGAGCCTCGCAGCCTCCGGAAGCTGTCGACTTCATGACAAGCATTTTGTGAACTAGGGAAGCTCAGGGGGGT	cyclin dependent kinase inhibitor 2A						+		Tumor Growth, Transcription Factor, Tumor Invasion	Cell Cycle, Cell Proliferation, Cellular Differentiation, Cellular Growth Factor, Transcription Factor	3								+	+	+	5																							+	+	+
CDS1		AAAAAAAGCACACGAATGCCAAACCTTTCCTTTGGTGGACTGGACACTAACCAGATGAGAGTAAATTTCTTATCCGTGGACGTATGTAAGCTACTGCTGC	CDP-diacylglycerol synthase 1				+			Epi	ECM Layers, EMT	Epithelial to Mesenchymal Transition, Integral to Membrane	2			+		+						2																+
CEACAM1	BGP;carcinoembryonic antigen-related cell adhesion molecule 1 (biliary glycoprotein)	AGAGGGAGGGGTTATAGCTTCAGGAGGGAACCAGCTTCTGATAAACACAATCTGCTAGGAACTTGGGAAAGGAATCAGAGAGCTGCCCTTCAGCGATTAT	carcinoembryonic antigen related cell adhesion molecule 1			+	+			Epi	Angiogenesis, ECM Layers, EMT, Tumor Invasion	Angiogenesis Response, Cell Adhesion, Epithelial to Mesenchymal Transition, Integral to Membrane, Plasma Membrane, Stem Cell Associated	4	+		+		+					+	6	+														+	+
CEACAM5	CEA;carcinoembryonic antigen-related cell adhesion molecule 5	CCTGCCACTCGGCCTCTAACCCATCCCCGCAGTATTCTTGGCGTATCAATGGGATACCGCAGCAACACACACAAGTTCTCTTTATCGCCAAAATCACGCC	carcinoembryonic antigen related cell adhesion molecule 5				+			Epi	ECM Layers, EMT	Epithelial to Mesenchymal Transition, Plasma Membrane, Stem Cell Associated	2			+		+						3															+
CEACAM6	NCA;carcinoembryonic antigen-related cell adhesion molecule 6 (non-specific cross reacting antigen)	CTGGCAGATTGGACCAGACCCTGAATTCTTCTAGCTCCTCCAATCCCATTTTATCCCATGGAACCACTAAAAACAAGGTCTGCTCTGCTCCTGAAGCCCT	carcinoembryonic antigen related cell adhesion molecule 6				+			Epi	ECM Layers, EMT	Epithelial to Mesenchymal Transition, Plasma Membrane, Stem Cell Associated	2			+		+						3															+
CEP170	KIAA0470;KIAA0470,centrosomal protein 170kDa	CTGACTACATCTGGATTTCACCACTCAGAGGAAGGCACATCTTCATCTGGAAGCAAACGTTGGGTTTCACAGTGGGCTAGTTTGGCTGCCAATCATACAA	centrosomal protein 170				+			Mes	EMT	Epithelial to Mesenchymal Transition	1					+						1
CEP295	KIAA1731;KIAA1731,centrosomal protein 295kDa	TCCCAGGTGGATGAATCTGAGAGATTCCAGGAATGTATATCAATCAAGAGTGACAGTACCATTCCCTTAAGCCATCCTAAGATCCCAAGATGTCAGGAAA	centrosomal protein 295					+			ECM Layers	Basement Membrane	1			+								1														+
CFP	PFC;properdin P factor, complement	CTGGGGGGTGGTGTCAGCGTGGAAGACTGCTGTCTCAACACTGCCTTTGCCTACCAGAAACGTAGTGGTGGGCTCTGTCAGCCTTGCAGGTCCCCACGAT	complement factor properdin					+			ECM Layers	ECM Structure	1			+								1																		+
CGN		GGAGGGAAGCTCAGAAAGTGAAACCTCTGTGAGGAGGAAGGTTAGTTTGGTGCTGGAGAAGATGCAGCCTCTAGTGATGGTTTCTTCTGGTTCTACTAAG	cingulin				+				EMT	Epithelial to Mesenchymal Transition	1					+						1
CHAD		ACACCAACCTGGAGAAGTTCTCAGATGGTGCCTTCCTGGGTGTAACCACGCTGAAACACGTCCATTTGGAGAACAACCGCTTGAACCAGCTACCCTCCAA	chondroadherin					+			ECM Remodeling, Tumor Growth	Cellular Growth Factor, ECM Receptor Interation	2				+					+		2																			+				+
CHD4		AGAGGCATCTGTGAAATTCCATGTGCTGCTGACATCCTATGAATTGATCACCATTGACATGGCTATTTTGGGCTCTATTGATTGGGCCTGCCTCATCGTG	chromodomain helicase DNA binding protein 4						+		Transcription Factor	Transcription Factor	1								+			1
CHI3L1	chitinase 3-like 1 (cartilage glycoprotein-39)	GGTCTCAAAGATTTTCCAAGATAGCCTCCAACACCCAGAGTCGCCGGACTTTCATCAAGTCAGTACCGCCATTTCTGCGCACCCATGGCTTTGATGGGCT	chitinase 3 like 1			+					Angiogenesis	Positive Regulation of Angiogenesis	1	+										1						+
CHP1		CCCTCCTTCCCTCCTGTCGCCGTCTCTTCTGGCGCCGCTGCTCCCGGAGGAGCTCCCGGCACGGCGATGGGTTCTCGGGCCTCCACGTTACTGCGGGACG	calcineurin like EF-hand protein 1			+					Angiogenesis	VEGFA Signaling	1	+										1								+
CHP2		ATGGACGCATGGACGCAGGGCGACAATAAACTGTATTTTCGTTTCTAACTCTATTTAGGGCCAAGAGAAGAAAGCTGGAAGGATGTGTACTAAAGTCTAG	calcineurin like EF-hand protein 2			+					Angiogenesis	VEGFA Signaling	1	+										1								+
CHRDL1	MGC1;megalocornea 1 (X-linked)	GGACAAGTGTGTGTTTCCAATGGAAAGACCTATTCTCATGGCGAGTCCTGGCACCCAAACCTCCGGGCATTTGGCATTGTGGAGTGTGTGCTATGTACTT	chordin like 1				+			Mes	EMT	Epithelial to Mesenchymal Transition	1					+						1
CHRNA7	cholinergic receptor, nicotinic, alpha polypeptide 7,cholinergic receptor, nicotinic, alpha 7 (neuronal),cholinergic receptor, nicotinic alpha 7	AGCTTTACAAGGAGCTGGTCAAGAACTACAATCCCTTGGAGAGGCCCGTGGCCAATGACTCGCAACCACTCACCGTCTACTTCTCCCTGAGCCTCCTGCA	cholinergic receptor nicotinic alpha 7 subunit			+					Angiogenesis, ECM Layers, Hypoxia, Tumor Growth	Cell Proliferation, Hypoxia Response, Integral to Membrane, Plasma Membrane, Positive Regulation of Angiogenesis	4	+		+			+			+		5						+									+	+									+
CIB1		AGACAGCCTTAGCTTTGAGGACTTCCTGGATCTCCTCAGTGTGTTCAGTGACACAGCCACGCCAGACATCAAGTCCCATTATGCCTTCCGCATCTTTGAC	calcium and integrin binding 1			+					Angiogenesis, ECM Layers, Tumor Growth, Tumor Invasion	Angiogenesis Response, Cell Adhesion, Cell Cycle, Cell Proliferation, Cellular Differentiation, Plasma Membrane, Positive Regulation of Angiogenesis	4	+		+						+	+	7	+					+									+									+	+
CKMT1A	CKMT1;creatine kinase, mitochondrial 1 (ubiquitous)	GACCTAGCTCCGGCCCTCGGTCTATCCGGTTGCATCCTCCCTCCCTGTTCCGGATCTTATCTTGCGCCAGCGCCTACTCCAGGATCCCGTAGCCAGACCT	creatine kinase, mitochondrial 1A	CKMT1B (NM_020990)			+			Epi	EMT	Epithelial to Mesenchymal Transition	1					+						1
CLDN1		GCAAAGTCTTTGACTCCTTGCTGAATCTGAGCAGCACATTGCAAGCAACCCGTGCCTTGATGGTGGTTGGCATCCTCCTGGGAGTGATAGCAATCTTTGT	claudin 1					+			ECM Layers, ECM Remodeling, Tumor Invasion	Cell Adhesion, Integral to Membrane, LOX Remodeling, Plasma Membrane	3			+	+						+	4															+	+					+
CLDN3	C7orf1,CPETR2	TGCTCACCCTCGTGCCGGTGTCCTGGTCGGCCAACACCATTATCCGGGACTTCTACAACCCCGTGGTGCCCGAGGCGCAGAAGCGCGAGATGGGCGCGGG	claudin 3				+				ECM Layers, EMT, Hypoxia, Tumor Invasion	Cell Adhesion, Epithelial to Mesenchymal Transition, Hypoxia Response, Integral to Membrane, Plasma Membrane	4			+		+	+				+	5															+	+
CLDN4	CPETR,CPETR1	GGGAGCTGGCTTCTGCTGGCCAGGATAGCTTAACCCTGACTTTGGGATCTGCCTGCATCGGCGTTGGCCACTGTCCCCATTTACATTTTCCCCACTCTGT	claudin 4				+				ECM Layers, EMT, Tumor Invasion	Cell Adhesion, Epithelial to Mesenchymal Transition, Integral to Membrane, Plasma Membrane	3			+		+					+	4															+	+
CLDN7	CEPTRL2,CPETRL2	AATTTTGTCTGGAACCACCCTCCCGGCGTATCCTACTCCCTGTGCCGCGAGGCCATCGCTTCACTGGAGGGGTCGATTTGTGTGTAGTTTGGTGACAAGA	claudin 7				+			Epi	ECM Layers, EMT, Tumor Invasion	Cell Adhesion, Epithelial to Mesenchymal Transition, Integral to Membrane, Plasma Membrane	3			+		+					+	4															+	+
CLEC2B	CLECSF2;C-type (calcium dependent, carbohydrate-recognition domain) lectin, superfamily member 2 (activation-induced),C-type lectin domain family 2, member B	AGCTACATTTACCAAATCGTTTGGCATGAGAGGGAGTGAAGGATGTGCCTACCTCAGCGATGATGGTGCAGCAACAGCTAGATGTTACACCGAAAGAAAA	C-type lectin domain family 2 member B				+			Mes	ECM Layers, EMT	Epithelial to Mesenchymal Transition, Plasma Membrane	2			+		+						2															+
CLEC3B	TNA;tetranectin (plasminogen binding protein),C-type lectin domain family 3, member B	AGAACTGCGCGGTCCTGTCAGGCGCGGCCAACGGCAAGTGGTTCGACAAGCGCTGCCGCGATCAGCTGCCCTACATCTGCCAGTTCGGGATCGTGTAGCC	C-type lectin domain family 3 member B					+			ECM Layers, Tumor Growth	Cellular Growth Factor, ECM Structure	2			+						+		2																		+					+
CLIC4		TCTGACACCATGTAGAAGCTAAAAGTTTAGAGGGAGTGAGGGTTTTCTCAAGACCTTCCTCAAGCATTTTATCTTTAGAAGAGAAACTGATGGGCACCTG	chloride intracellular channel 4			+	+			Mes	Angiogenesis, ECM Layers, EMT	Angiogenesis Response, Epithelial to Mesenchymal Transition, Integral to Membrane, Plasma Membrane	3	+		+		+						4	+														+	+
CLU	CLI,APOJ;clusterin (complement lysis inhibitor, SP-40,40, sulfated glycoprotein 2, testosterone-repressed prostate message 2, apolipoprotein J)	CGTTCCTTCCGGTGTCACTGAGGTGGTCGTGAAGCTCTTTGACTCTGATCCCATCACTGTGACGGTCCCTGTAGAAGTCTCCAGGAAGAACCCTAAATTT	clusterin					+			Angiogenesis, ECM Layers, Tumor Growth	Blood Coagulation, Cell Proliferation, ECM Structure	3	+		+						+		3			+															+							+
CMA1	chymase 1, mast cell	TTCAGAGACTTTGACCACAATCTTCAGCTGTGTGTGGGCAATCCCAGGAAGACAAAATCTGCATTTAAGGGAGACTCTGGGGGCCCTCTTCTGTGTGCTG	chymase 1			+		+			Angiogenesis, ECM Layers, ECM Remodeling, Tumor Invasion	Cellular Differentiation, ECM Structure, MMP Remodeling, Positive Regulation of Angiogenesis	4	+		+	+						+	4						+												+		+
CNN1	calponin 1, basic, smooth muscle	GTTTGAGAACACCAACCATACACAGGTGCAGTCCACCCTCCTGGCTTTGGCCAGCATGGCGAAGACGAAAGGAAACAAGGTGAACGTGGGAGTGAAGTAC	calponin 1						+		Metastasis	Metastasis Response	1							+				1
COL18A1	KNO;Knobloch syndrome, type 1,collagen, type XVIII, alpha 1	CCTGGGGCAGAGTGCCGCGAGCTGCCATCACGCCTACATCGTGCTCTGCATTGAGAACAGCTTCATGACTGCCTCCAAGTAGCCACCGCCTGGATGCGGA	collagen type XVIII alpha 1 chain			+		+			Angiogenesis, ECM Layers, Tumor Growth, Tumor Invasion	Angiogenesis Response, Basement Membrane, Cell Adhesion, Cell Proliferation, Collagen Family, ECM Structure	4	+		+						+	+	6	+													+			+	+							+
COL1A1	collagen, type I, alpha 1	AACCTCAAGAAGGCCCTGCTCCTCCAGGGCTCCAACGAGATCGAGATCCGCGCCGAGGGCAACAGCCGCTTCACCTACAGCGTCACTGTCGATGGCTGCA	collagen type I alpha 1 chain					+	+		Angiogenesis, ECM Layers, ECM Remodeling, EMT, Metastasis	Blood Coagulation, Collagen Family, ECM Receptor Interation, ECM Structure, Epithelial to Mesenchymal Transition, Metastasis Response, Vasculogenesis	5	+		+	+	+		+				7		+	+														+	+	+
COL1A2	OI4;osteogenesis imperfecta type IV,collagen, type I, alpha 2,collagen type I alpha 2	CCAATGGATTTGCTGGTCCTGCTGGTGCTGCTGGTCAACCTGGTGCTAAAGGAGAAAGAGGAGCCAAAGGGCCTAAGGGTGAAAACGGTGTTGTTGGTCC	collagen type I alpha 2 chain				+	+	+		Angiogenesis, ECM Layers, ECM Remodeling, Metastasis, Tumor Growth	Blood Coagulation, Cellular Growth Factor, Collagen Family, ECM Receptor Interation, ECM Structure, Metastasis Response, Vasculogenesis	5	+		+	+			+		+		7		+	+														+	+	+				+
COL3A1	EDS4A;Ehlers-Danlos syndrome type IV, autosomal dominant,collagen, type III, alpha 1	TTGGCACAACAGGAAGCTGTTGAAGGAGGATGTTCCCATCTTGGTCAGTCCTATGCGGATAGAGATGTCTGGAAGCCAGAACCATGCCAAATATGTGTCT	collagen type III alpha 1 chain				+	+			Angiogenesis, ECM Layers, ECM Remodeling, Tumor Growth, Tumor Invasion	Cellular Differentiation, Cellular Growth Factor, Collagen Family, ECM Receptor Interation, ECM Structure, Vasculogenesis	5	+		+	+					+	+	6		+															+	+	+				+
COL4A1	collagen, type IV, alpha 1	TGGGCTTAAGTTTTCAAGGACCAAAAGGTGACAAGGGTGACCAAGGGGTCAGTGGGCCTCCAGGAGTACCAGGACAAGCTCAAGTTCAAGAAAAAGGAGA	collagen type IV alpha 1 chain					+			ECM Layers, ECM Remodeling, Tumor Growth	Basement Membrane, Cellular Growth Factor, Collagen Family, ECM Receptor Interation, ECM Structure	3			+	+					+		5														+			+	+	+				+
COL4A2	collagen type IV alpha 2	GGCATTTCCTTGAAGGGAGAAGAAGGAATCATGGGCTTTCCTGGACTGAGGGGTTACCCTGGCTTGAGTGGTGAAAAAGGATCACCAGGACAGAAGGGAA	collagen type IV alpha 2 chain			+		+	+		Angiogenesis, ECM Layers, ECM Remodeling, Tumor Growth	Angiogenesis Response, Cellular Growth Factor, Collagen Family, ECM Receptor Interation, ECM Structure, Negative Regulation of Angiogenesis	4	+		+	+					+		6	+				+												+	+	+				+
COL4A6	collagen, type IV, alpha 6	TGGGATTTCCTGGGCTTAATGGATTCCAAGGAATTGAGGGTCAAAAGGGTGACATTGGCCTGCCAGGCCCAGATGTTTTCATCGATATAGATGGTGCTGT	collagen type IV alpha 6 chain					+			ECM Layers, ECM Remodeling, Tumor Invasion	Cell Adhesion, Collagen Family, ECM Receptor Interation	3			+	+						+	3																	+		+
COL5A1	collagen type V alpha 1	GTAAAGGTCATCCCACCATCACCAAAGCCTCCGTTTTTAACAACCTCCAACACGATCCATTTAGAGGCCAAATGTCATTCTGCAGGTGCCTTCCCGATGG	collagen type V alpha 1 chain					+			Angiogenesis, ECM Layers, ECM Remodeling, Tumor Growth, Tumor Invasion	Basement Membrane, Cell Adhesion, Cellular Growth Factor, Collagen Family, ECM Receptor Interation, ECM Structure, Vasculogenesis	5	+		+	+					+	+	7		+												+			+	+	+				+
COL5A2	collagen, type V, alpha 2	GGTTCATGCTACCCTGAAGTCACTCAGTAGTCAGATTGAAACCATGCGCAGCCCCGATGGCTCGAAAAAGCACCCAGCCCGCACGTGTGATGACCTAAAG	collagen type V alpha 2 chain				+	+		Mes	ECM Layers, ECM Remodeling, EMT, Tumor Invasion	Cellular Differentiation, Collagen Family, ECM Receptor Interation, ECM Structure, Epithelial to Mesenchymal Transition	4			+	+	+					+	5																	+	+	+
COL6A1	collagen, type VI, alpha 1	CCTCTGTCCCCATAGCTGGTTTTTCCCACCAATCCTCACCTAACAGTTACTTTACAATTAAACTCAAAGCAAGCTCTTCTCCTCAGCTTGGGGCAGCCAT	collagen type VI alpha 1 chain				+	+		Mes	ECM Layers, ECM Remodeling, EMT, Tumor Growth, Tumor Invasion	Cell Adhesion, Cellular Growth Factor, Collagen Family, ECM Receptor Interation, ECM Structure, Epithelial to Mesenchymal Transition	5			+	+	+				+	+	6																	+	+	+				+
COL6A2	collagen type VI alpha 2	TCGTCATCGACAGCTCCGAGAGCATTGGGTACACCAACTTCACACTGGAGAAGAACTTCGTCATCAACGTGGTCAACAGGCTGGGTGCCATCGCTAAGGA	collagen type VI alpha 2 chain				+	+		Mes	ECM Layers, ECM Remodeling, EMT, Tumor Invasion	Cell Adhesion, Collagen Family, ECM Receptor Interation, ECM Structure, Epithelial to Mesenchymal Transition	4			+	+	+					+	5																	+	+	+
COL6A3	collagen, type VI, alpha 3	AGAGCAAGCGAGACATTCTGTTCCTCTTTGACGGCTCAGCCAATCTTGTGGGCCAGTTCCCTGTTGTCCGTGACTTTCTCTACAAGATTATCGATGAGCT	collagen type VI alpha 3 chain					+			ECM Layers, ECM Remodeling, Tumor Invasion	Cell Adhesion, Collagen Family, ECM Receptor Interation, ECM Structure	3			+	+						+	4																	+	+	+
COL7A1	EBDCT,EBD1,EBR1;epidermolysis bullosa, dystrophic, dominant and recessive,collagen, type VII, alpha 1	GCTCTGGGGGTGATGTGATCCGCGCCATCCGTGAGCTTAGCTACAAGGGGGGCAACACTCGCACAGGGGCTGCAATTCTCCATGTGGCTGACCATGTCTT	collagen type VII alpha 1 chain					+			ECM Layers, Tumor Invasion	Basement Membrane, Cell Adhesion, Collagen Family, ECM Structure	2			+							+	4														+			+	+
COMP	PSACH,EDM1,EPD1;cartilage oligomeric matrix protein (pseudoachondroplasia, epiphyseal dysplasia 1, multiple)	ACGTGGTCTTGGACACAACCATGCGGGGTGGCCGCCTGGGGGTCTTCTGCTTCTCCCAGGAGAACATCATCTGGGCCAACCTGCGTTACCGCTGCAATGA	cartilage oligomeric matrix protein					+			ECM Layers, ECM Remodeling, Tumor Growth, Tumor Invasion	Cell Adhesion, Collagen Family, ECM Receptor Interation, ECM Structure, TGFB Signaling	4			+	+					+	+	5																	+	+	+			+
CREBBP	RSTS;Rubinstein-Taybi syndrome	GGCAGTCAGGGCGACAGCAAGAATGCCAAGAAGAAGAACAACAAGAAAACCAACAAGAACAAAAGCAGCATCAGCCGCGCCAACAAGAAGAAGCCCAGCA	CREB binding protein					+	+		Tumor Growth, Hypoxia, Transcription Factor	HIF1A Signaling, Hypoxia Response, TGFB Signaling, Transcription Factor	3						+		+	+		4																						+
CRIP2		CAGCCCTACTGCCACAAGCCCTGCTATGGAATCCTCTTCGGACCCAAGGGAGTGAACACCGGTGCGGTGGGCAGCTACATCTATGACCGGGACCCCGAAG	cysteine rich protein 2					+			ECM Layers, Tumor Growth	Cell Proliferation, ECM Structure	2			+						+		2																		+							+
CRISPLD2	LCRISP2;LCCL domain containing cysteine-rich secretory protein 2	CTGGTTCACACCCAGGACTTTTCTTTGCAAGCGAACCTGTTTGAAGCCCAAGTCTTAACTCCTGGTCTCGTAAGGTTCCACTGAGACGAGATGTCTGAGA	cysteine rich secretory protein LCCL domain containing 2				+	+		Mes	ECM Layers, EMT	ECM Structure, Epithelial to Mesenchymal Transition	2			+		+						2																		+
CSF2RB	IL3RB;colony stimulating factor 2 receptor, beta, low-affinity (granulocyte-macrophage)	GCCCAGGAGATGTGTCATTCCCTGCCAGAGTTTTGTCGTCACTGACGTTGACTACTTCTCATTCCAACCAGACAGGCCTCTGGGCACCCGGCTCACCGTC	colony stimulating factor 2 receptor beta common subunit				+			Mes	ECM Layers, EMT	Epithelial to Mesenchymal Transition, Integral to Membrane, Plasma Membrane	2			+		+						3															+	+
CSPG4	chondroitin sulfate proteoglycan 4 (melanoma-associated)	ATATATTCAGGGTGCAGGGTGGGTAGGTTGCTCTGGGGATGGGTTTATTTAAGGGAGATTGCAAGGAAGCTATTTAACATGGTGCTGAGCTAGCCAGGAC	chondroitin sulfate proteoglycan 4			+					Angiogenesis, ECM Layers	Angiogenesis Response, Collagen Family, Plasma Membrane	2	+		+								3	+														+		+
CST7	cystatin F (leukocystatin)	AAAGGCCTGAAATATATGCTGGAGGTGGAAATTGGCAGAACTACCTGCAAGAAAAACCAGCACCTGCGTCTGGATGACTGTGACTTCCAAACCAACCACA	cystatin F						+		Metastasis	Metastasis Response	1							+				1
CTNNB1	CTNNB;catenin (cadherin-associated protein), beta 1 (88kD),catenin (cadherin-associated protein), beta 1, 88kDa,catenin (cadherin-associated protein), beta 1	TCTTGCCCTTTGTCCCGCAAATCATGCACCTTTGCGTGAGCAGGGTGCCATTCCACGACTAGTTCAGTTGCTTGTTCGTGCACATCAGGATACCCAGCGC	catenin beta 1			+	+				Angiogenesis, ECM Layers, Transcription Factor, Tumor Growth, Tumor Invasion	Cell Proliferation, Cellular Differentiation, EMT to Metastasis, Plasma Membrane, Regulation of Angiogenesis, Transcription Factor, Stem Cell Associated	5	+		+					+	+	+	7							+								+										+
CTNND1	CTNND;catenin (cadherin-associated protein), delta 1	AAGAAGAGCAGGAAAGATCCCGAAAGGAGGAAGAGGTGGCGAAAAATCAACTGCCCTGCTGGATTTGTCTTTCTCAGCACCTTGGCGAAGCCTTGGGTTT	catenin delta 1					+			ECM Layers, Tumor Invasion	Cell Adhesion, Plasma Membrane	2			+							+	2															+
CTSG		AGTCCAGCAGGTCAGAGCAGATGTGGAGGGTTCCTGGTGCGAGAAGACTTTGTGCTGACAGCAGCTCATTGCTGGGGAAGCAATATAAATGTCACCCTGG	cathepsin G					+			ECM Layers, Tumor Invasion	Cellular Differentiation, ECM Structure, Plasma Membrane	2			+							+	3															+			+
CTSH	CPSB	ACCCTGTGAGCTTTGCCTTTGAGGTGACTCAGGACTTCATGATGTATAGAACGGGCATCTACTCCAGTACTTCCTGCCATAAAACTCCAGATAAAGTAAA	cathepsin H			+	+				Angiogenesis, EMT, Tumor Growth	Cell Proliferation, Epithelial to Mesenchymal Transition, Positive Regulation of Angiogenesis	3	+				+				+		3						+																			+
CTSK	CTSO2,CTSO,PYCD;cathepsin K (pycnodysostosis)	TCTCATTCCCGCAGTAATGACACCCTTTATATCCCAGAATGGGAAGGTAGAGCCCCAGACTCTGTCGACTATCGAAAGAAAGGATATGTTACTCCTGTCA	cathepsin K				+		+	Mes	EMT	Epithelial to Mesenchymal Transition	1					+						1
CTSL	CTSL1;cathepsin L1	TGTGGGGCCCATTTCTGTTGCTATTGATGCAGGTCATGAGTCCTTCCTGTTCTATAAAGAAGGCATTTATTTTGAGCCAGACTGTAGCAGTGAAGACATG	cathepsin L						+		Metastasis	Metastasis Response	1							+				1
CUL1		CTGGTAATGTCTGCATTCAACAATGACGCTGGCTTTGTGGCTGCTCTTGATAAGGCTTGTGGTCGCTTCATAAACAACAACGCGGTTACCAAGATGGCCC	cullin 1					+			Tumor Growth, Tumor Invasion	Cell Cycle, Cell Proliferation, Cellular Differentiation, TGFB Signaling	2									+	+	4																						+		+	+
CX3CL1	SCYD1;small inducible cytokine subfamily D (Cys-X3-Cys), member 1 (fractalkine, neurotactin),chemokine (C-X3-C motif) ligand 1	AGCACCACGGTGTGACGAAATGCAACATCACGTGCAGCAAGATGACATCAAAGATACCTGTAGCTTTGCTCATCCACTATCAACAGAACCAGGCATCATG	C-X3-C motif chemokine ligand 1			+					Angiogenesis, ECM Layers, Hypoxia, Tumor Growth, Tumor Invasion	Angiogenesis Response, Cell Adhesion, Cell Proliferation, Cellular Growth Factor, Hypoxia Response, Integral to Membrane, Plasma Membrane, Positive Regulation of Angiogenesis, Vasculogenesis	5	+		+			+			+	+	9	+	+				+									+	+							+		+
CXADR	coxsackie virus and adenovirus receptor	CCACATATTGAGATGACACTAGGTGCAATAGCAGGGATAGATTTTGTTGGTGAGTAGTCTCATGCCTTGAGATCTGTGGTGGTCTTCAAAATGGTGGCCA	CXADR, Ig-like cell adhesion molecule	sub-maximal variant coverage due to cross-hyb in common region			+			Epi	Angiogenesis, ECM Layers, EMT, Tumor Invasion	Blood Coagulation, Cell Adhesion, Epithelial to Mesenchymal Transition, Plasma Membrane	4	+		+		+					+	4			+												+
CXCL10	INP10,SCYB10;small inducible cytokine subfamily B (Cys-X-Cys), member 10,chemokine (C-X-C motif) ligand 10	GCAGAGGAACCTCCAGTCTCAGCACCATGAATCAAACTGCGATTCTGATTTGCTGCCTTATCTTTCTGACTCTAAGTGGCATTCAAGGAGTACCTCTCTC	C-X-C motif chemokine ligand 10			+					Angiogenesis, ECM Layers, Tumor Growth	Cell Proliferation, Negative Regulation of Angiogenesis, Plasma Membrane	3	+		+						+		3					+										+										+
CXCL11	SCYB9B,SCYB11;small inducible cytokine subfamily B (Cys-X-Cys), member 11,chemokine (C-X-C motif) ligand 11	CAGAATTCCACTGCCCAAAGGAGTCCAGCAATTAAATGGATTTCTAGGAAAAGCTACCTTAAGAAAGGCTGGTTACCATCGGAGTTTACAAAGTGCTTTC	C-X-C motif chemokine ligand 11					+			ECM Remodeling	MMP Remodeling	1				+							1																				+
CXCL12	SDF1A,SDF1B,SDF1;stromal cell-derived factor 1,chemokine (C-X-C motif) ligand 12	CCGCCCGCCCGCCCGCCCGCGCCATGAACGCCAAGGTCGTGGTCGTGCTGGTCCTCGTGCTGACCGCGCTCTGCCTCAGCGACGGGAAGCCCGTCAGCCT	C-X-C motif chemokine ligand 12				+		+	Mes	Tumor Growth, EMT, Tumor Invasion	Cell Adhesion, Cell Proliferation, Cellular Growth Factor, Epithelial to Mesenchymal Transition	3					+				+	+	4																							+		+
CXCL13	SCYB13;small inducible cytokine B subfamily (Cys-X-Cys motif), member 13 (B-cell chemoattractant),chemokine (C-X-C motif) ligand 13	AGACGCTTCATTGATCGAATTCAAATCTTGCCCCGTGGGAATGGTTGTCCAAGAAAAGAAATCATAGTCTGGAAGAAGAACAAGTCAATTGTGTGTGTGG	C-X-C motif chemokine ligand 13			+	+			Mes	Angiogenesis, EMT, Tumor Growth, Tumor Invasion	Cell Adhesion, Cellular Growth Factor, Epithelial to Mesenchymal Transition, Regulation of Angiogenesis	4	+				+				+	+	4							+																+
CXCL17	chemokine (C-X-C motif) ligand 17	AACAAGCATTCCAGAGCCTGCCAGCAATTTCTCAAACAATGTCAGCTAAGAAGCTTTGCTCTGCCTTTGTAGGAGCTCTGAGCGCCCACTCTTCCAATTA	C-X-C motif chemokine ligand 17			+					Angiogenesis	Angiogenesis Response	1	+										1	+
CXCL8	IL8;interleukin 8,chemokine (C-X-C motif) ligand 8	ACAGCAGAGCACACAAGCTTCTAGGACAAGAGCCAGGAAGAAACCACCGGAAGGAACCATCTCACTGTGTGTAAACATGACTTCCAAGCTGGCCGTGGCT	C-X-C motif chemokine ligand 8			+		+			Angiogenesis	Angiogenesis Response	1	+										1	+
CXCR2	IL8RB;interleukin 8 receptor, beta,chemokine (C-X-C motif) receptor 2	TTACGGATCCTGCCCCAGTCCTTTGGCTTCATCGTGCCACTGCTGATCATGCTGTTCTGCTACGGATTCACCCTGCGTACGCTGTTTAAGGCCCACATGG	C-X-C motif chemokine receptor 2						+		ECM Layers, Tumor Growth, Tumor Invasion	Cell Proliferation, Cellular Differentiation, Integral to Membrane, Plasma Membrane	3			+						+	+	4															+	+									+
CXCR3	GPR9;G protein-coupled receptor 9,chemokine (C-X-C motif) receptor 3	GTGAGTGACCACCAAGTGCTAAATGACGCCGAGGTTGCCGCCCTCCTGGAGAACTTCAGCTCTTCCTATGACTATGGAGAAAACGAGAGTGACTCGTGCT	C-X-C motif chemokine receptor 3			+					Angiogenesis, ECM Layers, Tumor Invasion	Angiogenesis Response, Cell Adhesion, Cellular Differentiation, Integral to Membrane, Negative Regulation of Angiogenesis, Plasma Membrane, Positive Regulation of Angiogenesis, Stem Cell Associated	3	+		+							+	8	+				+	+									+	+
CXCR4	chemokine (C-X-C motif), receptor 4 (fusin),chemokine (C-X-C motif) receptor 4	ATTGATGTGTGTCTAGGCAGGACCTGTGGCCAAGTTCTTAGTTGCTGTATGTCTCGTGGTAGGACTGTAGAAAAGGGAACTGAACATTCCAGAGCGTGTA	C-X-C motif chemokine receptor 4				+	+	+	Mes	ECM Layers, EMT, Hypoxia	Epithelial to Mesenchymal Transition, Hypoxia Response, Integral to Membrane, Plasma Membrane, Stem Cell Associated	3			+		+	+					5															+	+
CYB561		TCCGCTGCTATAGACCAGTTCATTGTGTGTGGCTCCCGTGTCTCTGTTGCCCCCTTCAGTGCAGAAGGCTTTGGGTAGGACTTCGGGTGTTCGGTCCTGG	cytochrome b561				+			Epi	ECM Layers, EMT	Epithelial to Mesenchymal Transition, Integral to Membrane, Plasma Membrane	2			+		+						3															+	+
CYBB	CGD;chronic granulomatous disease,cytochrome b-245, beta polypeptide	TTTGAAGCATGAAAAAAGAGGGTTGGAGGTGGAGAATTAACCTCCTGCCATGACTCTGGCTCATCTAGTCCTGCTCCTTGTGCTATAAAATAAATGCAGA	cytochrome b-245 beta chain						+		ECM Layers, Hypoxia	HIF1A Signaling, Plasma Membrane	2			+			+					2															+
CYP1B1	GLC3A;cytochrome P450, subfamily I (dioxin-inducible), polypeptide 1 (glaucoma 3, primary infantile),cytochrome P450, family 1, subfamily B, polypeptide 1	AGAACTTTGATCCAGCTCGATTCTTGGACAAGGATGGCCTCATCAACAAGGACCTGACCAGCAGAGTGATGATTTTTTCAGTGGGCAAAAGGCGGTGCAT	cytochrome P450 family 1 subfamily B member 1			+	+			Mes	Angiogenesis, EMT, Tumor Invasion	Angiogenesis Response, Cell Adhesion, Epithelial to Mesenchymal Transition, Positive Regulation of Angiogenesis, Vasculogenesis	3	+				+					+	5	+	+				+
DAG1	dystroglycan 1 (dystrophin-associated glycoprotein 1)	ACAGTGGTTGGCATTCCTGATGGCACGGCTGTCGTCGGGCGCTCATTTCGAGTGACCATTCCAACAGATTTGATTGCCTCCAGTGGAGATATCATCAAGG	dystroglycan 1					+			ECM Layers, ECM Remodeling, Tumor Invasion	Basement Membrane, Cell Adhesion, ECM Receptor Interation, Integral to Membrane, Plasma Membrane	3			+	+						+	5														+	+	+			+
DCC	deleted in colorectal carcinoma	CTGATCCCATCCTCTTCAGGACTCTGAAAGTGGAACACCCTGACAAAATGGCTAATGACCAAGGTCGTCATGGAGATGGAGGTTATTGGCCAGTTGATAC	DCC netrin 1 receptor						+		ECM Layers, Metastasis	Integral to Membrane, Metastasis Suppressors, Plasma Membrane	2			+				+				3															+	+
DCN		ATCATCCTCCTTCTGCTTGCACAAGTTTCCTGGGCTGGACCGTTTCAACAGAGAGGCTTATTTGACTTTATGCTAGAAGATGAGGCTTCTGGGATAGGCC	decorin				+	+		Mes	ECM Layers, EMT, Tumor Growth	Collagen Family, ECM Structure, Epithelial to Mesenchymal Transition, TGFB Signaling	3			+		+				+		4																	+	+				+
DDR2	TYRO10,NTRKR3;discoidin domain receptor family, member 2	TGACAGTCAGCCTTTCCCTGCCAAGTGATTCTAGCATGTTCAACAATAACCGCTCCTCATCACCTAGTGAACAAGGGTCCAACTCGACTTACGATCGCAT	discoidin domain receptor tyrosine kinase 2				+			Mes	ECM Layers, EMT, Transcription Factor, Tumor Invasion	Cell Adhesion, Collagen Family, Epithelial to Mesenchymal Transition, Plasma Membrane, Transcription Factor	4			+		+			+		+	5															+		+
DENND5A	RAB6IP1;RAB6 interacting protein 1,DENN/MADD domain containing 5A	TTAGTAGTGCCTCTAAGCAAGCACCGATGAGTCAGTCCCACGTATTTTCTTTTTTGTCAGTATTGTTTGGGAAGGAGACATGCCGGGATGTGTCATCGTG	DENN domain containing 5A				+				EMT	Epithelial to Mesenchymal Transition	1					+						1
DENR	density-regulated protein	GAGTGGAAGGCCGTTCAGAGAGGCTAGAGGTTCTTATTCTGGCTATAAATTATGTGAGTAAAATTGTGCTAACCAGTTAAAAGTACTGTACACCCATGCT	density regulated re-initiation and release factor						+		Tumor Growth, Tumor Invasion	Cell Proliferation, Cellular Differentiation	2									+	+	2																									+
DESI1	FAM152B,PPPDE2;family with sequence similarity 152, member B,PPPDE peptidase domain containing 2	CAAGACCCACTGATTTGCCAGTGTGCATGGAAATAATAGATTAGAGCAGAAACTAGCAGGGACTGTTGTATAATCGTGATCTACTAGCAGAATTGGGCCC	desumoylating isopeptidase 1				+				EMT	Epithelial to Mesenchymal Transition	1					+						1
DICER1	MNG1;Dicer1, Dcr-1 homolog (Drosophila),multinodular goitre 1,dicer 1, ribonuclease type III	AGAATTTCAACAGCCAACAAAAGAACCTTTCAGTGAGCTGTGCTGCTGCTTCTGTGGCCAGTTCACGCTCTTCTGTATTGAAAGACTCGGAATATGGTTG	dicer 1, ribonuclease III			+					Angiogenesis, Tumor Growth	Angiogenesis Response, Cell Proliferation	2	+								+		2	+																								+
DLC1	deleted in liver cancer 1	CACTCCCAAACAGGAAACCCTGGTGAAGGTTCAGGAAGCACGGAGATTCTCTCCAACAAAGGTCCAGTTAGGAAACGACGCTGAGAGGATGACGACAACG	DLC1 Rho GTPase activating protein	sub-maximal variant coverage due to non-overlapping variants					+		Metastasis, Tumor Invasion	Cell Adhesion, Cellular Differentiation, Metastasis Suppressors	2							+			+	3
DLG1	discs, large homolog 1 (Drosophila),discs large homolog 1, scribble cell polarity complex component	CTCAGCCTGTTGATAACCATGTTAGCCCATCTTCCTTCTTGGGCCAGACACCAGCATCTCCAGCCAGATACTCCCCAGTTTCTAAAGCAGTACTTGGAGA	discs large MAGUK scaffold protein 1					+			ECM Layers, Tumor Growth, Tumor Invasion	Basal Lamina, Cell Adhesion, Cell Cycle, Cell Proliferation, Cellular Differentiation, Plasma Membrane	3			+						+	+	6													+		+									+	+
DLL4	delta-like 4 homolog (Drosophila),delta-like 4 (Drosophila)	AATGACCACTTCGGCCACTATGTGTGCCAGCCAGATGGCAACTTGTCCTGCCTGCCCGGTTGGACTGGGGAATATTGCCAACAGCCTATCTGTCTTTCGG	delta like canonical Notch ligand 4			+					Angiogenesis, ECM Layers	Angiogenesis Response, Integral to Membrane, Negative Regulation of Angiogenesis, Plasma Membrane	2	+		+								4	+				+										+	+
DPT		TACTGGCAAACTCTCCTGGATTGGGCCTGATTTTTTTGGTGGGAAAGGCTGCCCTGGGGATCAACTTTCCTTCTGTGTGTGGCTCAGGAGTTCTTCTGCA	dermatopontin				+	+		Mes	ECM Layers, EMT, Tumor Growth, Tumor Invasion	Cell Adhesion, Cell Proliferation, Collagen Family, ECM Structure, Epithelial to Mesenchymal Transition	4			+		+				+	+	5																	+	+							+
DPYSL3	dihydropyrimidinase-like 3	CCCTGGGCAGCCAGCATTCATTGTAAGTTCCCTCTTTGAAAACTGGTGTGTGGGTGTTCAGTTCTGTGTCTGGTGGGTATGGACAGACAGTAATCTCCTG	dihydropyrimidinase like 3				+			Mes	EMT, Metastasis	Epithelial to Mesenchymal Transition, Metastasis Suppressors	2					+		+				2
DSC2	DSC3	ATCATCTGCAAACCCACCATGTCATCTGCGGAGATTGTTGCGGTTGATCCTGATGAGCCTATCCATGGCCCACCCTTTGACTTTAGTCTGGAGAGTTCTA	desmocollin 2				+				ECM Layers, EMT, Tumor Invasion	Cell Adhesion, Epithelial to Mesenchymal Transition, Integral to Membrane, Plasma Membrane	3			+		+					+	4															+	+
DST	BPAG1;bullous pemphigoid antigen 1, 230/240kDa	CGAATAACTCTCATCGTGCTAAATGGAAGGTCATTAGTCCTACTGGGAATGAGGCTATGGTCCCATCTGTGTGCTTCACCGTTCCTCCACCAAACAAAGA	dystonin					+			ECM Layers, Tumor Growth, Tumor Invasion	Basement Membrane, Cell Adhesion, Cell Cycle, Integral to Membrane, Plasma Membrane	3			+						+	+	5														+	+	+								+
ECM1		TGTTGCCGCCACCCTCCCAGCCCTACTCGGGATGAGTGCTTTGCCCGTCGGGCTCCTTACCCCAACTATGACCGGGACATCTTGACCATTGACATCGGTC	extracellular matrix protein 1			+		+			Angiogenesis, ECM Layers, Tumor Growth	Angiogenesis Response, Cell Proliferation, ECM Structure, Positive Regulation of Angiogenesis	3	+		+						+		4	+					+												+							+
ECM2	extracellular matrix protein 2, female organ and adipocyte specific	AAGCTCTATCACGTCCCGTCCTATCTACCCAAGTCCTTGCTGCACCTAGTACTCCTTGGGAACCAGATTGAACGGATCCCTGGCTATGTGTTTGGCCACA	extracellular matrix protein 2				+	+		Mes	ECM Layers, EMT	Collagen Family, Epithelial to Mesenchymal Transition	2			+		+						2																	+
ECSCR	endothelial cell-specific chemotaxis regulator	TAGCTCTCAGGGAGGCCTTGGCGGTCTAAGTCTGACCACAGAGCCAGTTTCTTCCAACCCAGGATACATCCCTTCCTCAGAGGCTAACAGGCCAAGCCAT	endothelial cell surface expressed chemotaxis and apoptosis regulator			+					Angiogenesis, ECM Layers	Angiogenesis Response, Integral to Membrane, Plasma Membrane	2	+		+								3	+														+	+
EDN1		TTTCATGATCCCAAGCTGAAAGGCAATCCCTCCAGAGAGCGTTATGTGACCCACAACCGAGCACATTGGTGACAGACCTTCGGGGCCTGTCTGAAGCCAT	endothelin 1					+	+		Hypoxia, Tumor Growth	Cell Proliferation, Cellular Growth Factor, HIF1A Signaling, Hypoxia Response	2						+			+		4																							+		+
EGF	epidermal growth factor (beta-urogastrone)	GGAGTGAAGGCTCTGTTGGAGACATCAGAGAAAATAACAGCTGTGTCATTGGATGTGCTTGATAAGCGGCTGTTTTGGATTCAGTACAACAGAGAAGGAA	epidermal growth factor			+		+	+		Angiogenesis, Cancer Metabolism, ECM Layers, Hypoxia, Tumor Growth	Angiogenesis Response, Blood Coagulation, Cell Proliferation, Cellular Growth Factor, Choline Cancer Metabolism, HIF1A Signaling, Integral to Membrane, Plasma Membrane	5	+	+	+			+			+		8	+		+							+					+	+							+		+
EGFL7	EGF-like-domain, multiple 7	GCAGGGCCTTCCTCCTCTTCCTCCTCCCCTTCCTCGGGAGGCTCCCCAGACCCTGGCATGGGATGGGCTGGGATCTTCTCTGTGAATCCACCCCTGGCTA	EGF like domain multiple 7			+		+			Angiogenesis, ECM Layers	Angiogenesis Response, ECM Structure, Vasculogenesis	2	+		+								3	+	+																+
EGFR	ERBB;epidermal growth factor receptor (avian erythroblastic leukemia viral (v-erb-b) oncogene homolog)	ACGCAGTTGGGCACTTTTGAAGATCATTTTCTCAGCCTCCAGAGGATGTTCAATAACTGTGAGGTGGTCCTTGGGAATTTGGAAATTACCTATGTGCAGA	epidermal growth factor receptor				+		+		Cancer Metabolism, EMT, Hypoxia, Tumor Growth, Tumor Invasion	Carbon Cancer Metabolism, Cell Motility, Cell Proliferation, Cellular Differentiation, Cellular Growth Factor, Choline Cancer Metabolism, HIF1A Signaling	5		+			+	+			+	+	7										+		+											+		+
EGLN2	egl nine homolog 2 (C. elegans)	CACCAGGTACGCCATCACTGTCTGGTATTTTGATGCCAAGGAGCGGGCAGCAGCCAAAGACAAGTATCAGCTAGCATCAGGACAGAAAGGTGTCCAAGTA	egl-9 family hypoxia inducible factor 2						+		Cancer Metabolism, Hypoxia, Tumor Growth	Cellular Growth Factor, HIF1A Signaling, Hypoxia Response, Regulation of Metabolism	3		+				+			+		4											+												+
EGLN3	egl nine homolog 3 (C. elegans)	AAGCTACATGGTGGGATCCTGCGGATATTTCCAGAGGGGAAATCATTCATAGCAGATGTGGAGCCCATTTTTGACAGACTCCTGTTCTTCTGGTCAGATC	egl-9 family hypoxia inducible factor 3						+		Cancer Metabolism, Hypoxia, Tumor Growth	Cell Proliferation, HIF1A Signaling, Hypoxia Response, Regulation of Metabolism	3		+				+			+		4											+														+
EIF2AK3		AGGTATATCTGTTCAGCTCTGGGTTGTCGCCAATGGGATAGTGACGAAATGGAACAAGAGGAAGACATCCTGCTTCTACAGCGTACCCAAAAAACTGTTA	eukaryotic translation initiation factor 2 alpha kinase 3			+					Angiogenesis, Cancer Metabolism	Angiogenesis Response, Regulation of Metabolism	2	+	+									2	+										+
EIF4E2	EIF4EL3;eukaryotic translation initiation factor 4E-like 3	ACATTATTTCAATATGGAATAAGACTGCCAGTGACCAAGCAACCACAGCCCGAATCCGGGACACACTTCGGCGAGTGCTTAACCTACCTCCCAACACCAT	eukaryotic translation initiation factor 4E family member 2						+		Cancer Metabolism, Tumor Invasion, Hypoxia, Metastasis	Cellular Differentiation, HIF1A Signaling, Metastasis Response, Regulation of Metabolism	4		+				+	+			+	4											+
EIF4EBP1		CTGCGCAATAGCCCAGAAGATAAGCGGGCGGGCGGTGAAGAGTCACAGTTTGAGATGGACATTTAAAGCACCAGCCATCGTGTGGAGCACTACCAAGGGG	eukaryotic translation initiation factor 4E binding protein 1						+		Cancer Metabolism, Hypoxia, Tumor Growth	Cell Cycle, Choline Cancer Metabolism, HIF1A Signaling, Regulation of Metabolism	3		+				+			+		4										+	+													+
ELF3	ESX;E74-like factor 3 (ets domain transcription factor, epithelial-specific )	AGTTCTGGTCGAAGACGCAGGTTCTGGACTGGATCAGCTACCAAGTGGAGAAGAACAAGTACGACGCAAGCGCCATTGACTTCTCACGATGTGACATGGA	E74 like ETS transcription factor 3				+			Epi	EMT, Transcription Factor	Epithelial to Mesenchymal Transition, Transcription Factor	2					+			+			2
ELK3	ELK3, ETS-domain protein (SRF accessory protein 2)	GGCGTCCGCCTTCCTGGCCTCGTCCGTCTCGGCCAAGATCTCCTCTTTAATGTTGCCAAACGCTGCCAGTATTTCATCCGCCTCACCCTTCTCATCTCGG	ELK3, ETS transcription factor			+					Angiogenesis, Transcription Factor	Angiogenesis Response, Transcription Factor	2	+							+			2	+
EMCN		GACACCATCTACGGGCACCATGGAACTGCTTCAAGTGACCATTCTTTTTCTTCTGCCCAGTATTTGCAGCAGTAACAGCACAGGTGTTTTAGAGGCAGCT	endomucin			+					Angiogenesis, ECM Layers, Tumor Invasion	Angiogenesis Response, Cellular Differentiation, Integral to Membrane, Plasma Membrane	3	+		+							+	4	+														+	+
EMILIN1		CTCCGCCCTCGCTACCGTGTGGCCTACAAGACAGTGACCGACATGGAGTGGAGGTGCTGTCAGGGTTATGGGGGCGATGACTGTGCTGAGAGTCCCGCTC	elastin microfibril interfacer 1					+			ECM Layers, Tumor Invasion	Cell Adhesion, Cellular Differentiation, Collagen Family, ECM Structure	2			+							+	4																	+	+
EMILIN3	C20orf130,EMILIN5;elastin microfibril interfacer 5	CAGCTTCATGGATGTTGTATCTGAACTAAGGACCAGAGGCTGCCAGATGTTTCTGGCTCCTCACGTGTCCTTCAGGACAGAACAGAAGCACAAAGACTCA	elastin microfibril interfacer 3					+			ECM Layers	ECM Structure	1			+								1																		+
EMP3		GGGAAAGAGTCCCTGAATCTCTGGTACGACTGCACGTGGAACAACGACACCAAAACATGGGCCTGCAGTAATGTCAGCGAGAATGGCTGGCTGAAGGCGG	epithelial membrane protein 3				+			Mes	ECM Layers, EMT, Tumor Growth	Cell Proliferation, Cellular Growth Factor, Epithelial to Mesenchymal Transition, Integral to Membrane	3			+		+				+		4																+							+		+
ENO1	ENO1L1,MPB1;enolase 1, (alpha)	TTCTCGCCTCACTTTCCACCAAGTGTCTAGAGTCATGTGAGCCTCGTGTCATCTCCGGGGTGGCCACAGGCTAGATCCCCGGTGGTTTTGTGCTCAAAAT	enolase 1						+		Cancer Metabolism, ECM Layers, Hypoxia, Transcription Factor, Tumor Growth	Cellular Growth Factor, HIF1A Signaling, Plasma Membrane, Regulation of Metabolism, Transcription Factor	5		+	+			+		+	+		5											+				+								+
ENO2	enolase 2 (gamma, neuronal)	GTTGGTGTGCTGAGGTGTTAGAGAGGGACCATGTGTCACTTGTGCTTTGCTCTTGTCCCACGTGTCTTCCACTTTGCATATGAGCCGTGAACTGTGCATA	enolase 2						+		ECM Layers, Hypoxia	HIF1A Signaling, Plasma Membrane	2			+			+					2															+
ENO3	enolase 3, (beta, muscle),enolase 3 (beta, muscle)	ATGAGGATCGAGGAGGCTCTTGGGGACAAGGCAATCTTTGCTGGACGCAAGTTCCGTAACCCGAAGGCCAAGTGAGAAGCTGGAGGCTCCAGGACTCCAC	enolase 3						+		Hypoxia	HIF1A Signaling	1						+					1
ENPEP	glutamyl aminopeptidase (aminopeptidase A)	GCCTGGAATTGGATACAACTCAACTGGGACTATCTAGTCAACAGATATACACTCAATAACAGAAACCTTGGCCGAATTGTCACAATAGCAGAGCCATTCA	glutamyl aminopeptidase			+					Angiogenesis, ECM Layers, Tumor Growth	Angiogenesis Response, Cell Proliferation, Plasma Membrane	3	+		+						+		3	+														+										+
ENPP2	PDNP2	CATCATATACTGTTTCCAAACAGGCTGAGGTTTCCAGCGTTCCTGACCATCTGACCAGTTGCGTCCGGCCTGATGTCCGTGTTTCTCCGAGTTTCAGTCA	ectonucleotide pyrophosphatase/phosphodiesterase 2				+			Mes	ECM Layers, EMT, Transcription Factor	Epithelial to Mesenchymal Transition, Plasma Membrane, Transcription Factor	3			+		+			+			3															+
EP300		CCAGCCAGGCCCAACAGAGCAGTCCTGGATTAGGTTTGATAAATAGCATGGTCAAAAGCCCAATGACACAGGCAGGCTTGACTTCTCCCAACATGGGGAT	E1A binding protein p300					+	+		Tumor Growth, Hypoxia, Transcription Factor	HIF1A Signaling, Hypoxia Response, TGFB Signaling, Transcription Factor	3						+		+	+		4																						+
EPAS1		TGCACTGAGCTATGTGACTCGGATGGTCTTTCACACGGCACATTTGGACATTTCCAGAACTACCATGAGATGGTTTAGACGGGAATTCATGCAAATGAGG	endothelial PAS domain protein 1			+					Angiogenesis, Hypoxia, Transcription Factor	Angiogenesis Response, Hypoxia Response, Transcription Factor	3	+					+		+			3	+
EPCAM	M4S1,MIC18,TACSTD1;antigen identified by monoclonal antibody AUA1,tumor-associated calcium signal transducer 1	AGAAGAGCAAAACCTGAAGGGGCCCTCCAGAACAATGATGGGCTTTATGATCCTGACTGCGATGAGAGCGGGCTCTTTAAGGCCAAGCAGTGCAACGGCA	epithelial cell adhesion molecule				+			Epi	ECM Layers, EMT, Tumor Growth	Cell Proliferation, Epithelial to Mesenchymal Transition, Integral to Membrane, Plasma Membrane, Stem Cell Associated	3			+		+				+		5															+	+									+
EPHA1	EPHT,EPHT1;EphA1	AGGTGGCCAGTGGTGGAACTTCCTTCGAGAGGCAACTATCATGGGCCAGTTTAGCCACCCGCATATTCTGCATCTGGAAGGCGTCGTCACAAAGCGAAAG	EPH receptor A1			+	+				Angiogenesis, ECM Layers, EMT, Tumor Growth, Tumor Invasion	Angiogenesis Response, Cell Adhesion, Cell Proliferation, Epithelial to Mesenchymal Transition, Plasma Membrane, Positive Regulation of Angiogenesis	5	+		+		+				+	+	6	+					+									+										+
EPHA2	ECK;EphA2	GAGCCGAGTGTGGAAGTACGAGGTCACTTACCGCAAGAAGGGAGACTCCAACAGCTACAATGTGCGCCGCACCGAGGGTTTCTCCGTGACCCTGGACGAC	EPH receptor A2			+					Angiogenesis, ECM Layers, Tumor Growth, Tumor Invasion	Angiogenesis Response, Cell Adhesion, Cell Proliferation, Plasma Membrane, Regulation of Angiogenesis, Vasculogenesis	4	+		+						+	+	6	+	+					+								+										+
EPHB1	EPHT2;EphB1	GCAGCGGCCGGGGTCGTGTTCGTTGTGTCCTTGGTGGCCATCTCTATCGTCTGTAGCAGGAAACGGGCTTATAGCAAAGAGGCTGTGTACAGCGATAAGC	EPH receptor B1			+					Angiogenesis, ECM Layers, Tumor Growth	Angiogenesis Response, Cell Proliferation, Integral to Membrane, Plasma Membrane	3	+		+						+		4	+														+	+									+
EPHB3	ETK2;EphB3	GCTGGACTTTCGGACTCTTGGACTTTTGGATGCCTGGCCTTAGGCTGTGGCCCAGAAGCTGGAAGTTTGGGAAAGGCCCAAGCTGGGACTTCTCCAGGCC	EPH receptor B3			+					Angiogenesis, ECM Layers, Tumor Invasion	Angiogenesis Response, Cell Adhesion, Cellular Differentiation, Plasma Membrane	3	+		+							+	4	+														+
EPHB4	HTK;EphB4	GTCCTGACTTCACCTATACCTTTGAGGTCACTGCATTGAACGGGGTATCCTCCTTAGCCACGGGGCCCGTCCCATTTGAGCCTGTCAATGTCACCACTGA	EPH receptor B4			+					Angiogenesis, ECM Layers, Tumor Invasion	Angiogenesis Response, Cell Adhesion, Plasma Membrane, Sprouting Angiogenesis, Stem Cell Associated	3	+		+							+	5	+			+											+
EPN3		ACCCTCGTTCTCAGCTCTCACCAAGTGGACTTTTTGCGGGGTGTGGCGGCCGGGTCTCGACCACAGCGTGGATCACCGGCTGTTTAGGAAACTGCAGCTG	epsin 3				+			Epi	EMT	Epithelial to Mesenchymal Transition	1					+						1
EPS8L1		AGAGTGACGAGGCCCCGTGGGAGAACGGACTCCTCAGACTCTCCCCAATAGCGGAAGTCGATCTTCTGAAGGATGGCCAATCTGCTCCGGCCCTGGTCTT	EPS8 like 1				+			Epi	EMT	Epithelial to Mesenchymal Transition	1					+						1
ERBB2	NGL;v-erb-b2 avian erythroblastic leukemia viral oncogene homolog 2 (neuro/glioblastoma derived oncogene homolog),v-erb-b2 avian erythroblastic leukemia viral oncogene homolog 2	ACAGACACGTTTGAGTCCATGCCCAATCCCGAGGGCCGGTATACATTCGGCGCCAGCTGTGTGACTGCCTGTCCCTACAACTACCTTTCTACGGACGTGG	erb-b2 receptor tyrosine kinase 2			+	+		+	Epi	Angiogenesis, Cancer Metabolism, ECM Layers, EMT, Hypoxia, Tumor Growth	Carbon Cancer Metabolism, Cellular Growth Factor, Epithelial to Mesenchymal Transition, HIF1A Signaling, Plasma Membrane, Regulation of Angiogenesis	6	+	+	+		+	+			+		6							+					+			+								+
ERBB2IP	ERBB2IP;erbb2-interacting protein	CACAGAGACCCCTTTCTGCACGAACATACAGCATAGATGGTCCAAATGCATCAAGACCTCAGAGTGCTCGACCCTCTATTAATGAAATACCAGAGAGAAC	erbb2 interacting protein		ERBIN			+			ECM Layers, Tumor Growth, Tumor Invasion	Basement Membrane, Cell Adhesion, Cell Cycle, Cellular Growth Factor, Plasma Membrane	3			+						+	+	5														+	+								+	+
ERBB3	LCCS2;lethal congenital contracture syndrome 2,v-erb-b2 avian erythroblastic leukemia viral oncogene homolog 3	CCTGCAGTGGATTCGAGAAGTGACAGGCTATGTCCTCGTGGCCATGAATGAATTCTCTACTCTACCATTGCCCAACCTCCGCGTGGTGCGAGGGACCCAG	erb-b2 receptor tyrosine kinase 3				+			Epi	ECM Layers, EMT, Tumor Growth, Tumor Invasion	Cell Adhesion, Cell Proliferation, Cellular Differentiation, Cellular Growth Factor, Epithelial to Mesenchymal Transition, Plasma Membrane	4			+		+				+	+	6															+								+		+
EREG		GAGAGTCCAGTGATAACTGCACAGCTTTAGTTCAGACAGAAGACAATCCACGTGTGGCTCAAGTGTCAATAACAAAGTGTAGCTCTGACATGAATGGCTA	epiregulin			+					Angiogenesis, ECM Layers, Tumor Growth	Angiogenesis Response, Cell Proliferation, Cellular Growth Factor, Plasma Membrane	3	+		+						+		4	+														+								+		+
ERMP1	KIAA1815;KIAA1815	TGGGCTAGCTTGATTCGTGCATTCATTAACCTAGAGGCAGCAGGTGTAGGAGGGAAAGAACTTGTATTCCAAACAGGTCCTGAAAATCCTTGGTTGGTTC	endoplasmic reticulum metallopeptidase 1				+				ECM Layers, EMT	Epithelial to Mesenchymal Transition, Integral to Membrane	2			+		+						2																+
ESRP1	RBM35A;RNA binding motif protein 35A	GACTGTATACGCCTTCGAGGTCTTCCCTATGCAGCCACAATTGAGGACATCCTGGATTTCCTGGGGGAGTTCGCCACAGATATTCGTACTCATGGGGTTC	epithelial splicing regulatory protein 1				+			Epi	ECM Layers, EMT	Epithelial to Mesenchymal Transition, Plasma Membrane	2			+		+						2															+
ETV4	ets variant gene 4 (E1A enhancer-binding protein, E1AF)	GGCCCTCTTCTCTTTGGCCTTCCCGGACAATCAGCGTCCAGCTCTCAAGGCTGAGTTTGACCGGCCTGTCAGTGAGGAGGACACAGTCCCTTTGTCCCAC	ETS variant 4						+		Transcription Factor, Tumor Growth	Cell Proliferation, Transcription Factor	2								+	+		2																									+
EVI2A	EVI2	CAGCAACAGTCCTTCAACAGTACAGAGCATTGAAAACACAAGCAAAAGTCATGGTGAAATTTTCAAAAAGGATGTCTGTGCGGAAAACAACAACAACATG	ecotropic viral integration site 2A				+			Mes	ECM Layers, EMT	Epithelial to Mesenchymal Transition, Integral to Membrane	2			+		+						2																+
EVPL		CAAGGACGGCCACCTGCCCATCTCCGAGTTTGCGCTGCTTGTAGCTGGGGAGACCAAGCCAAGCTCCTCACTCTCCATCGGCTCTATCATCTCCAAGTCC	envoplakin				+				EMT	Epithelial to Mesenchymal Transition	1					+						1
F11R	JAM1;junctional adhesion molecule 1	GGAAGCAGAGGTGATTCATGGCTCTGTGAATTTGAGGTGAATGGTTCCTTATTGTCTAGGCCACTTGTGAAGAATATGAGTCAGTTATTGCCAGCCTTGG	F11 receptor				+			Epi	Angiogenesis, ECM Layers, EMT, Tumor Invasion	Blood Coagulation, Cell Adhesion, Cellular Differentiation, Epithelial to Mesenchymal Transition, Integral to Membrane, Plasma Membrane	4	+		+		+					+	6			+												+	+
F3	coagulation factor III (thromboplastin, tissue factor)	GAGCTGGAAGGAGAACTCCCCACTGAATGTTTCATAAAGGAAGCACTGTTGGAGCTACTGCAAATGCTATATTGCACTGTGACCGAGAACTTTTAAGAGG	coagulation factor III, tissue factor			+		+			Angiogenesis, ECM Layers, Tumor Growth	Blood Coagulation, Cell Proliferation, Cellular Growth Factor, ECM Structure, Integral to Membrane, Plasma Membrane, Positive Regulation of Angiogenesis	3	+		+						+		7			+			+									+	+		+					+		+
FAM174B	family with sequence similarity 174, member B	CCCATCTGATCCTTTGCTGCTTTTTTGGCTTGGTCAGGTCCTGGCCTCATTTTGGCGTTACCTGTGTCAGAGTTCAAGGTGGATGTGCTTAGAGCTGGTC	family with sequence similarity 174 member B				+			Epi	ECM Layers, EMT	Epithelial to Mesenchymal Transition, Integral to Membrane	2			+		+						2																+
FAP	fibroblast activation protein, alpha	GCATTGGAAGCTATCCTCCAAGCAAGAAGTGTGTTACTTGCCATCTAAGGAAAGAAAGGTGCCAATATTACACAGCAAGTTTCAGCGACTACGCCAAGTA	fibroblast activation protein alpha			+	+			Mes	Angiogenesis, ECM Layers, EMT	Angiogenesis Response, Epithelial to Mesenchymal Transition, Integral to Membrane, Plasma Membrane	3	+		+		+						4	+														+	+
FASLG	APT1LG1,TNFSF6;tumor necrosis factor (ligand) superfamily, member 6,Fas ligand (TNF superfamily, member 6)	TCCATGCCTCTGGAATGGGAAGACACCTATGGAATTGTCCTGCTTTCTGGAGTGAAGTATAAGAAGGGTGGCCTTGTGATCAATGAAACTGGGCTGTACT	Fas ligand			+					Angiogenesis, ECM Layers, Tumor Growth	Cell Proliferation, Negative Regulation of Angiogenesis, Plasma Membrane	3	+		+						+		3					+										+										+
FBLN1		CCTCCCCGATTTTATCTGTCAGAATACTCTGGGATCCTTCCGCTGCCGACCCAAGCTACAGTGCAAGAGTGGCTTTATACAAGATGCTCTAGGCAACTGT	fibulin 1				+	+		Mes	ECM Layers, EMT	Basement Membrane, ECM Structure, Epithelial to Mesenchymal Transition	2			+		+						3														+				+
FBLN5		TGGCGGGGAACCCTGGGAGTAGCTAGTTTGCTTTTTGCGTACACAGAGAAGGCTATGTAAACAAACCACAGCAGGATCGAAGGGTTTTTAGAGAATGTGT	fibulin 5					+			Angiogenesis, ECM Layers, Tumor Invasion	Blood Coagulation, Cell Adhesion, Cellular Differentiation, ECM Structure	3	+		+							+	4			+															+
FBN1	FBN,MFS1,WMS;fibrillin 1 (Marfan syndrome)	CACTGAAGGCAGCTTCAAATGTCTGTGTCCAGAAGGGTTTTCCTTGTCCTCCAGTGGAAGAAGGTGCCAAGATTTGCGAATGAGCTACTGTTATGCGAAG	fibrillin 1				+	+		Mes	ECM Layers, EMT	Basement Membrane, ECM Structure, Epithelial to Mesenchymal Transition	2			+		+						3														+				+
FBN2	CCA;congenital contractural arachnodactyly	AGCCAAAGCAGCTCATTTGTGACAACATTTCATATCACCAGACACACCAGGCAACAGAAGTTGAAGCACAACCACTGTAGCAAAATACCTTGACTGCTTG	fibrillin 2					+			ECM Layers	ECM Structure	1			+								1																		+
FBP1	FBP;fructose-1,6-bisphosphatase 1	AGTCATCCTTTGCCACGTGTGTTCTCGTGTCAGAAGAAGATAAACACGCCATCATAGTGGAACCGGAGAAAAGGGGTAAATATGTGGTCTGTTTTGATCC	fructose-bisphosphatase 1				+				EMT, Tumor Growth	Cellular Growth Factor, Epithelial to Mesenchymal Transition	2					+				+		2																							+
FERMT2	PLEKHC1;pleckstrin homology domain containing, family C (with FERM domain) member 1,fermitin family homolog 2 (Drosophila)	AGCAAAAATCAACCAAGGATGGCTTGATTCCTCAAGATCTCTCATGGAACAAGATGTGAAGGAAAATGAGGCCTTGCTGCTCCGATTCAAGTATTACAGC	fermitin family member 2				+			Mes	EMT, Tumor Invasion	Cell Adhesion, Epithelial to Mesenchymal Transition	2					+					+	2
FGF18		AATTCTACCTGTGCATGAACCGCAAAGGCAAGCTCGTGGGGAAGCCCGATGGCACCAGCAAGGAGTGTGTGTTCATCGAGAAGGTTCTGGAGAACAACTA	fibroblast growth factor 18			+					Angiogenesis, Tumor Growth	Angiogenesis Response, Cell Proliferation, Cellular Growth Factor, Vasculogenesis	2	+								+		4	+	+																					+		+
FGF2	FGFB;fibroblast growth factor 2 (basic)	GTCCGGGAGAAGAGCGACCCTCACATCAAGCTACAACTTCAAGCAGAAGAGAGAGGAGTTGTGTCTATCAAAGGAGTGTGTGCTAACCGTTACCTGGCTA	fibroblast growth factor 2			+		+			Angiogenesis, ECM Remodeling, Tumor Growth	Cell Proliferation, Cellular Growth Factor, LOX Remodeling, Positive Regulation of Angiogenesis, Regulation of Angiogenesis, Sprouting Angiogenesis	3	+			+					+		6				+		+	+														+		+		+
FGF9	fibroblast growth factor 9 (glia-activating factor)	TGTTGCCAAACTTTGTCGCATGCATAATGTATGATGGAGGCTTGGATGGGAATATGCTGATTTTGTTCTGCACTTAAAGGCTTCTCCTCCTGGAGGGCTG	fibroblast growth factor 9			+		+			Angiogenesis, ECM Layers, Tumor Growth	Angiogenesis Response, Basement Membrane, Cell Proliferation, Cellular Growth Factor, Vasculogenesis	3	+		+						+		5	+	+												+									+		+
FGFR1	FLT2,KAL2;fms-related tyrosine kinase 2	TACAAGGTCCGTTATGCCACCTGGAGCATCATAATGGACTCTGTGGTGCCCTCTGACAAGGGCAACTACACCTGCATTGTGGAGAATGAGTACGGCAGCA	fibroblast growth factor receptor 1			+					Angiogenesis, Cancer Metabolism, Tumor Growth	Angiogenesis Response, Carbon Cancer Metabolism, Cell Cycle, Cell Proliferation, Cellular Growth Factor	3	+	+							+		5	+											+											+	+	+
FGFR2	KGFR,BEK,CFD1,JWS;bacteria-expressed kinase,keratinocyte growth factor receptor,craniofacial dysostosis 1,Jackson-Weiss syndrome	ATGGTCAGCTGGGGTCGTTTCATCTGCCTGGTCGTGGTCACCATGGCAACCTTGTCCCTGGCCCGGCCCTCCTTCAGTTTAGTTGAGGATACCACATTAG	fibroblast growth factor receptor 2			+		+			Angiogenesis, Cancer Metabolism, ECM Layers, Tumor Growth	Angiogenesis Response, Carbon Cancer Metabolism, Cell Proliferation, Cellular Growth Factor, ECM Structure, Integral to Membrane, Stem Cell Associated	4	+	+	+						+		7	+											+				+		+					+		+
FGFR3	ACH;achondroplasia, thanatophoric dwarfism	GGACCTGTATATTTGTAAAGCTATTTATGGGCCCCTGGCACTCTTGTTCCCACACCCCAACACTTCCAGCATTTAGCTGGCCACATGGCGGAGAGTTTTA	fibroblast growth factor receptor 3				+			Epi	Cancer Metabolism, ECM Layers, EMT, Tumor Growth, Tumor Invasion	Carbon Cancer Metabolism, Cell Adhesion, Cell Proliferation, Cellular Growth Factor, Epithelial to Mesenchymal Transition, Plasma Membrane	5		+	+		+				+	+	6												+			+								+		+
FGFR4		AGGCGAGGGCTGCTTTGGCCAGGTAGTACGTGCAGAGGCCTTTGGCATGGACCCTGCCCGGCCTGACCAAGCCAGCACTGTGGCCGTCAAGATGCTCAAA	fibroblast growth factor receptor 4						+		ECM Layers, Tumor Growth	Cell Proliferation, Cellular Growth Factor, Plasma Membrane, Stem Cell Associated	2			+						+		4															+								+		+
FGL2	fibrinogen-like 2	CAATTCAGCAGGATCGAGGAGGTGTTCAAAGAAGTCCAAAACCTCAAGGAAATCGTAAATAGTCTAAAGAAATCTTGCCAAGACTGCAAGCTGCAGGCTG	fibrinogen like 2				+			Mes	EMT	Epithelial to Mesenchymal Transition	1					+						1
FHL1		CCAGTGTGGTGGCCTATGAAGGACAATCCTGGCACGACTACTGCTTCCACTGCAAAAAATGCTCCGTGAATCTGGCCAACAAGCGCTTTGTTTTCCACCA	four and a half LIM domains 1				+			Mes	ECM Layers, EMT, Tumor Growth	Cell Cycle, Cellular Growth Factor, Epithelial to Mesenchymal Transition, Plasma Membrane	3			+		+				+		4															+								+	+
FIGF	FIGF;c-fos induced growth factor (vascular endothelial growth factor D)	TGAACATGGACCAGTGAAGCGATCATCTCAGTCCACATTGGAACGATCTGAACAGCAGATCAGGGCTGCTTCTAGTTTGGAGGAACTACTTCGAATTACT	vascular endothelial growth factor D		VEGFD	+					Angiogenesis, Hypoxia, Tumor Growth	Angiogenesis Response, Blood Coagulation, Cell Proliferation, Cellular Growth Factor, Hypoxia Response, Vasculogenesis	3	+					+			+		6	+	+	+																				+		+
FLI1	Friend leukemia virus integration 1	GGGCCCTCCGTTATTACTATGATAAAAACATTATGACCAAAGTGCACGGCAAAAGATATGCTTACAAATTTGACTTCCACGGCATTGCCCAGGCTCTGCA	Fli-1 proto-oncogene, ETS transcription factor				+			Mes	EMT, Transcription Factor	Epithelial to Mesenchymal Transition, Transcription Factor	2					+			+			2
FLT1	FLT;fms-related tyrosine kinase 1 (vascular endothelial growth factor/vascular permeability factor receptor),fms-related tyrosine kinase 1	AAGAAATGGCAAACAATTCTGCAGTACTTTAACCTTGAACACAGCTCAAGCAAACCACACTGGCTTCTACAGCTGCAAATATCTAGCTGTACCTACTTCA	fms related tyrosine kinase 1			+			+		Angiogenesis, ECM Layers, Hypoxia, Tumor Growth	Cell Proliferation, Cellular Growth Factor, HIF1A Signaling, Hypoxia Response, Plasma Membrane, Positive Regulation of Angiogenesis, Sprouting Angiogenesis, Vasculogenesis	4	+		+			+			+		8		+		+		+									+								+		+
FLT4	fms-related tyrosine kinase 4	CCAACAACGGCATCCAGCGATTTCGGGAGAGCACCGAGGTCATTGTGCATGAAAATCCCTTCATCAGCGTCGAGTGGCTCAAAGGACCCATCCTGGAGGC	fms related tyrosine kinase 4			+			+		Angiogenesis, ECM Layers, Tumor Growth	Cell Proliferation, Cellular Growth Factor, Plasma Membrane, Sprouting Angiogenesis, Vasculogenesis	3	+		+						+		5		+		+											+								+		+
FMOD		AAGGTGGATAAGACTTCAGAAGAGGAAAGGCCAGACTTTGCTTACCATCAGCATCTGCAATGGGCCAAACACACCTCAAATTGGCTGAGTTGAGAAAGCA	fibromodulin					+			ECM Layers, Tumor Growth, Tumor Invasion	Cellular Differentiation, Cellular Growth Factor, ECM Structure	3			+						+	+	3																		+					+
FN1		GGGAATGGACATGCATTGCCTACTCGCAGCTTCGAGATCAGTGCATTGTTGATGACATCACTTACAATGTGAACGACACATTCCACAAGCGTCATGAAGA	fibronectin 1			+	+	+	+	Mes	Angiogenesis, ECM Layers, ECM Remodeling, EMT, Tumor Invasion	Angiogenesis Response, Basal Lamina, Blood Coagulation, Cell Adhesion, Cell Motility, Collagen Family, ECM Receptor Interation, ECM Structure, Epithelial to Mesenchymal Transition	5	+		+	+	+					+	9	+		+										+				+	+	+
FOXC2	FKHL14;forkhead box C2 (MFH-1, mesenchyme forkhead 1)	CCCCGGCCACACGTTCGCGGCCCAGCAGCAAACTTTCCCCAACGTGCGGGAGATGTTCAACTCCCACCGGCTGGGGATTGAGAACTCGACCCTCGGGGAG	forkhead box C2			+	+				Angiogenesis, EMT, Transcription Factor, Tumor Growth, Tumor Invasion	Cell Proliferation, Cellular Differentiation, EMT to Metastasis, Positive Regulation of Angiogenesis, Transcription Factor, Vasculogenesis	5	+				+			+	+	+	6		+				+																			+
FOXO4	MLLT7;myeloid/lymphoid or mixed-lineage leukemia (trithorax (Drosophila) homolog); translocated to, 7,myeloid/lymphoid or mixed-lineage leukemia (trithorax homolog, Drosophila); translocated to, 7	ATACAGTGCCTCAGGTTTAAAAGAGCAGGAAGCTGAGTGAGAGGTTGCAGAAAAAGTGTCTTCGCTCGGCAGAGGTTACAGGTGGCATCTCAGAAAGAGC	forkhead box O4			+					Angiogenesis, Transcription Factor, Tumor Growth	Cell Cycle, Cell Proliferation, Cellular Growth Factor, Negative Regulation of Angiogenesis, Transcription Factor	3	+							+	+		5					+																		+	+	+
FRAS1	Fraser syndrome 1	CTATCAGGATTCCTTGTTGGCGGATGCCACAATTTGGAAGCCCGATTCATGCCAGAGCTGCCGTTGCCATGGTGATATTGTTATCTGCAAACCTGCTGTT	Fraser extracellular matrix complex subunit 1					+			ECM Layers, Tumor Invasion	Cellular Differentiation, ECM Structure, Integral to Membrane, Plasma Membrane	2			+							+	4															+	+		+
FREM1	C9orf154;chromosome 9 open reading frame 154	GGGCTCCTGAAAAATGGCTGCTACGGGATTTACATCACTTCCCGCGTGTTGAAGGCATCAGACCCTGACACTGAGGACGATCAGATCATCTTTAAAATTC	FRAS1 related extracellular matrix 1					+			ECM Layers, Tumor Invasion	Basement Membrane, Cell Adhesion, Integral to Membrane	2			+							+	3														+		+
FREM2		CAAAGCTCAGCCAGAGACACAAGCGACCAGTTTTGGAAATGTCCTATTTAATGCCAAACTAGCAGTGGATGACCCTGAAGCCATTCTCTTAGTGAATCAG	FRAS1 related extracellular matrix protein 2					+			ECM Layers, Tumor Invasion	Basement Membrane, Cell Adhesion, Integral to Membrane, Plasma Membrane	2			+							+	4														+	+	+
FST		GACCAATAATGCCTACTGTGTGACCTGTAATCGGATTTGCCCAGAGCCTGCTTCCTCTGAGCAATATCTCTGTGGGAATGATGGAGTCACCTACTCCAGT	follistatin					+			Tumor Growth	TGFB Signaling	1									+		1																						+
FSTL1	follistatin-like 1	CCATACTGCTAGTTAACCCAGTGTCCCTCAGACTTGGATGGAGTTTCTGGGAGGGTACACCCAAATGATGCAGATACTTGTATACTTTGAGCCCCTTAGC	follistatin like 1				+			Mes	EMT	Epithelial to Mesenchymal Transition	1					+						1
FUT3	LE;fucosyltransferase 3 (galactoside 3(4)-L-fucosyltransferase, Lewis blood group included)	CTTATAGGGTACAGGTGGGATCGACTGTAAATGAGGACTTCTGGAACATTCCAAATATTCTGGGGTTGAGGGAAATTGCTGCTGTCTACAAAATGCCAAG	fucosyltransferase 3 (Lewis blood group)				+			Epi	ECM Layers, EMT	Epithelial to Mesenchymal Transition, Integral to Membrane	2			+		+						2																+
FXYD6	FXYD domain-containing ion transport regulator 6	CCTGATTTAGGGATGCGTAGGGTAAGAGCACGGGCAGTGGTCTTCAGTCGTCTTGGGACCTGGGAAGGTTTGCAGCACTTTGTCATCATTCTTCATGGAC	FXYD domain containing ion transport regulator 6				+			Mes	ECM Layers, EMT	Epithelial to Mesenchymal Transition, Integral to Membrane, Plasma Membrane	2			+		+						3															+	+
GALNT7	UDP-N-acetyl-alpha-D-galactosamine:polypeptide N-acetylgalactosaminyltransferase 7 (GalNAc-T7)	AAGGGAAGGTTTAATTCAAGCACGAAGTATTGGTGCTCAGAAGGCTAAACTTGGACAGGTTTTGATATACCTTGATGCCCACTGTGAGGTGGCAGTTAAC	polypeptide N-acetylgalactosaminyltransferase 7				+			Epi	ECM Layers, EMT	Epithelial to Mesenchymal Transition, Integral to Membrane	2			+		+						2																+
GATA4	GATA-binding protein 4	GACTTCTTTCCCAAGATGTCCTTGTCCCCTGCGTTCCCCACTGTGGCCTAGACCGTGGGTTTTGCATTGTGTTTCTAGCACCGAGGATCTGAGAACAAGC	GATA binding protein 4			+					Angiogenesis, Transcription Factor, Tumor Growth	Cellular Growth Factor, Positive Regulation of Angiogenesis, Transcription Factor, Vasculogenesis, Stem Cell Associated	3	+							+	+		5		+				+																	+
GDF15		ACTCCAGATTCCGAGAGTTGCGGAAACGCTACGAGGACCTGCTAACCAGGCTGCGGGCCAACCAGAGCTGGGAAGATTCGAACACCGACCTCGTCCCGGC	growth differentiation factor 15				+			Epi	EMT, Tumor Growth	Cellular Growth Factor, Epithelial to Mesenchymal Transition	2					+				+		2																							+
GDF5		GACTTCAAGAGTCTCAGACTGAGGAGAAAGCCTTTCCTTCTGCTGCTACTGCTGCTGCCGCTGCTTTTGAAAGTCCACTCCTTTCATGGTTTTTCCTGCC	growth differentiation factor 5					+			Tumor Growth	Cellular Growth Factor, TGFB Signaling	1									+		2																						+	+
GDF6	SGM1;segmentation syndrome 1	AAACAATGTGGGAGGAAGAATCACCGTTGACGCATCTTGATTTGGTTGGTTTTTACATGTGTAAAGAAGGTGGGGTCTCTGGCCATGTCATAGCCCATGT	growth differentiation factor 6					+			Tumor Growth	Cellular Growth Factor, TGFB Signaling	1									+		2																						+	+
GIMAP4		AACAGAACTTGTCGTAGTTGACACACCAGGCATTTTCGACACAGAGGTGCCCAATGCTGAAACGTCCAAGGAGATTATTCGCTGCATTCTTCTGACCTCC	GTPase, IMAP family member 4				+			Mes	EMT	Epithelial to Mesenchymal Transition	1					+						1
GIMAP6		CTGCCTGGTTTATGGGAGAACTCTGAAGCCCATGATGTTTTCCTGGAAGGCTGTTCCTACAGACGGGGTTTATAAGTACTGATACTGGACAGGATGAGAA	GTPase, IMAP family member 6				+			Mes	EMT	Epithelial to Mesenchymal Transition	1					+						1
GJA5	gap junction protein, alpha 5, 40kD (connexin 40),gap junction protein, alpha 5, 40kDa (connexin 40),gap junction protein, alpha 5, 40kDa	AACATCTGTCACCCTGCAGCTCCTTTACAGTTCAATCCAATGATAGAAACCATCCCTTCCCTTTCTCCCTTGGCTGTTCACCCAGCCATTCCCTGAAGGC	gap junction protein alpha 5			+					Angiogenesis, ECM Layers, Tumor Invasion	Angiogenesis Response, Cellular Differentiation, Integral to Membrane, Plasma Membrane, Vasculogenesis	3	+		+							+	5	+	+													+	+
GLYR1	glyoxylate reductase 1 homolog (Arabidopsis)	CAGCATCTTCCTGGACCAGAAGTGCCAAAATATCCTGCAAGGAAACTTTAAGCCTGATTTCTACCTGAAATACATTCAGAAGGATCTCCGCTTAGCCATT	glyoxylate reductase 1 homolog				+			Mes	EMT	Epithelial to Mesenchymal Transition	1					+						1
GPI	glucose phosphate isomerase	CAGTGCTCAAGTGACCTCTCACGACGCTTCTACCAATGGGCTCATCAACTTCATCAAGCAGCAGCGCGAGGCCAGAGTCCAATAAACTCGTGCTCATCTG	glucose-6-phosphate isomerase			+					Angiogenesis, ECM Layers, Tumor Growth	Angiogenesis Response, Cellular Growth Factor, Plasma Membrane	3	+		+						+		3	+														+								+
GPR124	GPR124;G protein-coupled receptor 124	TGGCCGAGAGCCTCATCCACGACTGCACCTTCATCACCAGTGAGCTGACGCTGTCTCACATCGGCGTGTGGGCCTCAGGCGAGTGGGAGTGCACCGTGTC	adhesion G protein-coupled receptor A2		ADGRA2	+					Angiogenesis, ECM Layers	Integral to Membrane, Plasma Membrane, Regulation of Angiogenesis, Sprouting Angiogenesis	2	+		+								4				+			+								+	+
GPR56	GPR56;G protein-coupled receptor 56	ACAAGAATTCCAGCCAAGTCCTGGGTGAGAAGGTCTTGGGGATTGTGGTACAGAACACCAAAGTAGCCAACCTCACGGAGCCCGTGGTGCTCACTTTCCA	adhesion G protein-coupled receptor G1		ADGRG1	+	+			Epi	Angiogenesis, ECM Layers, EMT, Tumor Invasion	Angiogenesis Response, Cell Adhesion, Epithelial to Mesenchymal Transition, Integral to Membrane, Plasma Membrane	4	+		+		+					+	5	+														+	+
GPX1		GGTTTTCATCTATGAGGGTGTTTCCTCTAAACCTACGAGGGAGGAACACCTGATCTTACAGAAAATACCACCTCGAGATGGGTGCTGGTCCTGTTGATCC	glutathione peroxidase 1			+					Angiogenesis, Tumor Growth	Angiogenesis Response, Cell Proliferation, Vasculogenesis	2	+								+		3	+	+																							+
GREM1	CKTSF1B1,CRAC1;cysteine knot superfamily 1, BMP antagonist 1,gremlin 1, cysteine knot superfamily, homolog (Xenopus laevis),gremlin 1,colorectal adenoma and carcinoma 1	GTCCTGCTCCTTCTGCAAGCCCAAGAAATTCACTACCATGATGGTCACACTCAACTGCCCTGAACTACAGCCACCTACCAAGAAGAAGAGAGTCACACGT	gremlin 1, DAN family BMP antagonist			+	+	+		Mes	Angiogenesis, ECM Layers, EMT, Transcription Factor, Tumor Growth	Cellular Growth Factor, Epithelial to Mesenchymal Transition, Fibrosis, Sprouting Angiogenesis, Transcription Factor	5	+		+		+			+	+		5				+					+														+
GRHL2	DFNA28,TFCP2L3;deafness, autosomal dominant 28,transcription factor CP2-like 3,grainyhead-like 2 (Drosophila)	GTTCTCTTTGAGGGGACAGGTTTAGGGGTTTGCGTTCGCCCTTGTGGGCTGAAGCACTAGCTTTTTGGTAGCTAGACACATCCTGCACCCAAAGGTTCTC	grainyhead like transcription factor 2				+			Epi	EMT, Transcription Factor	Epithelial to Mesenchymal Transition, Transcription Factor	2					+			+			2
GSN	gelsolin (amyloidosis, Finnish type)	GATGGGAAAATCTTTGTCTGGAAAGGCAAGCAGGCAAACACGGAGGAGAGGAAGGCTGCCCTCAAAACAGCCTCTGACTTCATCACCAAGATGGACTACC	gelsolin						+		Metastasis, Tumor Invasion	Cell Adhesion, Metastasis Suppressors	2							+			+	2
GTF2I	WBSCR6;general transcription factor II, i	TTAAGAGACCTTTTTTAGAGCCAAAGAAGCATGTAGGTGGTCGTGTGATGGTAACAGATGCTGACAGGTCAATACTATCTCCAGGTGGAAGTTGTGGCCC	general transcription factor IIi			+					Angiogenesis, Transcription Factor	Negative Regulation of Angiogenesis, Transcription Factor	2	+							+			2					+
GZMK	granzyme K (serine protease, granzyme 3; tryptase II),granzyme K (granzyme 3; tryptase II)	CTGTAAAGGTGTCTTCCACGCTATAGTCTCTGGAGGTCATGAATGTGGTGTTGCCACAAAGCCTGGAATCTACACCCTGTTAACCAAGAAATACCAGACT	granzyme K				+			Mes	EMT	Epithelial to Mesenchymal Transition	1					+						1
HAPLN1	CRTL1;cartilage linking protein 1	GTGAGGTGATTGAAGGATTAGAAGATGATACTGTTGTGGTAGCACTGGACTTACAAGGTGTGGTATTCCCTTACTTTCCACGACTGGGGCGCTACAATCT	hyaluronan and proteoglycan link protein 1					+			ECM Layers, Tumor Invasion	Cell Adhesion, ECM Structure	2			+							+	2																		+
HAS1	HAS	CTGGGTCAGCTTCCTAAGCAGCCTGCGATACTGGGTAGCCTTCAATGTGGAGCGGGCTTGTCAGAGCTACTTCCACTGTGTATCCTGCATCAGCGGTCCT	hyaluronan synthase 1					+			ECM Layers, Tumor Invasion	Cell Adhesion, Plasma Membrane	2			+							+	2															+
HDAC5		AGTGGTGATGCCCATTGCCCACGAGTTCTCACCTGATGTGGTCCTAGTCTCCGCCGGGTTTGATGCTGTTGAAGGACATCTGTCTCCTCTGGGTGGCTAC	histone deacetylase 5			+					Angiogenesis, Transcription Factor	Negative Regulation of Angiogenesis, Transcription Factor	2	+							+			2					+
HDHD3	C9orf158;chromosome 9 open reading frame 158,haloacid dehalogenase-like hydrolase domain containing 3	TGCTGTGAAGACATTTCCCAAGTGCTTCATGTTAGCCAGCAAATCTGACCCACAAGGCCTGGAAAGAGGTGATTGTTAGGTTGCGCAGAGGTGGTCTTAT	haloacid dehalogenase like hydrolase domain containing 3				+			Epi	EMT	Epithelial to Mesenchymal Transition	1					+						1
HEG1	HEG homolog 1 (zebrafish),heart development protein with EGF-like domains 1	GAAGTAACATCTCATCCTATGACGGGGAATATGCTCAGCCTTCTACTGAGTCGCCAGTTCTGCATACATCCAACCTTCCGTCCTACACACCCACCATTAA	heart development protein with EGF like domains 1				+			Mes	Angiogenesis, ECM Layers, EMT, Tumor Invasion	Cellular Differentiation, Epithelial to Mesenchymal Transition, Integral to Membrane, Plasma Membrane, Vasculogenesis	4	+		+		+					+	5		+													+	+
HGF	DFNB39;deafness, autosomal recessive 39,hepatocyte growth factor (hepapoietin A; scatter factor)	TCATTGGTAAAGGACGCAGCTACAAGGGAACAGTATCTATCACTAAGAGTGGCATCAAATGTCAGCCCTGGAGTTCCATGATACCACACGAACACAGCTT	hepatocyte growth factor			+		+	+		Angiogenesis, ECM Layers, EMT, Tumor Growth, Tumor Invasion	Blood Coagulation, Cell Proliferation, Cellular Differentiation, Cellular Growth Factor, Epithelial to Mesenchymal Transition, Fibrosis, Positive Regulation of Angiogenesis	5	+		+		+				+	+	7			+			+			+														+		+
HIF1A	hypoxia inducible factor 1, alpha subunit (basic helix-loop-helix transcription factor)	ATGGATGATGACTTCCAGTTACGTTCCTTCGATCAGTTGTCACCATTAGAAAGCAGTTCCGCAAGCCCTGAAAGCGCAAGTCCTCAAAGCACAGTTACAG	hypoxia inducible factor 1 alpha subunit			+		+	+		Angiogenesis, Cancer Metabolism, ECM Layers, ECM Remodeling, EMT, Hypoxia, Transcription Factor, Tumor Growth	Angiogenesis Response, Carbon Cancer Metabolism, Cellular Growth Factor, Choline Cancer Metabolism, Collagen Family, Epithelial to Mesenchymal Transition, HIF1A Signaling, Hypoxia Response, LOX Remodeling, Positive Regulation of Angiogenesis, Transcription Factor, Vasculogenesis	8	+	+	+	+	+	+		+	+		12	+	+				+				+		+					+				+		+
HIPK1		CAACAGACATTTATAGTATGTCCACCTGCGTTTCAAACTGGACTACAAGCAACAACAAAGCATTCTGGATTCCCTGTGAGGATGGATAATGCTGTACCGA	homeodomain interacting protein kinase 1			+					Angiogenesis, Tumor Growth	Cell Proliferation, Positive Regulation of Angiogenesis	2	+								+		2						+																			+
HIPK2	homeodomain-interacting protein kinase 2	GCGTGGCCTCATATTTCTATGAACCATTTAGTGATACTCCCGCTTCCTGCATGCCACACACTGTGCTGGGAATTGCTCATGGGTTGTCCTGTTTCATCTT	homeodomain interacting protein kinase 2			+					Angiogenesis, Tumor Growth	Cell Proliferation, Cellular Growth Factor, Positive Regulation of Angiogenesis	2	+								+		3						+																	+		+
HK2		TCAGAATCAGGTTGACAGTCCCTTGCTGACATGGCTTTGCTTTGTGTAAATACAGTGGATCTCAATCTTCGGGGTGTGATGAATAGCGAATCATCTCAAA	hexokinase 2						+		Cancer Metabolism, Hypoxia	Carbon Cancer Metabolism, HIF1A Signaling, Regulation of Metabolism	2		+				+					3											+	+
HK3	hexokinase 3 (white cell)	ACTTTGCTGCCCACTGCCTGTCTGAGTTCCTGGATGCGCAGCCTGTGAACAAACAGGGTCTGCAGCTTGGCTTCAGCTTCTCTTTCCCTTGTCACCAGAC	hexokinase 3						+		Cancer Metabolism, Hypoxia	Carbon Cancer Metabolism, HIF1A Signaling	2		+				+					2												+
HKDC1		GAGACAATGGCTGCATAGATGACATCCGGACCCGATACGACACGGAGGTGGATGAGGGGTCCTTGAATCCTGGCAAGCAGAGATACGAGAAAATGACCAG	hexokinase domain containing 1						+		Cancer Metabolism, Hypoxia	Carbon Cancer Metabolism, HIF1A Signaling	2		+				+					2												+
HLA-DPB1	HLA-DP1B	TCCAAATTGGATACTGCTGCCAAGAAGTTGCTCTGAAGTCAGTTTCTATCATTCTGCTCTTTGATTCAAAGCACTGTTTCTCTCACTGGGCCTCCAACCA	major histocompatibility complex, class II, DP beta 1						+		ECM Layers, Metastasis	Integral to Membrane, Metastasis Response	2			+				+				2																+
HMOX1	heme oxygenase (decycling) 1	CAAGGACCAGAGCCCCTCACGGGCACCAGGGCTTCGCCAGCGGGCCAGCAACAAAGTGCAAGATTCTGCCCCCGTGGAGACTCCCAGAGGGAAGCCCCCA	heme oxygenase 1			+			+		Angiogenesis, Hypoxia, Tumor Growth, Tumor Invasion	Angiogenesis Response, Cell Proliferation, Cellular Differentiation, HIF1A Signaling, Positive Regulation of Angiogenesis, Regulation of Angiogenesis	4	+					+			+	+	6	+					+	+																		+
HOXA5	HOX1C,HOX1;homeo box A5	TGAGCAGTATTAGCGGATCCCGCGTAGTGTCAGTACTAAGGTGACTTTCTGAAACTCCCTTGTGTTCCTTCTGTGAAGAAGCCCTGTTCTCGTTGCCCTA	homeobox A5			+					Angiogenesis, Transcription Factor, Tumor Growth	Cell Proliferation, Negative Regulation of Angiogenesis, Transcription Factor	3	+							+	+		3					+																				+
HOXA7	HOX1A,HOX1;homeo box A7	CTTCTGCTTAGCAGGACTGTGGAGATGCTTCCAGCTTCGCTGTCCTTTCCTCTGGCTCCTGTATCTTACTGTTCAGCTGTGTTAAATATGTACGCCCTGA	homeobox A7			+					Angiogenesis, Transcription Factor	Angiogenesis Response, Transcription Factor	2	+							+			2	+
HOXB13	homeo box B13	CCACCAGGGTTCCCAAAGAACCTGGCCCAGTCATAATCATTCATCCTGACAGTGGCAATAATCACGATAACCAGTACTAGCTGCCATGATCGTTAGCCTC	homeobox B13			+					Angiogenesis, Transcription Factor	Angiogenesis Response, Transcription Factor	2	+							+			2	+
HOXB3	HOX2,HOX2G;homeo box B3	TTTTTTTTTAAGGAAAAGTGTGGAGGCTAGGGCAGGCAGGTTGTTAGGACTGAAGGTTTGCCCATTCTGCTGCCTCCATCTCAGCTCCAGCTCCATCCCC	homeobox B3			+					Angiogenesis, Transcription Factor	Angiogenesis Response, Transcription Factor	2	+							+			2	+
HPSE		GGTCTAACTCTAAAGATGGTGGATGATCAAACCTTGCCACCTTTAATGGAAAAACCTCTCCGGCCAGGAAGTTCACTGGGCTTGCCAGCTTTCTCATATA	heparanase			+			+		Angiogenesis, Tumor Growth, Tumor Invasion	Blood Coagulation, Cell Adhesion, Cellular Differentiation, Cellular Growth Factor, Vasculogenesis	3	+								+	+	5		+	+																				+
HRAS	HRAS1;v-Ha-ras Harvey rat sarcoma viral oncogene homolog,Harvey rat sarcoma viral oncogene homolog	AGTACATGCGCACCGGGGAGGGCTTCCTGTGTGTGTTTGCCATCAACAACACCAAGTCTTTTGAGGACATCCACCAGTACAGGGAGCAGATCAAACGGGT	HRas proto-oncogene, GTPase			+			+		Angiogenesis, Cancer Metabolism, ECM Layers, Tumor Growth	Blood Coagulation, Carbon Cancer Metabolism, Cell Cycle, Cell Proliferation, Cellular Growth Factor, Choline Cancer Metabolism, Plasma Membrane, VEGFA Signaling	4	+	+	+						+		8			+					+		+		+			+								+	+	+
HSD17B12	hydroxysteroid (17-beta) dehydrogenase 12	GTGAAGTCTGCAATTAAAACAGTCGGCCTGCAATCCCGAACCAATGGATACCTGATCCATGCTCTTATGGGCTCGATAATCTCAAACCTGCCTTCTTGGA	hydroxysteroid 17-beta dehydrogenase 12					+			ECM Layers	Collagen Family, ECM Structure, Integral to Membrane	1			+								3																+	+	+
HSP90B1	TRA1;tumor rejection antigen (gp96) 1,heat shock protein 90kDa beta (Grp94), member 1	TCAGAGCTGACGATGAAGTTGATGTGGATGGTACAGTAGAAGAGGATCTGGGTAAAAGTAGAGAAGGATCAAGGACGGATGATGAAGTAGTACAGAGAGA	heat shock protein 90 beta family member 1					+			ECM Layers, Hypoxia, Tumor Invasion	Cellular Differentiation, ECM Structure, Hypoxia Response, Plasma Membrane	3			+			+				+	4															+			+
HSPB1	heat shock 27kD protein 1,heat shock 27kDa protein 1	AGCCGCGCGCTCAGCCGGCAACTCAGCAGCGGGGTCTCGGAGATCCGGCACACTGCGGACCGCTGGCGCGTGTCCCTGGATGTCAACCACTTCGCCCCGG	heat shock protein family B (small) member 1			+					Angiogenesis, ECM Layers, Tumor Invasion	Cellular Differentiation, Plasma Membrane, Positive Regulation of Angiogenesis, VEGFA Signaling	3	+		+							+	4						+		+							+
HSPG2	SJS1;Schwartz-Jampel syndrome 1 (chondrodystrophic myotonia)	CCGCTGTAAGAACAATGTGGTGGGGCGCTTGTGCAATGAATGTGCTGACGGCTCTTTCCACCTGAGTACCCGAAACCCCGATGGCTGCCTCAAGTGCTTC	heparan sulfate proteoglycan 2			+		+			Angiogenesis, ECM Layers, ECM Remodeling	Angiogenesis Response, Basal Lamina, ECM Receptor Interation, ECM Structure, Plasma Membrane	3	+		+	+							5	+												+		+			+	+
HUNK	hormonally upregulated Neu-associated kinase	GAGGCCAAATATTCAGCAGGCACTGGCGAATCGCTGGCTTAATGAGAATTACACGGGCAAAGTGCCCTGTAATGTCACCTATCCCAACAGGATTTCTCTG	hormonally up-regulated Neu-associated kinase						+		Metastasis	Metastasis Suppressors	1							+				2
IBSP		AGGGGGAGTACGAATACACGGGCGCCAATGAATACGACAATGGATATGAAATCTATGAAAGTGAGAACGGGGAACCTCGTGGGGACAATTACCGAGCCTA	integrin binding sialoprotein					+			ECM Remodeling, Tumor Growth, Tumor Invasion	Cell Adhesion, Cellular Growth Factor, ECM Receptor Interation	3				+					+	+	3																			+				+
ICAM1		AAATACTGAAACTTGCTGCCTATTGGGTATGCTGAGGCCCCACAGACTTACAGAAGAAGTGGCCCTCCATAGACATGTGTAGCATCAAAACACAAAGGCC	intercellular adhesion molecule 1					+			ECM Layers, Transcription Factor, Tumor Invasion	Cell Adhesion, Plasma Membrane, Transcription Factor, Stem Cell Associated	3			+					+		+	4															+
ID1	inhibitor of DNA binding 1, dominant negative helix-loop-helix protein	CTGCCCCAGAACCGCAAGGTGAGCAAGGTGGAGATTCTCCAGCACGTCATCGACTACATCAGGGACCTTCAGTTGGAGCTGAACTCGGAATCCGAAGTTG	inhibitor of DNA binding 1, HLH protein			+		+			Angiogenesis, ECM Layers, Transcription Factor, Tumor Growth, Tumor Invasion	Angiogenesis Response, Cellular Differentiation, Cellular Growth Factor, Collagen Family, Regulation of Angiogenesis, TGFB Signaling, Transcription Factor, Vasculogenesis	5	+		+					+	+	+	8	+	+					+										+					+	+
ID2	inhibitor of differentiation 2,inhibitor of DNA binding 2, dominant negative helix-loop-helix protein	CGGATATCAGCATCCTGTCCTTGCAGGCTTCTGAATTCCCTTCTGAGTTAATGTCAAATGACAGCAAAGCACTGTGTGGCTGAATAAGCGGTGTTCATGA	inhibitor of DNA binding 2					+			Transcription Factor, Tumor Growth	Cell Proliferation, TGFB Signaling, Transcription Factor, Stem Cell Associated	2								+	+		4																						+			+
ID4	inhibitor of DNA binding 4, dominant negative helix-loop-helix protein	CGCCTGCGGAGGCTGGTGCCCACCATCCCGCCCAACAAGAAAGTCAGCAAAGTGGAGATCCTGCAGCACGTTATCGACTACATCCTGGACCTGCAGCTGG	inhibitor of DNA binding 4, HLH protein					+			Transcription Factor, Tumor Growth	Cell Cycle, Cell Proliferation, TGFB Signaling, Transcription Factor	2								+	+		4																						+		+	+
IFNG		ATACTATCCAGTTACTGCCGGTTTGAAAATATGCCTGCAATCTGAGCCAGTGCTTTAATGGCATGTCAGACAGAACTTGAATGTGTCAGGTGACCCTGAT	interferon gamma					+	+		Angiogenesis, ECM Layers, Hypoxia, Tumor Growth	Cell Cycle, Cell Proliferation, Fibrosis, HIF1A Signaling, TGFB Signaling	4	+		+			+			+		5									+													+		+	+
IGF1	insulin-like growth factor 1 (somatomedin C)	CGTGGATGAGTGCTGCTTCCGGAGCTGTGATCTAAGGAGGCTGGAGATGTATTGCGCACCCCTCAAGCCTGCCAAGTCAGCTCGCTCTGTCCGTGCCCAG	insulin like growth factor 1				+		+	Mes	Angiogenesis, EMT, Hypoxia, Tumor Growth	Blood Coagulation, Cell Proliferation, Cellular Growth Factor, Epithelial to Mesenchymal Transition, HIF1A Signaling	4	+				+	+			+		5			+																				+		+
IGFBP4	insulin-like growth factor-binding protein 4,insulin-like growth factor binding protein 4	TGGAGACACTCCTATAAGGAGAGTTCAAGCCTGTGGGAGTAGAAAAATCTCATTCCCAGAGTCAGAGGAGAAGAGACATGTACCTTGACCATCGTCCTTC	insulin like growth factor binding protein 4				+				EMT, Tumor Growth	Cell Proliferation, Cellular Growth Factor	2					+				+		2																							+		+
IGFBP7	insulin-like growth factor binding protein 7	CCCAGAAAAGCATGAAGTAACTGGCTGGGTGCTGGTATCTCCTCTAAGTAAGGAAGATGCTGGAGAATATGAGTGCCATGCATCCAATTCCCAAGGACAG	insulin like growth factor binding protein 7					+			ECM Layers, Tumor Growth, Tumor Invasion	Cell Adhesion, Cell Proliferation, Cellular Growth Factor, ECM Structure	3			+						+	+	4																		+					+		+
IL10RA	IL10R;interleukin 10 receptor, alpha	TGCCCAGCCCTCCGTCTGTGTGGTTTGAAGCAGAATTTTTCCACCACATCCTCCACTGGACACCCATCCCAAATCAGTCTGAAAGTACCTGCTATGAAGT	interleukin 10 receptor subunit alpha				+			Mes	ECM Layers, EMT	Epithelial to Mesenchymal Transition, Integral to Membrane, Plasma Membrane	2			+		+						3															+	+
IL11		TGAGACAGAGAACAGGGAATTAAATGTGTCATACATATCCACTTGAGGGCGATTTGTCTGAGAGCTGGGGCTGGATGCTTGGGTAACTGGGGCAGGGCAG	interleukin 11						+		Tumor Growth	Cell Proliferation, Cellular Growth Factor	1									+		2																							+		+
IL13RA2	interleukin 13 receptor, alpha 2	AGATGGGTTTGATCTTAACAAGGGCATTGAAGCGAAGATACACACGCTTTTACCATGGCAATGCACAAATGGATCAGAAGTTCAAAGTTCCTGGGCAGAA	interleukin 13 receptor subunit alpha 2					+			Angiogenesis, ECM Layers	Fibrosis, Integral to Membrane	2	+		+								2									+							+
IL15		AGGGTGATAGTCAAATTATGTATTGGTGGGGCTGGGTACCAATGCTGCAGGTCAACAGCTATGCTGGTAGGCTCCTGCCAGTGTGGAACCACTGACTACT	interleukin 15			+					ECM Layers, Tumor Growth	Cell Proliferation, Plasma Membrane	2			+						+		2															+										+
IL18	interleukin 18 (interferon-gamma-inducing factor)	GACAGTCAGCAAGGAATTGTCTCCCAGTGCATTTTGCCCTCCTGGCTGCCAACTCTGGCTGCTAAAGCGGCTGCCACCTGCTGCAGTCTACACAGCTTCG	interleukin 18			+			+		Angiogenesis, ECM Layers, Hypoxia, Tumor Growth, Tumor Invasion	Angiogenesis Response, Cell Adhesion, Cell Proliferation, Collagen Family, Hypoxia Response, Plasma Membrane	5	+		+			+			+	+	6	+														+		+								+
IL1A	IL1	ACTCCATGAAGGCTGCATGGATCAATCTGTGTCTCTGAGTATCTCTGAAACCTCTAAAACATCCAAGCTTACCTTCAAGGAGAGCATGGTGGTAGTAGCA	interleukin 1 alpha			+		+			Angiogenesis, Hypoxia, Tumor Growth	Cell Proliferation, Cellular Growth Factor, Hypoxia Response, Positive Regulation of Angiogenesis, Vasculogenesis	3	+					+			+		5		+				+																	+		+
IL1B		GGGACCAAAGGCGGCCAGGATATAACTGACTTCACCATGCAATTTGTGTCTTCCTAAAGAGAGCTGTACCCAGAGAGTCCTGTGCTGAATGTGGACTCAA	interleukin 1 beta			+		+	+		Angiogenesis, Hypoxia, Tumor Growth, Tumor Invasion	Cell Proliferation, Cellular Differentiation, Cellular Growth Factor, Hypoxia Response, Positive Regulation of Angiogenesis, Vasculogenesis	4	+					+			+	+	6		+				+																	+		+
IL1RL1		CCTCTTGAGTGGTTTAAGAATTGTCAGGCTCTTCAAGGATCAAGGTACAGGGCGCACAAGTCATTTTTGGTCATTGATAATGTGATGACTGAGGACGCAG	interleukin 1 receptor like 1					+			ECM Layers	ECM Structure, Integral to Membrane, Plasma Membrane	1			+								3															+	+		+
IL1RN		GAGTCTGCCGCCTGCCCCGGTTGGTTCCTCTGCACAGCGATGGAAGCTGACCAGCCCGTCAGCCTCACCAATATGCCTGACGAAGGCGTCATGGTCACCA	interleukin 1 receptor antagonist				+				ECM Layers, EMT, Tumor Invasion	Cell Adhesion, Epithelial to Mesenchymal Transition, Plasma Membrane	3			+		+					+	3															+
IL6	IFNB2;interleukin 6 (interferon, beta 2)	TGACAAACAAATTCGGTACATCCTCGACGGCATCTCAGCCCTGAGAAAGGAGACATGTAACAAGAGTAACATGTGTGAAAGCAGCAAAGAGGCACTGGCA	interleukin 6			+			+		Angiogenesis, ECM Layers, Hypoxia, Tumor Growth	Cell Proliferation, Cellular Growth Factor, HIF1A Signaling, Plasma Membrane, Regulation of Angiogenesis	4	+		+			+			+		5							+								+								+		+
ILK	integrin-linked kinase	TCACACACTGGATGCCGTATGGATCCCTCTACAATGTACTACATGAAGGCACCAATTTCGTCGTGGACCAGAGCCAGGCTGTGAAGTTTGCTTTGGACAT	integrin linked kinase				+	+			ECM Layers, EMT, Tumor Growth, Tumor Invasion	Cell Adhesion, Cell Cycle, Cell Proliferation, Cellular Growth Factor, Plasma Membrane	4			+		+				+	+	5															+								+	+	+
INHBA	inhibin, beta A (activin A, activin AB alpha polypeptide),inhibin, beta A,inhibin beta A	GCGCTTCTGAACGCGATCAGAAAGCTTCATGTGGGCAAAGTCGGGGAGAACGGGTATGTGGAGATAGAGGATGACATTGGAAGGAGGGCAGAAATGAATG	inhibin beta A subunit					+			Tumor Growth	Cell Cycle, Cell Proliferation, Cellular Growth Factor, TGFB Signaling, Stem Cell Associated	1									+		5																						+	+	+	+
INHBE	inhibin, beta E	CTGGCTTATTCCAGGTTGGCTGATGTGTTGGGAGATGGGTAAAGCGTTTCTTCTAAAGGGGTCTACCCAGAAAGCATGATTTCCTGCCCTAAGTCCTGTG	inhibin beta E subunit					+			Tumor Growth	Cellular Growth Factor, TGFB Signaling	1									+		2																						+	+
IRF6	VWS,LPS;Van der Woude syndrome	ATCTTGGTTCAGGTCATTCCAGTAGTGGCTCGGATGATCTACGAGATGTTTTCTGGTGATTTCACACGATCCTTTGATAGTGGCAGTGTCCGCCTGCAGA	interferon regulatory factor 6				+			Epi	Tumor Growth, EMT, Transcription Factor	Cell Cycle, Cell Proliferation, Epithelial to Mesenchymal Transition, Transcription Factor, Stem Cell Associated	3					+			+	+		5																								+	+
ISL1	ISL1 transcription factor, LIM/homeodomain, (islet-1)	CTTACAGGCTAACCCAGTGGAAGTACAAAGTTACCAGCCACCTTGGAAAGTACTGAGCGACTTCGCCTTGCAGAGTGACATAGATCAGCCTGCTTTTCAG	ISL LIM homeobox 1			+					Angiogenesis, Transcription Factor, Tumor Growth	Cell Proliferation, Positive Regulation of Angiogenesis, Transcription Factor, Stem Cell Associated	3	+							+	+		4						+																			+
ISLR		TTTCTGATGATTTGGGGGCTTGGGAGTCCCTTTGTCCTCATCTGAGACTGAAATGTGGGGATCCAGGATGGCCTTCCTTCCTCTTACCCTTCCTCCCTCA	immunoglobulin superfamily containing leucine rich repeat				+			Mes	EMT, Tumor Invasion	Cell Adhesion, Epithelial to Mesenchymal Transition	2					+					+	2
ITGA1	integrin, alpha 1	AAGTGGCAAGACTATAAGGAAAGAGTATGCACAACGTATTCCATCAGGTGGGGATGGTAAGACACTGAAATTTTTTGGCCAGTCTATCCACGGAGAAATG	integrin subunit alpha 1					+			ECM Layers, ECM Remodeling, Tumor Invasion	Cell Adhesion, Collagen Family, ECM Receptor Interation, Integral to Membrane, Plasma Membrane, Stem Cell Associated	3			+	+						+	6															+	+	+		+
ITGA11	integrin, alpha 11	CCTGAAAAAGTTTTACATTGGCCCAGGGCAGATCCAGGTTGGAGTTGTGCAGTATGGCGAAGATGTGGTGCATGAGTTTCACCTCAACGACTACAGGTCT	integrin subunit alpha 11					+			ECM Layers, ECM Remodeling, Tumor Invasion	Cell Adhesion, Collagen Family, ECM Receptor Interation, Integral to Membrane, Plasma Membrane	3			+	+						+	5															+	+	+		+
ITGA2	CD49B;integrin, alpha 2 (CD49B, alpha 2 subunit of VLA-2 receptor)	CAACGGGTGTGTGTTCTGACATCAGTCCTGATTTTCAGCTCTCAGCCAGCTTCTCACCTGCAACTCAGCCCTGCCCTTCCCTCATAGATGTTGTGGTTGT	integrin subunit alpha 2					+			Angiogenesis, ECM Layers, ECM Remodeling, Tumor Invasion	Blood Coagulation, Cell Adhesion, Cellular Differentiation, Collagen Family, ECM Receptor Interation, Integral to Membrane, Plasma Membrane	4	+		+	+						+	7			+												+	+	+		+
ITGA3	MSK18;antigen identified by monoclonal antibody J143,integrin, alpha 3 (antigen CD49C, alpha 3 subunit of VLA-3 receptor)	TCCACAGAGAGGAGGGGACCAATTCTGGACAGACAGATGTTGGGAGGATACAGAGGAGATGCCACTTCTCACTCACCACTACCAGCCAGCCTCAGAAGGC	integrin subunit alpha 3					+			Angiogenesis, ECM Layers, ECM Remodeling, Tumor Invasion	Blood Coagulation, Cell Adhesion, ECM Receptor Interation, Integral to Membrane, LOX Remodeling, Plasma Membrane	4	+		+	+						+	6			+												+	+			+		+
ITGA5	FNRA;integrin, alpha 5 (fibronectin receptor, alpha polypeptide)	AGAAGACTTTGTTGCTGGTGTGCCCAAAGGGAACCTCACTTACGGCTATGTCACCATCCTTAATGGCTCAGACATTCGATCCCTCTACAACTTCTCAGGG	integrin subunit alpha 5			+	+	+			Angiogenesis, ECM Layers, ECM Remodeling, Tumor Growth, Tumor Invasion	Angiogenesis Response, Blood Coagulation, Cell Adhesion, Cellular Differentiation, Cellular Growth Factor, ECM Receptor Interation, Integral to Membrane, Plasma Membrane, Vasculogenesis, Stem Cell Associated	5	+		+	+					+	+	10	+	+	+												+	+			+				+
ITGA6	integrin, alpha 6	CTCATGCGAGCCTTCATTGATGTGACTGCTGCTGCCGAAAATATCAGGCTGCCAAATGCAGGCACTCAGGTTCGAGTGACTGTGTTTCCCTCAAAGACTG	integrin subunit alpha 6					+			Angiogenesis, ECM Layers, ECM Remodeling, Tumor Invasion	Basement Membrane, Blood Coagulation, Cell Adhesion, ECM Receptor Interation, Integral to Membrane, Plasma Membrane, Stem Cell Associated	4	+		+	+						+	7			+											+	+	+			+
ITGA7	integrin, alpha 7	TGATAGTGGGTGCCCCCTACTTCTTTGAGCGCCAAGAAGAGCTGGGGGGTGCTGTGTATGTGTACTTGAACCAGGGGGGTCACTGGGCTGGGATCTCCCC	integrin subunit alpha 7					+	+		ECM Layers, ECM Remodeling, Tumor Invasion	Cell Adhesion, ECM Receptor Interation, Integral to Membrane, Plasma Membrane, Stem Cell Associated	3			+	+						+	5															+	+			+
ITGA8	integrin, alpha 8	ATCGGAGTGCCTTTTGCAGGCAAGGATCAAAGAGGCAAAGTGCTCATTTATAATGGGAACAAAGATGGCTTAAACACCAAGCCTTCCCAAGTTCTGCAAG	integrin subunit alpha 8					+			ECM Layers, ECM Remodeling, Tumor Growth, Tumor Invasion	Cell Adhesion, Cellular Growth Factor, ECM Receptor Interation, Integral to Membrane, Plasma Membrane	4			+	+					+	+	5															+	+			+				+
ITGA9	integrin, alpha 9	CATGTCTCCAACCTCCTTTGTATATGGCGAGTCCGTGGACGCAGCCAACTTCATTCAGCTGGATGACCTGGAGTGTCACTTTCAGCCCATCAATATCACC	integrin subunit alpha 9					+			ECM Layers, ECM Remodeling, Tumor Invasion	Cell Adhesion, Collagen Family, ECM Receptor Interation, Integral to Membrane, Plasma Membrane	3			+	+						+	5															+	+	+		+
ITGAM	CR3A,CD11B;integrin, alpha M (complement component receptor 3, alpha; also known as CD11b (p170), macrophage antigen alpha polypeptide),integrin, alpha M (complement component 3 receptor 3 subunit)	GCCCTCCGAGGGTGTCCTCAAGAGGATAGTGACATTGCCTTCTTGATTGATGGCTCTGGTAGCATCATCCCACATGACTTTCGGCGGATGAAGGAGTTTG	integrin subunit alpha M					+			Angiogenesis, ECM Layers, Tumor Invasion	Blood Coagulation, Cell Adhesion, Integral to Membrane, Plasma Membrane, Stem Cell Associated	3	+		+							+	5			+												+	+
ITGB1	FNRB,MSK12,MDF2;integrin, beta 1 (fibronectin receptor, beta polypeptide, antigen CD29 includes MDF2, MSK12)	TTTTAACATTACCAAGGTAGAAAGTCGGGACAAATTACCCCAGCCGGTCCAACCTGATCCTGTGTCCCATTGTAAGGAGAAGGATGTTGACGACTGTTGG	integrin subunit beta 1			+	+	+			Angiogenesis, ECM Layers, ECM Remodeling, Tumor Growth, Tumor Invasion	Basement Membrane, Blood Coagulation, Cell Adhesion, Cell Cycle, Cell Motility, Cell Proliferation, Cellular Differentiation, Collagen Family, ECM Receptor Interation, Plasma Membrane, Sprouting Angiogenesis, Stem Cell Associated	5	+		+	+					+	+	12			+	+										+	+		+		+					+	+
ITGB1BP1	integrin beta 1 binding protein 1	GGATTCATGCTGGTCTGGAACAGTGACATTGCCAACTTAAGACACACAAAGCAGATTTTCAGAAGTGTCTGGTCAAGATAACATGCTGGCCAACCACAAT	integrin subunit beta 1 binding protein 1			+					Angiogenesis	Negative Regulation of Angiogenesis, Sprouting Angiogenesis	1	+										2				+	+
ITGB2	CD18,MFI7;integrin, beta 2 (antigen CD18 (p95), lymphocyte function-associated antigen 1; macrophage antigen 1 (mac-1) beta subunit),integrin, beta 2 (complement component 3 receptor 3 and 4 subunit)	CAGCTGGCGCACAAGCTGGCTGAAAACAACATCCAGCCCATCTTCGCGGTGACCAGTAGGATGGTGAAGACCTACGAGAAACTCACCGAGATCATCCCCA	integrin subunit beta 2					+			Angiogenesis, ECM Layers, Tumor Invasion	Blood Coagulation, Cell Adhesion, Cellular Differentiation, Integral to Membrane, Plasma Membrane, Stem Cell Associated	3	+		+							+	6			+												+	+
ITGB3	GP3A;integrin, beta 3 (platelet glycoprotein IIIa, antigen CD61)	GAATAAGCCTTGGAATTAGATATGGGGCAATGACTGAGCCCTGTCTCACCCATGGATTACTCCTTACTGTAGGGAATGGCAGTATGGTAGAGGGATAAAT	integrin subunit beta 3			+		+	+		Angiogenesis, ECM Layers, ECM Remodeling, Tumor Growth, Tumor Invasion	Angiogenesis Response, Blood Coagulation, Cell Adhesion, Cell Proliferation, Cellular Growth Factor, ECM Receptor Interation, Plasma Membrane, Vasculogenesis, Stem Cell Associated	5	+		+	+					+	+	9	+	+	+												+				+				+		+
ITGB4	integrin, beta 4	GGCCCATGTCCATCCCCATCATCCCTGACATCCCTATCGTGGACGCCCAGAGCGGGGAGGACTACGACAGCTTCCTTATGTACAGCGATGACGTTCTACG	integrin subunit beta 4				+	+			ECM Layers, ECM Remodeling, EMT, Tumor Invasion	Basement Membrane, Cell Adhesion, Cell Motility, ECM Receptor Interation, Epithelial to Mesenchymal Transition, Integral to Membrane, Plasma Membrane	4			+	+	+					+	7														+	+	+			+
ITGB6	integrin, beta 6	AACATTCTCCAGCTGATCATCTCAGCTTATGAAGAACTGCGGTCTGAGGTGGAACTGGAAGTATTAGGAGACACTGAAGGACTCAACTTGTCATTTACAG	integrin subunit beta 6				+	+			ECM Layers, ECM Remodeling, EMT, Tumor Invasion	Cell Adhesion, ECM Receptor Interation, Epithelial to Mesenchymal Transition, Integral to Membrane, Plasma Membrane	4			+	+	+					+	5															+	+			+
ITGB7	integrin, beta 7	CAACGTGGTACAGCTCATCATGGATGCTTATAATAGCCTGTCTTCCACCGTGACCCTTGAACACTCTTCACTCCCTCCTGGGGTCCACATTTCTTACGAA	integrin subunit beta 7					+			ECM Layers, ECM Remodeling, Tumor Invasion	Cell Adhesion, ECM Receptor Interation, Integral to Membrane, Plasma Membrane	3			+	+						+	4															+	+			+
ITGB8	integrin, beta 8	GGAAAACTGGAATTGTATGCAATGCCTTCACCCTCACAATTTGTCTCAGGCTATACTTGATCAGTGCAAAACCTCATGTGCTCTCATGGAACAACAGCAT	integrin subunit beta 8					+			Angiogenesis, ECM Layers, ECM Remodeling, Tumor Invasion	Cell Adhesion, ECM Receptor Interation, Integral to Membrane, Plasma Membrane, Vasculogenesis	4	+		+	+						+	5		+													+	+			+
ITM2A		CTTTGCAATAACAGAAAGTCCTTCCGCCTTCGTCGCAGAGACCTCTTGCTGGGTTTCAACAAACGTGCCATTGATAAATGCTGGAAGATTAGACACTTCC	integral membrane protein 2A				+			Mes	ECM Layers, EMT	Epithelial to Mesenchymal Transition, Integral to Membrane	2			+		+						2																+
JAG1	AGS,JAGL1;Alagille syndrome	TTGCTTGTGGAGGCGTGGGATTCCAGTAATGACACCGTTCAACCTGACAGTATTATTGAAAAGGCTTCTCACTCGGGCATGATCAACCCCAGCCGGCAGT	jagged 1			+	+				Angiogenesis, ECM Layers, EMT, Tumor Growth, Tumor Invasion	Angiogenesis Response, Cell Motility, Cell Proliferation, Cellular Differentiation, Cellular Growth Factor, Plasma Membrane	5	+		+		+				+	+	6	+														+								+		+
JAM2	C21orf43	CCATCATGTGAAGTACCCTCTTCTGCTCTGAGTGGAACTGTGGTAGAGCTACGATGTCAAGACAAAGAAGGGAATCCAGCTCCTGAATACACATGGTTTA	junctional adhesion molecule 2				+			Mes	Angiogenesis, ECM Layers, EMT, Tumor Invasion	Blood Coagulation, Cell Adhesion, Epithelial to Mesenchymal Transition, Plasma Membrane	4	+		+		+					+	4			+												+
JAM3		AATTATTGGGGGGGTTCTGGTTGTCCTTGCTGTACTGGCCCTGATCACGTTGGGCATCTGCTGTGCATACAGACGTGGCTACTTCATCAACAATAAACAG	junctional adhesion molecule 3			+	+			Mes	Angiogenesis, EMT, Tumor Invasion	Angiogenesis Response, Cell Adhesion, Epithelial to Mesenchymal Transition	3	+				+					+	3	+
JUN	v-jun avian sarcoma virus 17 oncogene homolog,jun oncogene	ACACAGCCAGCCAGCCAGGTCGGCAGTATAGTCCGAACTGCAAATCTTATTTTCTTTTCACCTTCTCTCTAACTGCCCAGAGCTAGCGCCTGTGGCTCCC	Jun proto-oncogene, AP-1 transcription factor subunit			+					Angiogenesis, Cancer Metabolism, Transcription Factor, Tumor Growth, Tumor Invasion	Angiogenesis Response, Cell Proliferation, Cellular Differentiation, Choline Cancer Metabolism, Transcription Factor	5	+	+						+	+	+	5	+									+															+
KCNJ8	potassium inwardly-rectifying channel, subfamily J, member 8	AGCTCAGGCTCACAGAAGGGCAGAAACTTTGATTTTCAGCCGCCATGCTGTGATTGCCGTCCGAAATGGCAAGCTGTGCTTCATGTTCCGAGTGGGTGAC	potassium voltage-gated channel subfamily J member 8				+			Mes	ECM Layers, EMT	Epithelial to Mesenchymal Transition, Integral to Membrane, Plasma Membrane	2			+		+						3															+	+
KDM1A	AOF2,KDM1;amine oxidase (flavin containing) domain 2,lysine (K)-specific demethylase 1	TCGTTGGCGTGCTGATCCCTGGGCTCGGGGCTCTTATTCCTATGTTGCTGCAGGATCATCTGGAAATGACTATGATTTAATGGCTCAGCCAATCACTCCT	lysine demethylase 1A						+		Angiogenesis, Metastasis, Transcription Factor	Blood Coagulation, Metastasis Suppressors, Transcription Factor	3	+						+	+			3			+
KDR	kinase insert domain receptor (a type III receptor tyrosine kinase)	CAATCACACAATTAAAGCGGGGCATGTACTGACGATTATGGAAGTGAGTGAAAGAGACACAGGAAATTACACTGTCATCCTTACCAATCCCATTTCAAAG	kinase insert domain receptor			+					Angiogenesis, ECM Layers, Tumor Growth	Angiogenesis Response, Cell Proliferation, Cellular Growth Factor, Plasma Membrane, Positive Regulation of Angiogenesis, Sprouting Angiogenesis, Vasculogenesis, VEGFA Signaling, Stem Cell Associated	3	+		+						+		9	+	+		+		+		+							+								+		+
KIAA1462	KIAA1462;KIAA1462	AAATGACTTATTCTGACAGCATCTCGGTTTGGGGCTTCTGAAGAAAAAGGATGAAGCTGATCTGTTGAAACAACTACTTTCCCAACTCGGAGGCAAAAGG	junctional cadherin 5 associated		JCAD		+			Mes	EMT	Epithelial to Mesenchymal Transition	1					+						1
KISS1		ACTTCTAGGACCTGCCTCTTCTCACCAAGATGAACTCACTGGTTTCTTGGCAGCTACTGCTTTTCCTCTGTGCCACCCACTTTGGGGAGCCATTAGAAAA	KiSS-1 metastasis suppressor						+		Metastasis, Tumor Growth	Cell Proliferation, Metastasis Suppressors	2							+		+		2																									+
KLK3	APS;kallikrein 3, (prostate specific antigen)	GTGTGTGGACCTCCATGTTATTTCCAATGACGTGTGTGCGCAAGTTCACCCTCAGAAGGTGACCAAGTTCATGCTGTGTGCTGGACGCTGGACAGGGGGC	kallikrein related peptidase 3			+					Angiogenesis, Tumor Invasion	Cellular Differentiation, Negative Regulation of Angiogenesis	2	+									+	2					+
KRAS	KRAS2;v-Ki-ras2 Kirsten rat sarcoma 2 viral oncogene homolog,v-Ki-ras2 Kirsten rat sarcoma viral oncogene homolog,Kirsten rat sarcoma viral oncogene homolog	AACCTGTCTCTTGGATATTCTCGACACAGCAGGTCAAGAGGAGTACAGTGCAATGAGGGACCAGTACATGAGGACTGGGGAGGGCTTTCTTTGTGTATTT	KRAS proto-oncogene, GTPase			+			+		Angiogenesis, Cancer Metabolism, ECM Layers, Tumor Growth	Blood Coagulation, Carbon Cancer Metabolism, Cell Proliferation, Cellular Growth Factor, Choline Cancer Metabolism, Plasma Membrane, VEGFA Signaling	4	+	+	+						+		7			+					+		+		+			+								+		+
KRIT1	CCM1;cerebral cavernous malformations 1	CTGTTACCAAACTGAAAAGTAAGGCACCTCACTGGACAAATCGCATACTTCATGAATACAAGAATCTCAGTACAAGTGAAGGTGTCAGTAAAGAAATGCA	KRIT1, ankyrin repeat containing			+					Angiogenesis, Tumor Growth	Angiogenesis Response, Cell Proliferation, Negative Regulation of Angiogenesis	2	+								+		3	+				+																				+
KRT1	EHK1;epidermolytic hyperkeratosis 1,keratin 1, type II	TGCAGCAGGTAGATACCTCCACTAGAACCCATAATTTAGAGCCCTACTTTGAGTCATTCATCAACAATCTCCGAAGGAGAGTGGACCAACTGAAGAGTGA	keratin 1			+		+			Angiogenesis, ECM Layers	ECM Structure, Plasma Membrane, Regulation of Angiogenesis	2	+		+								3							+								+			+
KRT14	EBS3,EBS4;keratin 14 (epidermolysis bullosa simplex, Dowling-Meara, Koebner),keratin 14, type I	CGGCCTGCTGAGATCAAAGACTACAGTCCCTACTTCAAGACCATTGAGGACCTGAGGAACAAGATTCTCACAGCCACAGTGGACAATGCCAATGTCCTTC	keratin 14				+				EMT, Tumor Invasion	Cellular Differentiation	2					+					+	1
KRT19	keratin 19, type I	CGCAGCTTCTGAGACCAGGGTTGCTCCGTCCGTGCTCCGCCTCGCCATGACTTCCTACAGCTATCGCCAGTCGTCGGCCACGTCGTCCTTCGGAGGCCTG	keratin 19				+			Epi	EMT	Epithelial to Mesenchymal Transition, Stem Cell Associated	1					+						2
KRT7	keratin 7, type II	GGGAACCATGGGCAGCAATGCCCTGAGCTTCTCCAGCAGTGCGGGTCCTGGGCTCCTGAAGGCTTATTCCATCCGGACCGCATCCGCCAGTCGCAGGAGT	keratin 7				+			Epi	EMT	Epithelial to Mesenchymal Transition	1					+						1
LAD1		ACAGCAGCACCCTTTCCTCTCATTGTCCCTGTTCCCTTTTTGCCTGTGGATCTGTTTGGCCAGGGTCCCTGGGGTCAGGAATATTTGCAAGACTCAGCCA	ladinin 1				+	+		Epi	ECM Layers, EMT	Basement Membrane, Epithelial to Mesenchymal Transition	2			+		+						2														+
LAMA1	LAMA;laminin, alpha 1	CAGTTGCACCAAAATGCCACCCTTGAACTCAAGGCTGCTGAAGATTTATTGTCACAAATTCAGGAAAATTACCAGAAGCCGCTGGAAGAATTGGAGGTAT	laminin subunit alpha 1					+			ECM Layers, ECM Remodeling, Tumor Invasion	Basement Membrane, Cell Adhesion, ECM Receptor Interation, ECM Structure	3			+	+						+	4														+				+	+
LAMA3	LAMNA;laminin, alpha 3 (nicein (150kD), kalinin (165kD), BM600 (150kD), epilegrin),laminin, alpha 3	CAGAGGACTGGTGTTTCACACGGGCACTAAGAACTCCTTTATGGCTCTTTATCTTTCAAAAGGACGTCTGGTCTTTGCACTGGGGACAGATGGGAAAAAA	laminin subunit alpha 3					+			ECM Layers, ECM Remodeling, Tumor Invasion	Basement Membrane, Cell Adhesion, ECM Receptor Interation	3			+	+						+	3														+					+
LAMA4	laminin, alpha 4	CCGAGCCCTGGAAGAGCACTACTGGATGTCAGCGGAGAAATGGCTTTGAGCTCAGCCTGGCGCTCGGTTCTGCCTCTGTGGCTCCTCTGGAGCGCTGCCT	laminin subunit alpha 4					+			Angiogenesis, ECM Layers, ECM Remodeling, Tumor Invasion	Basal Lamina, Basement Membrane, Cell Adhesion, Cellular Differentiation, ECM Receptor Interation, ECM Structure, Vasculogenesis	4	+		+	+						+	7		+											+	+				+	+
LAMA5	laminin, alpha 5	GCCATGAATTTCTCCTACTCGCCGCTGCTACGTGAGTTCACCAAGGCCACCAACGTCCGCCTGCGCTTCCTGCGTACCAACACGCTGCTGGGCCATCTCA	laminin subunit alpha 5			+		+			Angiogenesis, ECM Layers, ECM Remodeling, Tumor Growth, Tumor Invasion	Angiogenesis Response, Basal Lamina, Basement Membrane, Cell Adhesion, Cell Proliferation, ECM Receptor Interation, ECM Structure, LOX Remodeling, Plasma Membrane	5	+		+	+					+	+	9	+												+	+	+			+	+		+				+
LAMB3	LAMNB1;laminin, beta 3 (nicein (125kD), kalinin (140kD), BM600 (125kD)),laminin, beta 3	AAATGGGGGGAAGGTCCAACTTAACCTTATGGATTTAGTGTCTGGGATTCCAGCAACTCAAAGTCAAAAAATTCAAGAGGTGGGGGAGATCACAAACTTG	laminin subunit beta 3					+			ECM Remodeling, Tumor Invasion	Cell Adhesion, ECM Receptor Interation	2				+						+	2																			+
LAMC1	LAMB2;laminin, gamma 1 (formerly LAMB2)	TCTTGATAGGAAAGTGTCTGACCTGGAGAATGAAGCCAAGAAGCAGGAGGCTGCCATCATGGACTATAACCGAGATATCGAGGAGATCATGAAGGACATT	laminin subunit gamma 1					+			ECM Layers, ECM Remodeling, Tumor Growth, Tumor Invasion	Basement Membrane, Cell Adhesion, Cell Proliferation, ECM Receptor Interation, ECM Structure	4			+	+					+	+	5														+				+	+						+
LAMC2	EBR2,LAMB2T,LAMNB2,EBR2A;laminin, gamma 2 (nicein (100kD), kalinin (105kD), BM600 (100kD), Herlitz junctional epidermolysis bullosa)),laminin, gamma 2	CAAGCGGAAATTGAAGCAGATAGGTCTTATCAGCACAGTCTCCGCCTCCTGGATTCAGTGTCTCGGCTTCAGGGAGTCAGTGATCAGTCCTTTCAGGTGG	laminin subunit gamma 2					+			ECM Remodeling, Tumor Invasion	Cell Adhesion, ECM Receptor Interation	2				+						+	2																			+
LDHA		AACTTCCTGGCTCCTTCACTGAACATGCCTAGTCCAACATTTTTTCCCAGTGAGTCACATCCTGGGATCCAGTGTATAAATCCAATATCATGTCTTGTGC	lactate dehydrogenase A						+		Hypoxia	HIF1A Signaling	1						+					1
LEFTY1	LEFTB;left-right determination, factor B	GCACTATATTCTAAGCACTTACATGTGGAGATACTGTAACCTGAGGGCAGAAAGCCCAATGTGTCATTGTTTACTTGTCCTGTCACTGGATCTGGGCTAA	left-right determination factor 1					+			Tumor Growth	Cellular Growth Factor, TGFB Signaling	1									+		2																						+	+
LGALS1	lectin, galactoside-binding, soluble, 1	GGTGCGCCTGCCCGGGAACATCCTCCTGGACTCAATCATGGCTTGTGGTCTGGTCGCCAGCAACCTGAATCTCAAACCTGGAGAGTGCCTTCGAGTGCGA	galectin 1				+	+			ECM Layers, EMT	ECM Structure, Epithelial to Mesenchymal Transition	2			+		+						2																		+
LHFP	LHFP;lipoma HMGIC fusion partner	TGCAGTCCCTGAACACTTACTTGGGGTCCTCATTGCCCTATCTGGTGAAAGATGGCATCCAGCCTGACTTGTACTGGAGTAATCTGGGCTTTGCTGTCTT	LHFPL tetraspan subfamily member 6		LHFPL6		+			Mes	ECM Layers, EMT	Epithelial to Mesenchymal Transition, Integral to Membrane	2			+		+						2																+
LIFR	leukemia inhibitory factor receptor,leukemia inhibitory factor receptor alpha	CCTATTGTCCACCCATCATTGAGGAAGAAATACCAAACCCAGCCGCAGATGAAGCTGGAGGGACTGCACAGGTTATTTACATTGATGTTCAGTCGATGTA	LIF receptor alpha						+		ECM Layers, Metastasis, Tumor Growth	Cell Proliferation, Cellular Growth Factor, Metastasis Suppressors, Plasma Membrane	3			+				+		+		4															+								+		+
LLGL2	lethal giant larvae homolog 2 (Drosophila),lethal giant larvae homolog 2, scribble cell polarity complex component	GCCACGGGCCAGCTACGGGGACCGCCACTGCATCTCAGTGATCCACGATGGCCAGCAGACGGCCTTCGACTTCACCTCCCGTGTCATCGGCTTCACTGTC	LLGL2, scribble cell polarity complex component				+	+			ECM Remodeling, EMT, Tumor Growth	Cell Cycle, Epithelial to Mesenchymal Transition, LOX Remodeling	3				+	+				+		3																					+			+
LOX		CGCTACACAGGACATCATGCGTATGCCTCAGGCTGCACAATTTCACCGTATTAGAAGGCAAAGCAAAACTCCCAATGGATAAATCAGTGCCTGGTGTTCT	lysyl oxidase				+	+		Mes	Angiogenesis, ECM Layers, ECM Remodeling, EMT	Collagen Family, Epithelial to Mesenchymal Transition, LOX Remodeling, Vasculogenesis	4	+		+	+	+						4		+															+				+
LOXL2	lysyl oxidase-like 2	GGTTTGCCATCCTCCTCTAGTTAAAAGTAAGGGGGAAAAGAGTAAACGCGCGACTCCAGCGCGCGGCTACCTACGCTTGGTGCTTGCTTTCTCCAGCCAT	lysyl oxidase like 2			+	+	+			Angiogenesis, ECM Layers, ECM Remodeling, EMT, Tumor Invasion	Basement Membrane, Cell Adhesion, Epithelial to Mesenchymal Transition, LOX Remodeling, Sprouting Angiogenesis	5	+		+	+	+					+	5				+										+							+
LRG1		GCTGGGACCCCGTTTCATCCATCCATGCTTCCTAGAACACACGATGGGCTTTCCTTACCCATGCCCAAGGTGTGCCCTCCGTCTGGAATGCCGTTCCCTG	leucine rich alpha-2-glycoprotein 1			+					Angiogenesis	Positive Regulation of Angiogenesis	1	+										1						+
LTBP4		AGACGTGGACGAATGTCAGCTCTTCCGAGACCAGGTGTGCAAGAGTGGCGTGTGTGTGAACACGGCCCCGGGCTACTCATGCTATTGCAGCAACGGCTAC	latent transforming growth factor beta binding protein 4					+			ECM Layers, Tumor Growth, Tumor Invasion	Cellular Differentiation, Cellular Growth Factor, ECM Structure	3			+						+	+	3																		+					+
LUM	LDC	GCCATTATCCTACTCCAAGATCAAGCATTTGCGTTTGGATGGCAATCGCATCTCAGAAACCAGTCTTCCACCGGATATGTATGAATGTCTACGTGTTGCT	lumican					+			ECM Layers, Tumor Growth	Cellular Growth Factor, Collagen Family, ECM Structure	2			+						+		3																	+	+					+
LY96		AGAAGTTATTTGCCGAGGATCTGATGACGATTACTCTTTTTGCAGAGCTCTGAAGGGAGAGACTGTGAATACAACAATATCATTCTCCTTCAAGGGAATA	lymphocyte antigen 96				+			Mes	ECM Layers, EMT	Epithelial to Mesenchymal Transition, Plasma Membrane	2			+		+						2															+
MAF	v-maf avian musculoaponeurotic fibrosarcoma oncogene homolog	TAATGACTTCGATCTGATGAAGTTTGAAGTGAAAAAGGAACCGGTGGAGACCGACCGCATCATCAGCCAGTGCGGCCGTCTCATCGCCGGGGGCTCGCTG	MAF bZIP transcription factor				+			Mes	EMT, Transcription Factor	Epithelial to Mesenchymal Transition, Transcription Factor	2					+			+			2
MAP2K1	PRKMK1	ACGGAATGGACAGCCGACCTCCCATGGCAATTTTTGAGTTGTTGGATTACATAGTCAACGAGCCTCCTCCAAAACTGCCCAGTGGAGTGTTCAGTCTGGA	mitogen-activated protein kinase kinase 1			+			+		Angiogenesis, Cancer Metabolism, ECM Layers, Hypoxia, Tumor Growth, Tumor Invasion	Carbon Cancer Metabolism, Cell Adhesion, Cell Cycle, Cellular Growth Factor, Choline Cancer Metabolism, HIF1A Signaling, Plasma Membrane, Vasculogenesis, VEGFA Signaling	6	+	+	+			+			+	+	9		+						+		+		+			+								+	+
MAP2K2	PRKMK2	AAGCCCTCCAACATCCTCGTGAACTCTAGAGGGGAGATCAAGCTGTGTGACTTCGGGGTGAGCGGCCAGCTCATCGACTCCATGGCCAACTCCTTCGTGG	mitogen-activated protein kinase kinase 2			+			+		Angiogenesis, Cancer Metabolism, Hypoxia, Tumor Growth, Tumor Invasion	Carbon Cancer Metabolism, Cell Adhesion, Cellular Growth Factor, Choline Cancer Metabolism, HIF1A Signaling, VEGFA Signaling	5	+	+				+			+	+	6								+		+		+											+
MAP2K4	SERK1	TTGTATGACAGTGAAGCAGCACTGTGAGTGGTTCAAGCACACTGGAATATAAAACAGTCATGGCCTGAGATGCAGGTGATGCCATTACAGAACCAAATCG	mitogen-activated protein kinase kinase 4						+		Metastasis	Metastasis Suppressors	1							+				1
MAP3K7	TAK1	GCCATATTATACTGCTGCCCACGCAATGAGTTGGTGTTTACAGTGTTCCCAAGGAGTGGCTTATCTTCACAGCATGCAACCCAAAGCGCTAATTCACAGG	mitogen-activated protein kinase kinase kinase 7			+					Angiogenesis, ECM Layers	Angiogenesis Response, Plasma Membrane	2	+		+								2	+														+
MAPK1	PRKM2,PRKM1	ACTGCCAGAGAACCCTGAGGGAGATAAAAATCTTACTGCGCTTCAGACATGAGAACATCATTGGAATCAATGACATTATTCGAGCACCAACCATCGAGCA	mitogen-activated protein kinase 1			+		+	+		Angiogenesis, Cancer Metabolism, ECM Remodeling, Hypoxia, Transcription Factor, Tumor Growth, Tumor Invasion	Blood Coagulation, Cell Adhesion, Cell Cycle, Cellular Growth Factor, Choline Cancer Metabolism, HIF1A Signaling, LOX Remodeling, TGFB Signaling, Transcription Factor, VEGFA Signaling	7	+	+		+		+		+	+	+	10			+					+		+											+	+	+	+
MAPK3	PRKM3	AACGTGCTCCACCGAGATCTAAAGCCCTCCAACCTGCTCATCAACACCACCTGCGACCTTAAGATTTGTGATTTCGGCCTGGCCCGGATTGCCGATCCTG	mitogen-activated protein kinase 3			+		+	+		Angiogenesis, Cancer Metabolism, Hypoxia, Tumor Growth, Tumor Invasion	Carbon Cancer Metabolism, Cell Adhesion, Cell Cycle, Cellular Differentiation, Cellular Growth Factor, Choline Cancer Metabolism, HIF1A Signaling, TGFB Signaling, VEGFA Signaling	5	+	+				+			+	+	9								+		+		+										+	+	+
MAPKAPK3		GTGTATGAGAACATGCACCATGGCAAGCGCTGTCTCCTCATCATCATGGAATGCATGGAAGGTGGTGAGTTGTTCAGCAGGATTCAGGAGCGTGGCGACC	mitogen-activated protein kinase-activated protein kinase 3			+					Angiogenesis	VEGFA Signaling	1	+										1								+
MCAM		TGCTGCCACCACCCTCCTGTCTGCCTCTTCAAAGTCTCCTGTGACATTTTTTCTTTGGTCAGAAGCCAGGAACTGGTGTCATTCCTTAAAAGATACGTGC	melanoma cell adhesion molecule			+			+		Angiogenesis, ECM Layers, Tumor Invasion	Angiogenesis Response, Cell Adhesion, Integral to Membrane, Plasma Membrane, Vasculogenesis, Stem Cell Associated	3	+		+							+	6	+	+													+	+
MED1	TRIP2,PPARGBP,PPARBP;PPAR binding protein	CCCTTGGATAAGATTCTTCATGGAAGTGTTGGCTATCTCACACCAAGGAGTGGGGGTCATTTAATGAACCTGAAGTACTATGTCTCTCCTTCTGACCTAC	mediator complex subunit 1			+					Angiogenesis, Tumor Invasion, Transcription Factor	Angiogenesis Response, Cellular Differentiation, Transcription Factor	3	+							+		+	3	+
MED23	CRSP3;cofactor required for Sp1 transcriptional activation, subunit 3, 130kDa	TTGTACAGCAGCTTCTGGCAGCAAGAGAGGTTATAGCATATATCTTGGAAAGAAATGCCTGCTTATTACCAGCCTATTTTGCAGTCACTGAGATCAGGAA	mediator complex subunit 23						+		Metastasis, Transcription Factor	Metastasis Suppressors, Transcription Factor	2							+	+			2
MEG3	maternally expressed 3	ATCTTCCTATCCTTTTCTGGGGGAATGGGGTCGATGAGAGCAACCTCCTAGGGTTGTTGTGAGAATTAAATGAGATAAAAGAGGCCTCAGGCAGGATCTG	maternally expressed 3 (non-protein coding)			+					Angiogenesis, Tumor Growth, Tumor Invasion	Cell Proliferation, Cellular Differentiation, Cellular Growth Factor, Negative Regulation of Angiogenesis, Vasculogenesis	3	+								+	+	5		+			+																		+		+
MEOX2	GAX;mesenchyme homeo box 2 (growth arrest-specific homeo box),mesenchyme homeobox 2 (growth arrest-specific homeo box)	GCGCACTTATGATATAAACAGAGGACCAGCTCCATTCTCAGGAAAGAAATGTTGTGATGGCAAGCCTTACCCAAATATCGTTTACACAGAGAGATGACTA	mesenchyme homeobox 2			+	+			Mes	Angiogenesis, EMT, Transcription Factor	Angiogenesis Response, Epithelial to Mesenchymal Transition, Transcription Factor	3	+				+			+			3	+
MET	met proto-oncogene	GGCTGACCATATGTGGCTGGGACTTTGGATTTCGGAGGAATAATAAATTTGATTTAAAGAAAACTAGAGTTCTCCTTGGAAATGAGAGCTGCACCTTGAC	MET proto-oncogene, receptor tyrosine kinase						+		Cancer Metabolism, ECM Layers, Tumor Growth	Carbon Cancer Metabolism, Cell Proliferation, Cellular Growth Factor, Integral to Membrane, Plasma Membrane, Stem Cell Associated	3		+	+						+		6												+			+	+							+		+
MFAP4	microfibrillar associated protein 4	AACATGCACCTCCTGACACTGAAGCAGAAGTATGAGCTGCGAGTGGACTTGGAGGACTTTGAGAACAACACGGCCTATGCCAAGTACGCTGACTTCTCCA	microfibril associated protein 4				+	+		Mes	ECM Layers, EMT, Tumor Invasion	Cell Adhesion, ECM Structure, Epithelial to Mesenchymal Transition	3			+		+					+	3																		+
MGAT5		TGGACCATCCTGGGTTCATTACCAGTGCATGCTCCGAGTCCTTGATTCATTTGGTACTGAACCCGAATTTAATCATGCAAATTATGCCCAATCGAAAGGC	mannosyl (alpha-1,6-)-glycoprotein beta-1,6-N-acetyl-glucosaminyltransferase						+		ECM Layers, Tumor Invasion	Cell Adhesion, Integral to Membrane	2			+							+	2																+
MGP		TCAATAGGGAAGCCTGTGATGACTACAGACTTTGCGAACGCTACGCCATGGTTTATGGATACAATGCTGCCTATAATCGCTACTTCAGGAAGCGCCGAGG	matrix Gla protein					+			ECM Layers	ECM Structure	1			+								1																		+
MISP	C19orf21;chromosome 19 open reading frame 21	GCTCCTCCCAGGCATCCGGCATCACGGGCAGTTACTCGGTGTCTGAGTCTCCCTTCTTCAGCCCCATCCACCTACACTCAAACGTGGCGTGGACAGTGGA	mitotic spindle positioning				+				EMT	Epithelial to Mesenchymal Transition	1					+						1
MMP1	CLG;matrix metalloproteinase 1 (interstitial collagenase)	CAACTTACATCGTGTTGCGGCTCATGAACTCGGCCATTCTCTTGGACTCTCCCATTCTACTGATATCGGGGCTTTGATGTACCCTAGCTACACCTTCAGT	matrix metallopeptidase 1					+			Angiogenesis, ECM Layers, ECM Remodeling, Tumor Invasion	Blood Coagulation, Cellular Differentiation, Collagen Family, MMP Remodeling	4	+		+	+						+	4			+														+			+
MMP10	STMY2;matrix metalloproteinase 10 (stromelysin 2),stromelysin 2	GCAGCAAAAGAGGAGGACTCCAACAAGGATCTTGCCCAGCAATACCTAGAAAAGTACTACAACCTCGAAAAGGATGTGAAACAGTTTAGAAGAAAGGACA	matrix metallopeptidase 10					+	+		ECM Layers, ECM Remodeling	Collagen Family, ECM Structure, MMP Remodeling	2			+	+							3																	+	+		+
MMP12	matrix metalloproteinase 12 (macrophage elastase)	ATGTTGACATCAACACATTTCGCCTCTCTGCTGATGACATACGTGGCATTCAGTCCCTGTATGGAGACCCAAAAGAGAACCAACGCTTGCCAAATCCTGA	matrix metallopeptidase 12					+			ECM Remodeling, Tumor Growth	Cell Proliferation, MMP Remodeling	2				+					+		2																				+					+
MMP13	matrix metalloproteinase 13 (collagenase 3)	CTGGCGCCTGCATCCTCAGCAGGTTGATGCGGAGCTGTTTTTAACGAAATCATTTTGGCCAGAACTTCCCAACCGTATTGATGCTGCATATGAGCACCCT	matrix metallopeptidase 13					+	+		ECM Layers, ECM Remodeling, Hypoxia	Collagen Family, ECM Structure, Hypoxia Response, MMP Remodeling	3			+	+		+					4																	+	+		+
MMP14	matrix metalloproteinase 14 (membrane-inserted),matrix metallopeptidase 14 (membrane-inserted)	GACAAGATTGATGCTGCTCTCTTCTGGATGCCCAATGGAAAGACCTACTTCTTCCGTGGAAACAAGTACTACCGTTTCAACGAAGAGCTCAGGGCAGTGG	matrix metallopeptidase 14			+		+			Angiogenesis, ECM Layers, ECM Remodeling, Hypoxia, Transcription Factor, Tumor Growth, Tumor Invasion	Angiogenesis Response, Cell Adhesion, Cell Proliferation, ECM Structure, Hypoxia Response, MMP Remodeling, Plasma Membrane, Transcription Factor	7	+		+	+		+		+	+	+	8	+														+			+		+					+
MMP17	matrix metalloproteinase 17 (membrane-inserted),matrix metallopeptidase 17 (membrane-inserted)	GATGCCCACGGGATGGACCTGTTTGCAGTGGCTGTCCACGAGTTTGGCCACGCCATTGGGTTAAGCCATGTGGCCGCTGCACACTCCATCATGCGGCCGT	matrix metallopeptidase 17					+			ECM Layers, ECM Remodeling	ECM Structure, MMP Remodeling, Plasma Membrane	2			+	+							3															+			+		+
MMP2	CLG4,CLG4A;matrix metalloproteinase 2 (gelatinase A, 72kDa gelatinase, 72kDa type IV collagenase)	CCCGGAGGGGCCTGGCAGCCGTGCCTTCAGCTCTACAGCTAATCAGCATTCTCACTCCTACCTGGTAATTTAAGATTCCAGAGAGTGGCTCCTCCCGGTG	matrix metallopeptidase 2			+	+	+	+	Mes	Angiogenesis, ECM Layers, ECM Remodeling, EMT, Hypoxia	Angiogenesis Response, Collagen Family, ECM Structure, Epithelial to Mesenchymal Transition, Hypoxia Response, LOX Remodeling, MMP Remodeling, Plasma Membrane	5	+		+	+	+	+					8	+														+		+	+		+	+
MMP24	matrix metalloproteinase 24 (membrane-inserted),matrix metallopeptidase 24 (membrane-inserted)	TGCCCGCATCGACGCAGCCTATGAAAGGGCCGATGGGAGATTTGTCTTCTTCAAAGGTGACAAGTATTGGGTGTTTAAGGAGGTGACGGTGGAGCCTGGG	matrix metallopeptidase 24					+			ECM Layers, ECM Remodeling, Tumor Invasion	Cellular Differentiation, MMP Remodeling, Plasma Membrane	3			+	+						+	3															+					+
MMP3	STMY1,STMY;matrix metalloproteinase 3 (stromelysin 1, progelatinase),stromelysin 1	AGGCATAGAGACAACATAGAGCTAAGTAAAGCCAGTGGAAATGAAGAGTCTTCCAATCCTACTGTTGCTGTGCGTGGCAGTTTGCTCAGCCTATCCATTG	matrix metallopeptidase 3				+	+	+		ECM Layers, ECM Remodeling, EMT, Hypoxia, Tumor Invasion	Cellular Differentiation, Collagen Family, Hypoxia Response, MMP Remodeling	5			+	+	+	+				+	4																	+			+
MMP9	CLG4B;matrix metalloproteinase 9 (gelatinase B, 92kDa gelatinase, 92kDa type IV collagenase)	CACTACTGTGCCTTTGAGTCCGGTGGACGATGCCTGCAACGTGAACATCTTCGACGCCATCGCGGAGATTGGGAACCAGCTGTATTTGTTCAAGGATGGG	matrix metallopeptidase 9				+	+	+		ECM Layers, ECM Remodeling, EMT, Hypoxia, Tumor Growth	Cellular Growth Factor, Collagen Family, Hypoxia Response, LOX Remodeling, MMP Remodeling	5			+	+	+	+			+		5																	+			+	+		+
MMRN2	EMILIN3;elastin microfibril interfacer 3	GCCAAGGATGGGCTGGAGGTCATTCAGTTGGTCTGTCTCTTCCCTGGAAACCTTCTGCAAAGATGGTGTGGTGTACGTGGCTTCCCTGTAACCACATGGG	multimerin 2			+		+			Angiogenesis, ECM Layers	Angiogenesis Response, Basement Membrane, Negative Regulation of Angiogenesis	2	+		+								3	+				+									+
MPDZ	multiple PDZ domain protein	GTCTATTACACTAGAGCGAGGACCAGATGGCTTAGGCTTCAGTATAGTTGGAGGATATGGCAGCCCTCATGGAGACTTACCCATTTATGTTAAAACAGTG	multiple PDZ domain crumbs cell polarity complex component				+			Mes	ECM Layers, EMT	Epithelial to Mesenchymal Transition, Plasma Membrane	2			+		+						2															+
MRC1	MRC1L1;mannose receptor, C type 1-like 1,mannose receptor, C type 1	TATTGATCAGCTTGGATAAAAAGTTTGCTTGGATGGATGGAAGCAAAGTGGATTACGTGTCTTGGGCCACAGGTGAACCCAATTTTGCAAATGAAGATGA	mannose receptor C-type 1				+			Mes	ECM Layers, EMT	Epithelial to Mesenchymal Transition, Plasma Membrane	2			+		+						2															+
MS4A4A	MS4A4;membrane-spanning 4-domains, subfamily A, member 4,membrane-spanning 4-domains, subfamily A, member 4A	GTTTGAGGCCACCAAAAGATCAACAGACAAATGCTCCAGAAATCTATGCTGACTGTGACACAAGAGCCTCACATGAGAAATTACCAGTATCCAACTTCGA	membrane spanning 4-domains A4A				+			Mes	ECM Layers, EMT	Epithelial to Mesenchymal Transition, Integral to Membrane	2			+		+						2																+
MS4A6A	MS4A6;membrane-spanning 4-domains, subfamily A, member 6A	GAACAGACTTGCCTAACAACAGGAAACTTGTATGTCTCGAAGTGGCAATTCACACATAAGGCTCCATGACTCCTGAACTCTCACAAATATTAGTTGGCTC	membrane spanning 4-domains A6A				+			Mes	ECM Layers, EMT	Epithelial to Mesenchymal Transition, Integral to Membrane	2			+		+						2																+
MT3	metallothionein 3 (growth inhibitory factor (neurotrophic))	CACTAGCCAAGCCGCGCGTCCAGTTGCTTGGAGAAGCCCGTTCACCGCCTCCAGCTGCTGCTCTCCTCGACATGGACCCTGAGACCTGCCCCTGCCCTTC	metallothionein 3						+		Angiogenesis, Hypoxia, Metastasis, Tumor Growth	Cell Proliferation, Cellular Growth Factor, Hypoxia Response, Metastasis Response, Vasculogenesis	4	+					+	+		+		5		+																					+		+
MTA1		CTATTCTCTAGTCTACGACCCACAGCAGAAGACCCTGCTGGCAGATAAAGGAGAGATTCGAGTAGGAAACCGGTACCAGGCAGACATCACCGACTTGTTA	metastasis associated 1						+		Transcription Factor	Transcription Factor	1								+			1
MTBP	MDM2 (mouse double minute 2)-binding protein, 104kD,Mdm2, transformed 3T3 cell double minute 2, p53 binding protein (mouse) binding protein, 104kDa	AAAATGAGAACTGGTTCATTACCTCATTCATCTGAACAGTTGCTGGGCCACAAAGAGGGTCCTCGGGACTCAATCACATTGTTGGATGCTAAAGAATTGC	MDM2 binding protein						+		Metastasis, Tumor Growth	Cell Cycle, Cell Proliferation, Metastasis Suppressors	2							+		+		3																								+	+
MTDH		GAAATCAAAGTCAGATGCTAAAGCAGTGCAAAACAGTTCACGCCATGATGGAAAGGAAGTTGATGAAGGAGCCTGGGAAACTAAAATTAGTCACAGAGAG	metadherin			+					Angiogenesis, ECM Layers, Transcription Factor	Integral to Membrane, Plasma Membrane, Positive Regulation of Angiogenesis, Transcription Factor	3	+		+					+			4						+									+	+
MTOR	FRAP,FRAP2,FRAP1;FK506 binding protein 12-rapamycin associated protein 1,mechanistic target of rapamycin (serine/threonine kinase),mechanistic target of rapamycin	TTAGTGTTGCTCCTGGGAGTTGATCCGTCTCGGCAACTTGACCATCCTCTGCCAACAGTTCACCCTCAGGTGACCTATGCCTACATGAAAAACATGTGGA	mechanistic target of rapamycin kinase						+		Cancer Metabolism, Hypoxia, Transcription Factor, Tumor Growth	Carbon Cancer Metabolism, Cell Proliferation, Cellular Growth Factor, Choline Cancer Metabolism, HIF1A Signaling, Regulation of Metabolism, Transcription Factor	4		+				+		+	+		7										+	+	+											+		+
MUC1	PUM,MCKD1;mucin 1, transmembrane,medullary cystic kidney disease 1 (autosomal dominant)	CCCTAGCAGTACCGATCGTAGCCCCTATGAGAAGGTTTCTGCAGGTAATGGTGGCAGCAGCCTCTCTTACACAAACCCAGCAGTGGCAGCCACTTCTGCC	mucin 1, cell surface associated				+			Epi	ECM Layers, EMT, Tumor Growth	Cell Cycle, Epithelial to Mesenchymal Transition, Plasma Membrane	3			+		+				+		3															+									+
MYC	v-myc avian myelocytomatosis viral oncogene homolog	TCGGACACCGAGGAGAATGTCAAGAGGCGAACACACAACGTCTTGGAGCGCCAGAGGAGGAACGAGCTAAAACGGAGCTTTTTTGCCCTGCGTGACCAGA	MYC proto-oncogene, bHLH transcription factor					+	+		Cancer Metabolism, Transcription Factor, Tumor Growth	Carbon Cancer Metabolism, Cell Cycle, Cell Proliferation, Regulation of Metabolism, TGFB Signaling, Transcription Factor, Stem Cell Associated	3		+						+	+		7											+	+										+		+	+
MYCL	MYCL1;v-myc avian myelocytomatosis viral oncogene homolog 1, lung carcinoma derived	GCAGGGAGCGGACATGGACTACGACTCGTACCAGCACTATTTCTACGACTATGACTGCGGGGAGGATTTCTACCGCTCCACGGCGCCCAGCGAGGACATC	MYCL proto-oncogene, bHLH transcription factor						+		Transcription Factor	EMT to Metastasis	1								+			1
MYH11	myosin, heavy polypeptide 11, smooth muscle	CTGCTAGAAAAATCACGGGCAATTCGCCAAGCCAGAGACGAGAGGACATTCCACATCTTTTACTACATGATTGCTGGAGCCAAGGAGAAGATGAGAAGTG	myosin heavy chain 11						+		Metastasis	Metastasis Response	1							+				1
MYLK	myosin, light polypeptide kinase	ATTATTAGTGATGTTTGCGGGGATGACGATGCCAAGTACACCTGCAAGGCTGTCAACAGTCTTGGAGAAGCCACCTGCACAGCAGAGCTCATTGTGGAAA	myosin light chain kinase				+		+	Mes	EMT, Metastasis	Epithelial to Mesenchymal Transition, Metastasis Response	2					+		+				2
MYO1D		ATTCTTTCTATCAGCTACTCCAAGGAGGTTCAGAACAAATGCTACGCTCTCTACATCTCCAGAAATCCCTTTCATCCTACAACTATATTCATGTGGGAGC	myosin ID				+				EMT	Epithelial to Mesenchymal Transition	1					+						1
MYO5C		AACTGAGGCAGAGTTGTGTTATGGTACAAAAGCACATGCGTGGCTGGCTCCAGAGGAAAAAATTCCTCCGAGAGAGACGAGCCGCCCTGATAATCCAGCA	myosin VC				+			Epi	EMT	Epithelial to Mesenchymal Transition	1					+						1
NAA15	NARG1;NMDA receptor regulated 1	GTGGAAACAGAGGTGCAAGCCAGAGGCAATGTAATATGCTGTAAGGCTAGTGCAGATGGGAGCTTTTTAGAAGGGGCTAAGTGCTGGTGTCAGGGAAATT	N(alpha)-acetyltransferase 15, NatA auxiliary subunit			+					Angiogenesis, Transcription Factor	Angiogenesis Response, Transcription Factor	2	+							+			2	+
NAP1L3	nucleosome assembly protein 1-like 3	CCCCAGGTAAAGGCAGATGATAAAGAACAGCCTAAAGCAACAGAGGCTAAGGCAAGGGCTGCAGTAAGAGAGACTCATAAAAGAGTTCCTGAGGAAAGGC	nucleosome assembly protein 1 like 3				+			Mes	EMT	Epithelial to Mesenchymal Transition	1					+						1
NCAM1		GGTATTTGCCTATCCCAGTGCCACGATCTCATGGTTTCGGGATGGCCAGCTGCTGCCAAGCTCCAATTACAGCAATATCAAGATCTACAACACCCCCTCT	neural cell adhesion molecule 1					+			ECM Layers, Tumor Invasion	Cell Adhesion, Integral to Membrane, Plasma Membrane, Stem Cell Associated	2			+							+	4															+	+
NCL		GAACAGAGATCGATGGGCGATCTATTTCCCTGTACTATACTGGAGAGAAAGGTCAAAATCAAGACTATAGAGGTGGAAAGAATAGCACTTGGAGTGGTGA	nucleolin			+					Angiogenesis	Angiogenesis Response	1	+										1	+
NDNF	C4orf31;chromosome 4 open reading frame 31	TCCAGGCTTCTCGTTCCTGGATATTGGTGCTTAGCATCTTGGCAGGGTCCGGGGACGTGGACTATTTCGCACACCACACCACGGGGAGGGATTTTTTTCT	neuron derived neurotrophic factor					+			ECM Layers, Tumor Growth	Cellular Growth Factor, ECM Structure	2			+						+		2																		+					+
NDP	EVR2;exudative vitreoretinopathy 2 (X-linked),Norrie disease (pseudoglioma)	AGAAAACATGTACTAGCTGCATCCTTTTCTATGCTCTCCCTGCTGGTGATAATGGGAGATACAGACAGTAAAACGGACAGCTCATTCATAATGGACTCGG	NDP, norrin cystine knot growth factor					+			Angiogenesis, ECM Layers, Transcription Factor, Tumor Growth	Cell Proliferation, Cellular Growth Factor, ECM Structure, Transcription Factor, Vasculogenesis	4	+		+					+	+		5		+																+					+		+
NDRG1	CAP43	CGCCTACATCCTAACTCGATTTGCTCTAAACAACCCTGAGATGGTGGAGGGCCTTGTCCTTATCAACGTGAACCCTTGTGCGGAAGGCTGGATGGACTGG	N-myc downstream regulated 1						+		ECM Layers, Hypoxia, Metastasis	Hypoxia Response, Metastasis Suppressors, Plasma Membrane	3			+			+	+				3															+
NF1		TACCAGATCCCACAGACTGATATGGCTGAATGTGCAGAAAAGCTATTTGACTTGGTGGATGGTTTTGCTGAAAGCACCAAACGTAAAGCAGCAGTTTGGC	neurofibromin 1			+					Angiogenesis, Hypoxia, Tumor Growth, Tumor Invasion	Cell Proliferation, Cellular Differentiation, Hypoxia Response, Negative Regulation of Angiogenesis, Regulation of Angiogenesis	4	+					+			+	+	5					+		+																		+
NF2	neurofibromin 2 (bilateral acoustic neuroma),neurofibromin 2 (merlin)	CATGGCCGGGGCCATCGCTTCCCGCATGAGCTTCAGCTCTCTCAAGAGGAAGCAACCCAAGACGTTCACCGTGAGGATCGTCACCATGGACGCCGAGATG	neurofibromin 2						+		ECM Layers, Tumor Growth, Tumor Invasion	Cell Adhesion, Cell Proliferation, Plasma Membrane	3			+						+	+	3															+										+
NFAT5	nuclear factor of activated T-cells 5, tonicity-responsive,nuclear factor of activated T-cells 5	CCCTGACAACTATTCAAACCCAGGACATCTCACAGCCTGGTACTTTTCCAGCAGTTTCTGCTTCTAGTCAGCTGCCCAACAGCGATGCACTATTGCAGCA	nuclear factor of activated T cells 5			+					Angiogenesis, Transcription Factor	Transcription Factor, VEGFA Signaling	2	+							+			2								+
NFATC2	nuclear factor of activated T-cells, cytoplasmic, calcineurin-dependent 2,nuclear factor of activated T-cells 2	GACGGACATTGGAAGAAAGAACACGCGGGTGAGACTGGTTTTCCGAGTTCACATCCCAGAGTCCAGTGGCAGAATCGTCTCTTTACAGACTGCATCTAAC	nuclear factor of activated T cells 2			+					Angiogenesis, ECM Layers, Transcription Factor, Tumor Growth	Cell Proliferation, Plasma Membrane, Transcription Factor, VEGFA Signaling	4	+		+					+	+		4								+							+										+
NFKB1	nuclear factor of kappa light polypeptide gene enhancer in B-cells 1	AGGGTATAGCTTCCCACACTATGGATTTCCTACTTATGGTGGGATTACTTTCCATCCTGGAACTACTAAATCTAATGCTGGGATGAAGCATGGAACCATG	nuclear factor kappa B subunit 1						+		Hypoxia, Transcription Factor	HIF1A Signaling, Transcription Factor	2						+		+			2
NID2		GGCCTGTTTGGCTGGCTCTTTGCTTTAGAAAAACCTGGCTCTGAGAACGGCTTCAGCCTCGCAGGTGCTGCCTTTACCCATGACATGGAAGTTACATTCT	nidogen 2					+			ECM Layers, Tumor Invasion	Basement Membrane, Cell Adhesion, Cellular Differentiation, Collagen Family, ECM Structure, Integral to Membrane	2			+							+	6														+		+	+	+
NME1	non-metastatic cells 1, protein (NM23A) expressed in	CTTGTGGTTTCACCCTGAGGAACTGGTAGATTACACGAGCTGTGCTCAGAACTGGATCTATGAATGACAGGAGGGCAGACCACATTGCTTTTCACATCCA	NME/NM23 nucleoside diphosphate kinase 1						+		Metastasis, Tumor Growth	Cell Proliferation, Metastasis Suppressors	2							+		+		2																									+
NME4	non-metastatic cells 4, protein expressed in	ACCTTTGTGGTGGGGGGGGGTCTTCACATTATCATAACCTCTCCTCTAAAGGGGAGGCATTAAAATTCACTGTGCCCAGCACATGGGTGGTACACTAATT	NME/NM23 nucleoside diphosphate kinase 4						+		Metastasis	Metastasis Response	1							+				1
NODAL	nodal, mouse, homolog,nodal homolog (mouse)	CTCACTTGCCATTGAGATTTTCCACCAGCCAAAGCCCGACACAGAGCAGGCTTCAGACAGCTGCTTAGAGCGGTTTCAGATGGACCTATTCACTGTCACT	nodal growth differentiation factor			+	+	+			Angiogenesis, EMT, Tumor Growth, Tumor Invasion	Cell Motility, Cell Proliferation, Cellular Differentiation, Cellular Growth Factor, Positive Regulation of Angiogenesis, TGFB Signaling, Vasculogenesis, Stem Cell Associated	4	+				+				+	+	8		+				+																+	+		+
NOS2	NOS2A;nitric oxide synthase 2A (inducible, hepatocytes),nitric oxide synthase 2, inducible	ACTTTCCAAGACACACTTCACCATAAGGCCAAAGGGATTTTAACTTGCAGGTCCAAATCTTGCCTGGGGTCCATTATGACTCCCAAAAGTTTGACCAGAG	nitric oxide synthase 2						+		Angiogenesis, Hypoxia, Tumor Growth	Blood Coagulation, Cell Proliferation, HIF1A Signaling, Hypoxia Response	3	+					+			+		4			+																						+
NOS3	nitric oxide synthase 3 (endothelial cell)	CCGGACCACCTCGTCCCTGTGGAAAGACAAGGCAGCAGTGGAAATCAACGTGGCCGTGCTGCACAGTTACCAGCTAGCCAAAGTCACCATCGTGGACCAC	nitric oxide synthase 3			+			+		Angiogenesis, ECM Layers, Hypoxia, Tumor Growth	Angiogenesis Response, Blood Coagulation, Cell Proliferation, HIF1A Signaling, Hypoxia Response, Plasma Membrane, Positive Regulation of Angiogenesis, VEGFA Signaling	4	+		+			+			+		8	+		+			+		+							+										+
NOTCH1	TAN1;Notch (Drosophila) homolog 1 (translocation-associated),Notch homolog 1, translocation-associated (Drosophila)	CTGCCAGGCTTCACCGGCCAGAACTGTGAGGAAAATATCGACGATTGTCCAGGAAACAACTGCAAGAACGGGGGTGCCTGTGTGGACGGCGTGAACACCT	notch 1			+	+				Angiogenesis, ECM Layers, EMT, Transcription Factor, Tumor Invasion	Cellular Differentiation, EMT to Metastasis, Negative Regulation of Angiogenesis, Plasma Membrane, Sprouting Angiogenesis, Transcription Factor, Stem Cell Associated	5	+		+		+			+		+	7				+	+										+
NOX5	NADPH oxidase, EF-hand calcium binding domain 5	AGCTCCATAAGGTGGACTTTATCTGGATCAACAGAGACCAGCGGTCTTTCGAGTGGTTTGTGAGCCTGCTGACTAAACTGGAGATGGACCAGGCCGAGGA	NADPH oxidase 5			+					Angiogenesis, Cancer Metabolism, ECM Layers, Tumor Growth	Angiogenesis Response, Cell Proliferation, Integral to Membrane, Plasma Membrane, Regulation of Metabolism	4	+	+	+						+		5	+										+				+	+									+
NPR1	ANPRA,NPRA;atrionatriuretic peptide receptor A,natriuretic peptide receptor A	TAATGGGGAAGCCCTGAAGATCCACTTGTCTTCTGAGACCAAGGCTGTCCTGGAGGAGTTTGGTGGTTTCGAGCTGGAGCTTCGAGGGGATGTAGAAATG	natriuretic peptide receptor 1			+					Angiogenesis, ECM Layers, Tumor Growth	Cellular Growth Factor, Negative Regulation of Angiogenesis, Plasma Membrane	3	+		+						+		3					+										+								+
NR3C1	GRL;nuclear receptor subfamily 3, group C, member 1,nuclear receptor subfamily 3, group C, member 1 (glucocorticoid receptor)	GCTTTCTCCTCTGGCGGGAGAAGACGATTCATTCCTTTTGGAAGGAAACTCGAATGAGGACTGCAAGCCTCTCATTTTACCGGACACTAAACCCAAAATT	nuclear receptor subfamily 3 group C member 1				+			Mes	Angiogenesis, EMT, Transcription Factor, Tumor Growth	Cell Proliferation, Cellular Growth Factor, Epithelial to Mesenchymal Transition, Transcription Factor, Vasculogenesis	4	+				+			+	+		5		+																					+		+
NR4A1	HMR,GFRP1;nuclear receptor subfamily 4, group A, member 1	ACCGGCTGCAGTGTGCCCGTGGCTTCGGGGACTGGATTGACAGTATCCTGGCCTTCTCAAGGTCCCTGCACAGCTTGCTTGTCGATGTCCCTGCCTTCGC	nuclear receptor subfamily 4 group A member 1			+			+		Angiogenesis, Metastasis, Transcription Factor, Tumor Growth	Cell Proliferation, Metastasis Response, Sprouting Angiogenesis, Transcription Factor	4	+						+	+	+		4				+																					+
NR4A3	nuclear receptor subfamily 4, group A, member 3	GTCGTCTGCCTTCCAAACCAAAGAGCCCATTACAACAGGAACCTTCTCAGCCCTCTCCACCTTCTCCTCCAATCTGCATGATGAATGCCCTTGTCCGAGC	nuclear receptor subfamily 4 group A member 3						+		Transcription Factor, Tumor Growth	Cell Cycle, Cell Proliferation, Transcription Factor	2								+	+		3																								+	+
NRCAM		CATTGTTGTCCGCCCATCCAGATCACCATTGTGGACCAAAGAAAAACTTGAACCAATCACACTTCAAAGTGGTCAGTCTTTAGTACTTCCCTGCAGACCC	neuronal cell adhesion molecule			+					Angiogenesis, ECM Layers, Tumor Invasion	Angiogenesis Response, Cell Adhesion, Cellular Differentiation, Plasma Membrane	3	+		+							+	4	+														+
NRP1		GCCTCGCTGCTTTCTTTTCTCCAAGACGGGCTGAGGATTGTACAGCTCTAGGCGGAGTTGGGGCTCTTCGGATCGCTTAGATTCTCCTCTTTGCTGCATT	neuropilin 1			+					Angiogenesis, ECM Layers, Tumor Growth, Tumor Invasion	Angiogenesis Response, Cell Adhesion, Cell Proliferation, Cellular Growth Factor, Integral to Membrane, Plasma Membrane, Sprouting Angiogenesis, Vasculogenesis	4	+		+						+	+	8	+	+		+											+	+							+		+
NRP2		TCTCACCTGGGTTTTCTTAGCCCTCTACTTTTCAAGACACCAAGTGAGAGGCCAACCAGACCCACCGTGCGGAGGTCGTTTGAATTCCAAAGATGCTGGC	neuropilin 2			+					Angiogenesis, ECM Layers, Tumor Growth, Tumor Invasion	Angiogenesis Response, Cell Adhesion, Cell Proliferation, Cellular Growth Factor, Integral to Membrane, Plasma Membrane, Vasculogenesis	4	+		+						+	+	7	+	+													+	+							+		+
NRXN1		GGTGGACAAATCACGTATAAGTGGCCTCCTAATGACCGACCCAGTACACGAGCAGACAGACTGGCCATAGGTTTTAGCACTGTTCAGAAAGAAGCCGTAT	neurexin 1			+					Angiogenesis, ECM Layers, Tumor Invasion	Angiogenesis Response, Cell Adhesion, Integral to Membrane, Plasma Membrane	3	+		+							+	4	+														+	+
NRXN3	C14orf60;chromosome 14 open reading frame 60	ATGAAGGAGAAGCAGCAGAGCTCGAAGAGCGGCCACAAGAAACAGAAAAACAAGGACAGGGAGTATTACGTGTAAACATGCGAACACTGCTCACACGCGA	neurexin 3			+					Angiogenesis, ECM Layers, Tumor Invasion	Angiogenesis Response, Cell Adhesion, Cellular Differentiation, Integral to Membrane, Plasma Membrane	3	+		+							+	5	+														+	+
NTRK1	neurotrophic tyrosine kinase, receptor, type 1	GACGGAGAAACAAGTTTGGGATCAACCGCCCGGCTGTGCTGGCTCCAGAGGATGGGCTGGCCATGTCCCTGCATTTCATGACATTGGGTGGCAGCTCCCT	neurotrophic receptor tyrosine kinase 1			+					Angiogenesis, Cancer Metabolism, ECM Layers, Tumor Growth, Tumor Invasion	Carbon Cancer Metabolism, Cell Proliferation, Cellular Differentiation, Cellular Growth Factor, Plasma Membrane, Positive Regulation of Angiogenesis	5	+	+	+						+	+	6						+						+			+								+		+
OAS1	OIAS;2',5'-oligoadenylate synthetase 1 (40-46 kD),2'-5'-oligoadenylate synthetase 1, 40/46kDa	CTCCTGACGGTCTATGCTTGGGAGCGAGGGAGCATGAAAACACATTTCAACACAGCCCAGGGATTTCGGACGGTCTTGGAATTAGTCATAAACTACCAGC	2'-5'-oligoadenylate synthetase 1				+				EMT	Epithelial to Mesenchymal Transition	1					+						1
OCLN		GTTGGAGACTATGATAGACAGAAAACATAGAAGGCTGATGCCAAGTTGTTTGAGAAATTAAGTATCTGACATCTCTGCAATCTTCTCAGAAGGCAAATGA	occludin				+			Epi	ECM Layers, EMT	Epithelial to Mesenchymal Transition, Integral to Membrane, Plasma Membrane	2			+		+						3															+	+
OGN	osteoglycin (osteoinductive factor)	TCTGCAAGGCTAATGACACCAGTTACATCCGGGACCGCATTGAAGAGATACGCCTGGAGGGCAATCCAATCGTCCTGGGAAAGCATCCAAACAGTTTTAT	osteoglycin					+			ECM Layers, Tumor Growth	Cell Proliferation, Cellular Growth Factor, ECM Structure	2			+						+		3																		+					+		+
OLFML2B	olfactomedin-like 2B	TTGACCAGTAACCACCTTCCTTCAAGCCTTCAGCCCCTCCAGCTCCAAGTCTCAGATCTCGACCATTGAAAAGGTTTCTTCATCTGGGTCTTGCAGGAGG	olfactomedin like 2B				+	+		Mes	ECM Layers, EMT	ECM Structure, Epithelial to Mesenchymal Transition	2			+		+						2																		+
OVOL2	ZNF339,CHED1;zinc finger protein 339,ovo-like 2 (Drosophila),corneal endothelial dystrophy 1 (autosomal dominant)	AAAGACACCTGTGCACCTTCTGCGGCAAGGGCTTCAACGACACCTTCGACCTGAAGAGGCACGTCCGCACACACACAGGCATTCGTCCCTACAAATGCAA	ovo like zinc finger 2			+	+			Epi	Angiogenesis, EMT, Tumor Growth	Angiogenesis Response, Cell Cycle, Cell Proliferation, Epithelial to Mesenchymal Transition, Vasculogenesis	3	+				+				+		5	+	+																						+	+
P3H1	LEPRE1;leucine proline-enriched proteoglycan (leprecan) 1	TATGACTACGATGGCTACAACTACCTTGAGTACAACGCTGACCTCTTCCAGGCCATCACAGATCATTACATCCAGGTCCTCAACTGTAAGCAGAACTGTG	prolyl 3-hydroxylase 1				+				EMT	Epithelial to Mesenchymal Transition	1					+						1
P3H2	LEPREL1;leprecan-like 1	TAGGGTATAAGGCTGGTCTGTATGAAGCTATTGCAGATCACTACATGCAGGTGCTTGTTTGTCAGCATGAATGTGTGAGGGAACTTGCCACCCGCCCTGG	prolyl 3-hydroxylase 2					+			ECM Layers, Tumor Invasion	Basement Membrane, Cellular Differentiation	2			+							+	2														+
PCOLCE		TTGCCGTGACTGTCAGTCTTATTGGTGCTTATAAAACTGGAGGACTGGACCTGCCTTCTCCACCCACTGGTGCCTCCCTGAAGTTTTACGTGCCTTGCAA	procollagen C-endopeptidase enhancer				+	+		Mes	ECM Layers, EMT	Collagen Family, ECM Structure, Epithelial to Mesenchymal Transition	2			+		+						3																	+	+
PDCD10	CCM3;cerebral cavernous malformations 3	TCATGTATCCTGTGTTTAATGAGCTAGAACGAGTAAATCTGTCTGCAGCCCAGACACTGAGAGCCGCTTTCATCAAGGCTGAAAAAGAAAATCCAGGTCT	programmed cell death 10			+					Angiogenesis, ECM Layers, Tumor Growth, Tumor Invasion	Angiogenesis Response, Cell Proliferation, Cellular Differentiation, Negative Regulation of Angiogenesis, Plasma Membrane	4	+		+						+	+	5	+				+										+										+
PDCL3		CGTGGCGGCGCTGTGCGCGTGCACAAAAGAGAGCTGAGGGGCGGGGGCGCTGCGGCACAGCTGGTTTGAGCAACTGAACTGGAAACAAGATGCAGGACCC	phosducin like 3			+					Angiogenesis, Tumor Invasion	Angiogenesis Response, Cellular Differentiation, Positive Regulation of Angiogenesis	2	+									+	3	+					+
PDGFA	platelet-derived growth factor alpha polypeptide	TCCACCACCGCAGCGTCAAGGTGGCCAAGGTGGAATACGTCAGGAAGAAGCCAAAATTAAAAGAAGTCCAGGTGAGGTTAGAGGAGCATTTGGAGTGCGC	platelet derived growth factor subunit A			+		+			Angiogenesis, Cancer Metabolism, ECM Layers, ECM Remodeling, Hypoxia, Tumor Growth, Tumor Invasion	Angiogenesis Response, Blood Coagulation, Cell Proliferation, Cellular Differentiation, Cellular Growth Factor, Choline Cancer Metabolism, Collagen Family, Hypoxia Response, LOX Remodeling	7	+	+	+	+		+			+	+	9	+		+							+							+				+		+		+
PDGFC		GCAACTTATGAAAGTAGACATTCAGATCCAGCCATTACTAACCTATTCCTTTTTTGGGGAAATCTGAGCCTAGCTCAGAAAAACATAAAGCACCTTGAAA	platelet derived growth factor C				+			Mes	Angiogenesis, Cancer Metabolism, EMT, Tumor Growth	Cell Proliferation, Cellular Growth Factor, Choline Cancer Metabolism, Epithelial to Mesenchymal Transition, Vasculogenesis	4	+	+			+				+		5		+								+													+		+
PDGFRB	PDGFR;platelet-derived growth factor receptor, beta polypeptide	CGTGGGCTTCCTCCCTAATGATGCCGAGGAACTATTCATCTTTCTCACGGAAATAACTGAGATCACCATTCCATGCCGAGTAACAGACCCACAGCTGGTG	platelet derived growth factor receptor beta			+	+				Cancer Metabolism, ECM Layers, Tumor Growth, Tumor Invasion	Carbon Cancer Metabolism, Cell Motility, Cell Proliferation, Cellular Growth Factor, Choline Cancer Metabolism, Plasma Membrane	4		+	+						+	+	6										+		+			+								+		+
PDK1	pyruvate dehydrogenase kinase, isoenzyme 1,pyruvate dehydrogenase kinase, isozyme 1	TTCTCAGGACACCATCCGTTCAATTGGTACAAAGCTGGTATATCCAGAGTCTTCAGGAGCTTCTTGATTTTAAGGACAAAAGTGCTGAGGATGCTAAAGC	pyruvate dehydrogenase kinase 1						+		Cancer Metabolism, Hypoxia	Carbon Cancer Metabolism, HIF1A Signaling	2		+				+					2												+
PDPN		CTCCAGGAACCAGCGAAGACCGCTATAAGTCTGGCTTGACAACTCTGGTGGCAACAAGTGTCAACAGTGTAACAGGCATTCGCATCGAGGATCTGCCAAC	podoplanin			+					ECM Layers, Tumor Growth, Tumor Invasion	Cell Adhesion, Cell Cycle, Cell Proliferation, Cellular Differentiation, Plasma Membrane	3			+						+	+	5															+									+	+
PEBP4		GGCCCTCTTGGACGAGGACACCCTCTTTTGCCAGGGCCTTGAAGTTTTCTACCCAGAGTTGGGGAACATTGGCTGCAAGGTTGTTCCTGATTGTAACAAC	phosphatidylethanolamine binding protein 4						+		Metastasis	Metastasis Suppressors	1							+				1
PECAM1	platelet/endothelial cell adhesion molecule 1	ATCTGCACTGCAGGTATTGACAAAGTGGTCAAGAAAAGCAACACAGTCCAGATAGTCGTATGTGAAATGCTCTCCCAGCCCAGGATTTCTTATGATGCCC	platelet and endothelial cell adhesion molecule 1					+			Angiogenesis, ECM Layers, Tumor Invasion	Blood Coagulation, Cell Adhesion, Integral to Membrane, Plasma Membrane, Stem Cell Associated	3	+		+							+	5			+												+	+
PFKFB1	PFRX	GCATAATTGCAGAAAACATCAGGCAAGTGAAACTTGGCAGCCCTGATTATATAGACTGTGACCGGGAAAAGGTTCTGGAAGACTTTCTAAAGAGAATTGA	6-phosphofructo-2-kinase/fructose-2,6-biphosphatase 1						+		Hypoxia	HIF1A Signaling	1						+					1
PFKFB4		TGATGCCACAAACACCACCCGAGAACGGAGAGCGACCATCTTTAATTTTGGAGAACAGAATGGCTACAAGACCTTTTTTGTCGAGTCCATCTGTGTGGAT	6-phosphofructo-2-kinase/fructose-2,6-biphosphatase 4						+		Hypoxia	HIF1A Signaling	1						+					1
PGK1		GCAAGAAGTATGCTGAGGCTGTCACTCGGGCTAAGCAGATTGTGTGGAATGGTCCTGTGGGGGTATTTGAATGGGAAGCTTTTGCCCGGGGAACCAAAGC	phosphoglycerate kinase 1						+		Cancer Metabolism, Hypoxia	HIF1A Signaling, Regulation of Metabolism	2		+				+					2											+
PIK3CA	phosphoinositide-3-kinase, catalytic, alpha polypeptide,phosphatidylinositol-4,5-bisphosphate 3-kinase, catalytic subunit alpha	CCTCAGGCTTGAAGAGTGTCGAATTATGTCCTCTGCAAAAAGGCCACTGTGGTTGAATTGGGAGAACCCAGACATCATGTCAGAGTTACTGTTTCAGAAC	phosphatidylinositol-4,5-bisphosphate 3-kinase catalytic subunit alpha			+			+		Angiogenesis, Cancer Metabolism, Hypoxia, Tumor Growth	Angiogenesis Response, Blood Coagulation, Carbon Cancer Metabolism, Cellular Growth Factor, Choline Cancer Metabolism, HIF1A Signaling, Regulation of Metabolism, Vasculogenesis, VEGFA Signaling	4	+	+				+			+		9	+	+	+					+		+	+	+											+
PIK3CD	phosphoinositide-3-kinase, catalytic, delta polypeptide,phosphatidylinositol-4,5-bisphosphate 3-kinase, catalytic subunit delta	GAATCAACCGCGAGCGTGTCCCATTCATCCTCACCTACGACTTTGTCCATGTGATTCAGCAGGGGAAGACTAATAATAGTGAGAAATTTGAACGGTTCCG	phosphatidylinositol-4,5-bisphosphate 3-kinase catalytic subunit delta			+			+		Angiogenesis, Cancer Metabolism, ECM Layers, Hypoxia	Carbon Cancer Metabolism, Choline Cancer Metabolism, HIF1A Signaling, Plasma Membrane, VEGFA Signaling	4	+	+	+			+					5								+		+		+			+
PIK3CG	phosphoinositide-3-kinase, catalytic, gamma polypeptide,phosphatidylinositol-4,5-bisphosphate 3-kinase, catalytic subunit gamma	AAAACATACCAATTGTTGGCCAGAAGGGAAGTCTGGGATCAAAGTGCTTTGGATGTTGGGTTAACAATGCAGCTCCTGGACTGCAACTTCTCAGATGAAA	phosphatidylinositol-4,5-bisphosphate 3-kinase catalytic subunit gamma			+			+		Angiogenesis, Cancer Metabolism, ECM Layers, Hypoxia, Tumor Growth, Tumor Invasion	Angiogenesis Response, Blood Coagulation, Carbon Cancer Metabolism, Cell Adhesion, Cell Proliferation, HIF1A Signaling, Plasma Membrane, VEGFA Signaling	6	+	+	+			+			+	+	8	+		+					+				+			+										+
PIK3R1	phosphoinositide-3-kinase, regulatory subunit 1 (alpha)	TCATGATGAGAAGACATGGAATGTTGGAAGCAGCAACCGAAACAAAGCTGAAAACCTGTTGCGAGGGAAGCGAGATGGCACTTTTCTTGTCCGGGAGAGC	phosphoinositide-3-kinase regulatory subunit 1			+			+		Angiogenesis, Cancer Metabolism, ECM Layers, Hypoxia, Tumor Invasion	Carbon Cancer Metabolism, Cell Adhesion, Choline Cancer Metabolism, HIF1A Signaling, Plasma Membrane, VEGFA Signaling	5	+	+	+			+				+	6								+		+		+			+
PIK3R2	phosphoinositide-3-kinase, regulatory subunit 2 (beta)	CCAGCCTGGGCACCCTGATTTTTAAGCCATAGACCTGGGGTCAGGGCAGGAAGGAACTTCACTCTGCTGCTTCCGAGAACCTCGGCCGTGACATTCGGGG	phosphoinositide-3-kinase regulatory subunit 2			+			+		Angiogenesis, Cancer Metabolism, Hypoxia, Tumor Growth	Blood Coagulation, Carbon Cancer Metabolism, Cellular Growth Factor, Choline Cancer Metabolism, HIF1A Signaling, VEGFA Signaling	4	+	+				+			+		6			+					+		+		+											+
PIK3R5	phosphoinositide-3-kinase, regulatory subunit 5	TTTCTCTCAAGTTTCCTGAGTCTCCAGAAAAACAGCACTAACGCTGGACCTGTCTACTCTCAGAACCCGGCACAGATTCTCTCTTGATCTCCTTTTGGAA	phosphoinositide-3-kinase regulatory subunit 5			+			+		Angiogenesis, Cancer Metabolism, Hypoxia	Blood Coagulation, Carbon Cancer Metabolism, Choline Cancer Metabolism, HIF1A Signaling, VEGFA Signaling	3	+	+				+					5			+					+		+		+
PIK3R6	C17orf38;chromosome 17 open reading frame 38,phosphoinositide-3-kinase, regulatory subunit 6	CGGTGAGGAGCAGCTCTGGAAGGAACTGGTGCTCTTCCTCCGCCCAAGATCCCAGCTGCGCCTCAGTGCTGACTTGGAGGTCTTGGATCTGCAGGGCCTC	phosphoinositide-3-kinase regulatory subunit 6			+					Angiogenesis	Angiogenesis Response, Blood Coagulation, Positive Regulation of Angiogenesis	1	+										3	+		+			+
PITX2	IRID2,IHG2,RIEG,RIEG1,RGS;paired-like homeodomain transcription factor 2,paired-like homeodomain 2	CCTGAATAACTTGAACAACCTGAGTAGCCCGTCGCTGAATTCCGCGGTGCCGACGCCTGCCTGTCCTTACGCGCCGCCGACTCCTCCGTATGTTTATAGG	paired like homeodomain 2					+			Transcription Factor, Tumor Growth	TGFB Signaling, Transcription Factor	2								+	+		2																						+
PKM	PKM2;pyruvate kinase, muscle	ATGGCAAGAGGGTGACAGCTTCCTTTCCTGTGTGTACTCTGTCCAGTTCCTTTAGAAAAAATGGATGCCCAGAGGACTCCCAACCCTGGCTTGGGGTCAA	pyruvate kinase M1/2					+			Cancer Metabolism, ECM Layers	Carbon Cancer Metabolism, ECM Structure	2		+	+								2												+						+
PKN1	PRKCL1;protein kinase C-like 1	ATCCACAGCGACGTGTTCTCTGAGCCCCGTGCCATCTTTTATTCCGCCTGCGTGGTGCTGGGCCTACAGTTTCTTCACGAACACAAGATCGTCTACAGGG	protein kinase N1				+		+		ECM Layers, EMT, Transcription Factor, Tumor Invasion	Cell Motility, Cellular Differentiation, EMT to Metastasis, Plasma Membrane, Transcription Factor	4			+		+			+		+	5															+
PKNOX1		AACTTTGTTGGACTCCTTAAAATAAGCACCCATGAAAGCCAGCCAGCCCTTCCTCCTTCCCTCACCACCCTCCGTCTCTTCGGCTGCTTGCTCTTTAGTG	PBX/knotted 1 homeobox 1			+					Angiogenesis, Transcription Factor	Angiogenesis Response, Transcription Factor	2	+							+			2	+
PLA2G10	phospholipase A2, group X	CAGAGCGTCCTGTGCGGACCGGCAGAGAACAAATGCCAAGAACTGTTGTGCAAGTGTGACCAGGAGATTGCTAACTGCTTAGCCCAAACTGAGTACAACT	phospholipase A2 group X			+					Angiogenesis, Transcription Factor	Transcription Factor, VEGFA Signaling	2	+							+			2								+
PLA2G2A	PLA2B,PLA2L;phospholipase A2, group IIA (platelets, synovial fluid)	TTCCCTGGAAACCTTCCACCCAGTGCTGAATTTCCCTCTCTCATACCCTCCCTCCCTACCCTAACCAAGTTCCTTGGCCATGCAGAAAGCATCCCTCACC	phospholipase A2 group IIA			+					Angiogenesis	VEGFA Signaling	1	+										1								+
PLA2G2D	phospholipase A2, group IID	GGCTGGTGGTGATGGCTGGTGTGATTCCAATCCAGGGCGGGATCCTGAACCTGAACAAGATGGTCAAGCAAGTGACTGGGAAAATGCCCATCCTCTCCTA	phospholipase A2 group IID			+					Angiogenesis	VEGFA Signaling	1	+										1								+
PLA2G3	phospholipase A2, group III	CCCTGCGACACCTAGCTGAACTATGGTTTGGTGTCTGATCTTGAGAGGTTGATGTAACCTTTTAAAGGCCTCAGTTCGCTCACCTGTGAAATGGGTCTAA	phospholipase A2 group III			+					Angiogenesis, ECM Layers	Plasma Membrane, VEGFA Signaling	2	+		+								2								+							+
PLAU		TTCATTGATTACCCAAAGAAGGAGGACTACATCGTCTACCTGGGTCGCTCAAGGCTTAACTCCAACACGCAAGGGGAGATGAAGTTTGAGGTGGAAAACC	plasminogen activator, urokinase					+			Angiogenesis, ECM Layers, ECM Remodeling, Hypoxia, Tumor Growth, Tumor Invasion	Blood Coagulation, Cell Adhesion, Cell Proliferation, Hypoxia Response, MMP Remodeling, Plasma Membrane	6	+		+	+		+			+	+	6			+												+					+					+
PLAUR		GAGAAGACCAACAGGACCCTGAGCTATCGGACTGGCTTGAAGATCACCAGCCTTACCGAGGTTGTGTGTGGGTTAGACTTGTGCAACCAGGGCAACTCTG	plasminogen activator, urokinase receptor						+		Angiogenesis, ECM Layers, Tumor Growth	Blood Coagulation, Cell Proliferation, Integral to Membrane, Plasma Membrane	3	+		+						+		4			+												+	+									+
PLCG1	PLC1;phospholipase C, gamma 1 (formerly subtype 148),phospholipase C, gamma 1	GTGATGCTAGGGAACTCGGAGTTCGACAGCCTTGTTGACCTCATCAGCTACTATGAGAAACACCCGCTATACCGCAAGATGAAGCTGCGCTATCCCATCA	phospholipase C gamma 1			+			+		Angiogenesis, Cancer Metabolism, ECM Layers, Hypoxia, Tumor Growth	Blood Coagulation, Cellular Growth Factor, Choline Cancer Metabolism, HIF1A Signaling, Plasma Membrane, Positive Regulation of Angiogenesis, VEGFA Signaling	5	+	+	+			+			+		7			+			+		+		+					+								+
PLCG2	phospholipase C, gamma 2 (phosphatidylinositol-specific)	GCTTGAAAATCTTACACCAGGAAGCGATGAATGCGTCCACGCCCACCATTATCGAGAGTTGGCTGAGAAAGCAGATATATTCTGTGGATCAAACCAGAAG	phospholipase C gamma 2			+			+		Angiogenesis, ECM Layers, Hypoxia	Blood Coagulation, HIF1A Signaling, Plasma Membrane, VEGFA Signaling	3	+		+			+					4			+					+							+
PLEKHO1	pleckstrin homology domain containing, family O member 1	TCAAGAGGTATTTGACCTGAGTGACTATGAGAAGTGTGAAGAGCTCCGGAAGTCCAAGAGCAGGAGCAAGAAAAATCATAGCAAGTTTACTCTTGCCCAC	pleckstrin homology domain containing O1				+			Mes	ECM Layers, EMT	Epithelial to Mesenchymal Transition, Plasma Membrane	2			+		+						2															+
PLS1	plastin 1 (I isoform)	AGTCCATTTCTGCTGCTAACAATTGAATCCAGAAATCTACTTTCTCCATCTTCCACTGTTAGTGCCAGTGAGCAATACTGTTGTGCAACAAAAATGTCAC	plastin 1				+			Epi	EMT	Epithelial to Mesenchymal Transition	1					+						1
PLXDC1		GCATTGTCTTTGCCTATAAAGAGATCCCTATGTCTGTCCCGGAAATCAGCTCCTCCCAGCATCCTGTCAAAACCGGCCTATCGGATGCCTTCATGATTCT	plexin domain containing 1			+					Angiogenesis, ECM Layers	Angiogenesis Response, Integral to Membrane, Plasma Membrane	2	+		+								3	+														+	+
PLXNC1		GTCGGAGAGCCCTTCTATTTGCTGGTGACGACTCTGAACCAGAAAATTAACAAGGGTCCCGTGGATGTAATCACTTGCAAAGCCCTGTACACACTTAATG	plexin C1				+			Mes	ECM Layers, EMT, Tumor Invasion	Cell Adhesion, Epithelial to Mesenchymal Transition, Integral to Membrane, Plasma Membrane	3			+		+					+	4															+	+
PLXND1		CAGCCTGGGGCTCCAGAGTCACGAGTACCGGGTCAAGATAGGCCAAGTAAGCTGCGACATCCAGATTGTCTCTGACAGAATCATCCACTGCTCGGTCAAC	plexin D1			+					Angiogenesis, ECM Layers	Angiogenesis Response, Plasma Membrane, Regulation of Angiogenesis	2	+		+								3	+						+								+
PMP22		GTCTAGGCTGTTCTGTGCCTCCAAGGACTGTCTGGCAATGACTTGTATTGGCCACCAACTGTAGATGTATATATGGTGCCCTTCTGATGCTAAGACTCCA	peripheral myelin protein 22				+			Mes	ECM Layers, EMT, Tumor Growth	Cell Proliferation, Epithelial to Mesenchymal Transition, Integral to Membrane, Plasma Membrane	3			+		+				+		4															+	+									+
PNPLA6	patatin-like phospholipase domain containing 6	CGGCGGTCTACAGACCTTAATGAGAGCCGCCGTGCAGACGTGCTTGCCTTCCCAAGCTCTGGCTTCACTGACTTGGCAGAGATTGTGTCCCGGATTGAGC	patatin like phospholipase domain containing 6			+					Angiogenesis, ECM Layers	Angiogenesis Response, Integral to Membrane	2	+		+								2	+															+
POPDC3		GGAAGGCATTTTTCAGGTAACCCTCACTGCAGAAACTGATTGTCGATATGTGTCTTGGAGGAGAAAGAAATTATATCTGCTCTTTGCTCAGCATCGCTAC	popeye domain containing 3				+				ECM Layers, EMT	Epithelial to Mesenchymal Transition, Integral to Membrane	2			+		+						2																+
POSTN	periostin, osteoblast specific factor	AGAGACGGTCACTTCACACTCTTTGCTCCCACCAATGAGGCTTTTGAGAAACTTCCACGAGGTGTCCTAGAAAGGATCATGGGAGACAAAGTGGCTTCCG	periostin					+			ECM Layers, Tumor Invasion	Cell Adhesion, ECM Structure	2			+							+	2																		+
PPFIBP2	PTPRF interacting protein, binding protein 2 (liprin beta 2)	AGAGTTGACGGACGAATGCTGCAATACCTAACTGTGAACGATTTACTCTTCTTAAAAGTCACCAGCCAACTACATCATCTCAGCATCAAATGTGCCATTC	PPFIA binding protein 2				+				EMT	Epithelial to Mesenchymal Transition	1					+						1
PPL		GGAAGTACAGAAGATCTGTGCCAATTCCCAGCAGTACCAGCAAGCTGTAAAGGACTATGAGTTAGAAGCAGAAAAACTAAGGTCTCTTCTCGACTTGGAG	periplakin				+			Epi	ECM Layers, EMT	Epithelial to Mesenchymal Transition, Plasma Membrane	2			+		+						2															+
PPP1R16B	protein phosphatase 1, regulatory (inhibitor) subunit 16B,protein phosphatase 1, regulatory subunit 16B	AATGAAGCTAAGTGAGGAGCTTCCATTGGAATGCTTTTCCAGGGAGAGAGGCCAGTTAATTTAAAAAAAACAGTCGCTAGTTAACAGCGACAGAGCCCAG	protein phosphatase 1 regulatory subunit 16B			+					Angiogenesis, ECM Layers	Plasma Membrane, Positive Regulation of Angiogenesis	2	+		+								2						+									+
PPP2CB	protein phosphatase 2 (formerly 2A), catalytic subunit, beta isoform,protein phosphatase 2, catalytic subunit, beta isozyme	GGACAAGACATTTCTGAAACCTTTAACCATGCCAATGGTCTCACACTGGTTTCTCGTGCCCACCAGCTTGTAATGGAGGGATACAATTGGTGTCATGATC	protein phosphatase 2 catalytic subunit beta					+			Tumor Growth	TGFB Signaling	1									+		1																						+
PPP2R1A	protein phosphatase 2 (formerly 2A), regulatory subunit A (PR 65), alpha isoform	AACTTAACTCCTTGTGCATGGCCTGGCTTGTGGATCATGTATATGCCATCCGCGAGGCAGCCACCAGCAACCTGAAGAAGCTAGTGGAAAAGTTTGGGAA	protein phosphatase 2 scaffold subunit Aalpha					+			Tumor Growth	Cell Cycle, Cellular Growth Factor, TGFB Signaling	1									+		3																						+	+	+
PPP3R1	protein phosphatase 3 (formerly 2B), regulatory subunit B (19kD), alpha isoform (calcineurin B, type I),protein phosphatase 3 (formerly 2B), regulatory subunit B, 19kDa, alpha isoform (calcineurin B, type I),protein phosphatase 3 (formerly 2B), regulatory subunit B, alpha isoform,protein phosphatase 3, regulatory subunit B, alpha	GCCATCGCTGTTCCTTCAACTGAGTGCTGCACATCATGGGCTCTGTCTGTGAGAGAAAAATCCCGGTGCTTGGTGTCCTTGCATGACATGGAGTTTTGCA	protein phosphatase 3 regulatory subunit B, alpha			+					Angiogenesis, EMT	Epithelial to Mesenchymal Transition, VEGFA Signaling	2	+				+						2								+
PRELP	proline arginine-rich end leucine-rich repeat protein	CCTGGCTACTAAACATCGACTTCGGTTCACTTCACGGATGTTCAGTGGATATCGGTCACATGCCAGGTCCCCAGCTACGCATTCAAGGATGGATAATATA	proline and arginine rich end leucine rich repeat protein					+			ECM Layers, Tumor Invasion	Cellular Differentiation, ECM Structure	2			+							+	2																		+
PRF1	perforin 1 (pore forming protein)	ACTGTTTTTCAGGGAGGTGGCTGGGTTTACACGCTAATCCCGATTCACCCTGTCCAAACTGCCTAAGCCCTCCGCCATTCTCAAGCCCTGCAGTCACAGC	perforin 1				+		+		ECM Layers, EMT, Transcription Factor	EMT to Metastasis, Integral to Membrane, Plasma Membrane, Transcription Factor	3			+		+			+			4															+	+
PRKCB	PRKCB2,PKCB,PRKCB1;protein kinase C, beta 1,protein kinase C, beta	GCATTTGGAGTCCTGCTGTATGAAATGTTGGCTGGGCAGGCACCCTTTGAAGGGGAGGATGAAGATGAACTCTTCCAATCCATCATGGAACACAACGTAG	protein kinase C beta			+			+		Angiogenesis, Cancer Metabolism, ECM Layers, Hypoxia, Tumor Growth, Tumor Invasion	Blood Coagulation, Cellular Differentiation, Cellular Growth Factor, Choline Cancer Metabolism, HIF1A Signaling, Plasma Membrane, Positive Regulation of Angiogenesis, Vasculogenesis, VEGFA Signaling	6	+	+	+			+			+	+	9		+	+			+		+		+					+								+
PRKCG	PKCG,SCA14;protein kinase C, gamma	TCATCTGGGGTATCGGAAAGCAGGGCCTGCAATGTCAAGTCTGCAGCTTTGTGGTTCATCGACGATGCCACGAATTTGTGACCTTCGAGTGTCCAGGCGC	protein kinase C gamma			+			+		Angiogenesis, Cancer Metabolism, ECM Layers, Hypoxia, Tumor Growth, Tumor Invasion	Blood Coagulation, Cellular Differentiation, Cellular Growth Factor, Choline Cancer Metabolism, HIF1A Signaling, Plasma Membrane, VEGFA Signaling	6	+	+	+			+			+	+	7			+					+		+					+								+
PRKCZ	protein kinase C, zeta	TTCCTTCCGAGGAGACAGATGGAATTGCTTACATTTCCTCATCCCGGAAGCATGACAGCATTAAAGACGACTCGGAGGACCTTAAGCCAGTTATCGATGG	protein kinase C zeta				+				EMT, ECM Layers	Plasma Membrane, Stem Cell Associated	2			+		+						2															+
PROK2		TTTTTTCTCACCACCCCAAGCCCCATTTGTGCCCTGCCACACAAATACACCTACAGCTTTTGGTCCCTTGCCTCTTCCACCTCAAAGAATTTCAAGGCTC	prokineticin 2			+					Angiogenesis, Tumor Growth, Tumor Invasion	Angiogenesis Response, Cell Proliferation, Cellular Differentiation	3	+								+	+	3	+																								+
PROM1	PROML1,MCDR2,STGD4;prominin (mouse)-like 1,macular dystrophy, retinal 2,Stargardt disease 4 (autosomal dominant)	AGCCTGCGGTCATCTCTCAATGACCCTCTGTGCTTGGTGCATCCATCAAGTGAAACCTGCAACAGCATCAGATTGTCTCTAAGCCAGCTGAATAGCAACC	prominin 1				+		+		ECM Layers, EMT, Transcription Factor	EMT to Metastasis, Integral to Membrane, Plasma Membrane, Transcription Factor	3			+		+			+			4															+	+
PRR15L	ATAD4;ATPase family, AAA domain containing 4,proline rich 15-like	CCCTGGCACTCTGTTAGGGTGCTGTAGAAGACTAGATTGATGGTAGTTTGGCCTGTTAGTTCCTGTTTTGGCCATGACTTTTGCAGATGGCAAGTCACAC	proline rich 15 like				+			Epi	EMT	Epithelial to Mesenchymal Transition	1					+						1
PRSS22		TGCGTCTCGAGCGCTCCATACAGTTCTCAGAGCGGGTCCTGCCCATCTGCCTACCTGATGCCTCTATCCACCTCCCTCCAAACACCCACTGCTGGATCTC	protease, serine 22					+			ECM Remodeling	MMP Remodeling	1				+							1																				+
PRSS8		ATCAGTCGTGAGACGTGTAACTGCCTGTACAACATCGACGCCAAGCCTGAGGAGCCGCACTTTGTCCAAGAGGACATGGTGTGTGCTGGCTATGTGGAGG	protease, serine 8				+			Epi	ECM Layers, ECM Remodeling, EMT	Epithelial to Mesenchymal Transition, Integral to Membrane, MMP Remodeling, Plasma Membrane	3			+	+	+						4															+	+				+
PTEN	BZS,MHAM	TCTTGACCAATGGCTAAGTGAAGATGACAATCATGTTGCAGCAATTCACTGTAAAGCTGGAAAGGGACGAACTGGTGTAATGATATGTGCATATTTATTA	phosphatase and tensin homolog			+			+		Angiogenesis, Cancer Metabolism, ECM Layers, Tumor Growth	Angiogenesis Response, Carbon Cancer Metabolism, Cell Proliferation, Cellular Growth Factor, Plasma Membrane, Regulation of Metabolism	4	+	+	+						+		6	+										+	+			+								+		+
PTGDS	prostaglandin D2 synthase (21kD, brain),prostaglandin D2 synthase 21kDa (brain)	CAGGACAAGTTCCTGGGGCGCTGGTTCAGCGCGGGCCTCGCCTCCAACTCGAGCTGGCTCCGGGAGAAGAAGGCGGCGTTGTCCATGTGCAAGTCTGTGG	prostaglandin D2 synthase				+			Mes	EMT	Epithelial to Mesenchymal Transition	1					+						1
PTGIS	prostaglandin I2 (prostacyclin) synthase	ACAATTTGTGTTCCTTGTGCTGGTGCACTTGGACTTGGAGCTGATCAACGCAGATGTGGAGATCCCTGAGTTTGACCTCAGCAGGTACGGCTTCGGTCTG	prostaglandin I2 synthase			+	+			Mes	Angiogenesis, ECM Layers, EMT	Epithelial to Mesenchymal Transition, Integral to Membrane, Positive Regulation of Angiogenesis	3	+		+		+						3						+										+
PTGS2	prostaglandin-endoperoxide synthase 2 (prostaglandin G/H synthase and cyclooxygenase)	GCTACAAAAGCTGGGAAGCCTTCTCTAACCTCTCCTATTATACTAGAGCCCTTCCTCCTGTGCCTGATGATTGCCCGACTCCCTTGGGTGTCAAAGGTAA	prostaglandin-endoperoxide synthase 2			+					Angiogenesis, Tumor Growth, Tumor Invasion	Angiogenesis Response, Cell Proliferation, Cellular Differentiation, Cellular Growth Factor, Positive Regulation of Angiogenesis, Vasculogenesis, VEGFA Signaling	3	+								+	+	7	+	+				+		+															+		+
PTK2	PTK2 protein tyrosine kinase 2	ATCCTGTCTCCAGTCTACAGATTTGATAAGGAATGCTTCAAGTGTGCTCTTGGTTCAAGCTGGATTATTTCAGTGGAACTGGCAATCGGCCCAGAAGAAG	protein tyrosine kinase 2			+	+	+			Angiogenesis, ECM Remodeling, EMT, Tumor Invasion	Angiogenesis Response, Cell Adhesion, Cellular Differentiation, LOX Remodeling, Vasculogenesis, VEGFA Signaling	4	+			+	+					+	6	+	+						+													+
PTK2B	FAK2;FAK2	CCAGTAGATGTGGAAAAGGAGGACGTGCGTATCCTCAAGGTCTGCTTCTATAGCAACAGCTTCAATCCTGGGAAAAACTTCAAACTGGTCAAATGCACTG	protein tyrosine kinase 2 beta			+					Angiogenesis, Hypoxia, Tumor Growth, Tumor Invasion	Angiogenesis Response, Cell Adhesion, Cell Proliferation, Cellular Growth Factor, Hypoxia Response, Sprouting Angiogenesis	4	+					+			+	+	6	+			+																			+		+
PTK6	PTK6 protein tyrosine kinase 6	CCCGGCTGAGGGTGGGAGGCAAACACGCCTTGTTCCTGCTCTTCCCAGTTCAGCTTGGTGGGAGAAAGTCATTCGCGTGGCTCGGGACGCTCATGTAAAT	protein tyrosine kinase 6				+			Epi	ECM Layers, EMT	Epithelial to Mesenchymal Transition, Plasma Membrane	2			+		+						2															+
PTPRB	PTPB	CTTGTAAATACCGCAACCGAGTATCGATTTACTTCCCTAACACCAGGCCGCCAATACAAAATTCTTGTCTTGACGATTAGCGGGGATGTACAGCAGTCAG	protein tyrosine phosphatase, receptor type B			+					Angiogenesis, ECM Layers, Tumor Invasion	Angiogenesis Response, Cellular Differentiation, Plasma Membrane	3	+		+							+	3	+														+
PTPRC	CD45	GACACGGCTGACTTCCAGATATGACCATGTATTTGTGGCTTAAACTCTTGGCATTTGGCTTTGCCTTTCTGGACACAGAAGTATTTGTGACAGGGCAAAG	protein tyrosine phosphatase, receptor type C				+			Mes	ECM Layers, EMT, Tumor Growth, Tumor Invasion	Cell Adhesion, Cell Proliferation, Epithelial to Mesenchymal Transition, Plasma Membrane	4			+		+				+	+	4															+										+
PTPRM	PTPRL1	CTCGGCAAATCACTATCCGCTGGGAGCCATTTGGATATAATGTAACTCGTTGCCACAGTTATAATCTCACTGTCCACTACTGTTACCAAGTTGGAGGACA	protein tyrosine phosphatase, receptor type M			+					Angiogenesis, ECM Layers, Tumor Growth, Tumor Invasion	Cell Adhesion, Cell Proliferation, Negative Regulation of Angiogenesis, Plasma Membrane	4	+		+						+	+	4					+										+										+
PTRF	PTRF;polymerase I and transcript release factor	CGCACGGACGTGGCTCGAGTTTCCTCTGCTCTCCGCTCTCGCCCGCTAGCTCTCCTCCCTTCCGCTCCTGCTTCTCTCCGGGTCTCCCGCTCCAGCTCCA	caveolae associated protein 1		CAVIN1		+			Mes	ECM Layers, EMT	Epithelial to Mesenchymal Transition, Plasma Membrane	2			+		+						2															+
PTTG1	TUTR1	TGTGAAGATGCCCTCTCCACCATGGGAATCCAATCTGTTGCAGTCTCCTTCAAGCATTCTGTCGACCCTGGATGTTGAATTGCCACCTGTTTGCTGTGAC	pituitary tumor-transforming 1						+		Tumor Growth, Metastasis, Transcription Factor	Cell Cycle, Metastasis Response, Transcription Factor	3							+	+	+		3																								+
PTX3	TNFAIP5;pentaxin-related gene, rapidly induced by IL-1 beta,tumor necrosis factor, alpha-induced protein 5,pentraxin-related gene, rapidly induced by IL-1 beta,pentraxin 3, long	ATATCTGGGATAGTGTTCTTAGCAATGAAGAGATAAGAGAGACCGGAGGAGCAGAGTCTTGTCACATCCGGGGGAATATTGTTGGGTGGGGAGTCACAGA	pentraxin 3				+			Mes	EMT	Epithelial to Mesenchymal Transition	1					+						1
PXDN	peroxidasin homolog (Drosophila)	GCGACTGTTGACAGAGCTATAAACTCAACCCGAACACATTTGTTTGACAGCCGTCCTCGTTCTCCAAATGATTTGCTGGCCTTGTTCCGGTATCCGAGGG	peroxidasin					+			ECM Layers	ECM Structure	1			+								1																		+
PYCARD		ATGCGGAAGCTCTTCAGTTTCACACCAGCCTGGAACTGGACCTGCAAGGACTTGCTCCTCCAGGCCCTAAGGGAGTCCCAGTCCTACCTGGTGGAGGACC	PYD and CARD domain containing				+				EMT, Transcription Factor	Epithelial to Mesenchymal Transition, Transcription Factor	2					+			+			2
QKI	quaking homolog, KH domain RNA binding (mouse)	TAATTTTGTTGGGAGAATCCTTGGACCTAGAGGACTTACAGCCAAACAACTTGAAGCAGAAACCGGATGTAAAATCATGGTCCGAGGCAAAGGCTCAATG	QKI, KH domain containing RNA binding				+			Mes	Angiogenesis, ECM Layers, EMT	Epithelial to Mesenchymal Transition, Plasma Membrane, Vasculogenesis	3	+		+		+						3		+													+
RAB25		AAGATTATAACTTTGTCTTCAAGGTGGTGCTGATCGGCGAATCAGGTGTGGGGAAGACCAATCTACTCTCCCGATTCACGCGCAATGAGTTCAGCCACGA	RAB25, member RAS oncogene family				+			Epi	ECM Layers, EMT, Tumor Growth	Cell Proliferation, Epithelial to Mesenchymal Transition, Plasma Membrane	3			+		+				+		3															+										+
RAC1	ras-related C3 botulinum toxin substrate 1 (rho family, small GTP binding protein Rac1)	AAAGACCTTCGTCTTTGAGAAGACGGTAGCTTCTGCAGTTAGGAGGTGCAGACACTTGCTCTCCTATGTAGTTCTCAGATGCGTAAAGCAGAACAGCCTC	Rac family small GTPase 1			+	+				Angiogenesis, Cancer Metabolism, ECM Layers, EMT, Tumor Invasion	Blood Coagulation, Cell Adhesion, Cell Motility, Cellular Differentiation, Choline Cancer Metabolism, Plasma Membrane, VEGFA Signaling	5	+	+	+		+					+	7			+					+		+					+
RAC2	ras-related C3 botulinum toxin substrate 2 (rho family, small GTP binding protein Rac2)	GCTGCCACAACTTGTGTACCTTCAGGGATGGGGCTCTTACTCCCTCCTGAGGCCAGCTGCTCTAATATCGATGGTCCTGCTTGCCAGAGAGTTCCTCTAC	Rac family small GTPase 2			+					Angiogenesis, Cancer Metabolism, ECM Layers, Tumor Growth, Tumor Invasion	Blood Coagulation, Cell Proliferation, Cellular Differentiation, Choline Cancer Metabolism, Plasma Membrane, VEGFA Signaling	5	+	+	+						+	+	6			+					+		+					+										+
RAF1	v-raf-1 murine leukemia viral oncogene homolog 1	ATAGAAGCCAGTGAAGTGATGCTGTCCACTCGGATTGGGTCAGGCTCTTTTGGAACTGTTTATAAGGGTAAATGGCACGGAGATGTTGCAGTAAAGATCC	Raf-1 proto-oncogene, serine/threonine kinase			+					Angiogenesis, Cancer Metabolism, ECM Layers, Hypoxia, Tumor Growth	Blood Coagulation, Carbon Cancer Metabolism, Cell Proliferation, Cellular Growth Factor, Choline Cancer Metabolism, Hypoxia Response, Plasma Membrane, VEGFA Signaling	5	+	+	+			+			+		8			+					+		+		+			+								+		+
RAMP1		GACCACTGCCTGCCAGGAGGCTAACTACGGTGCCCTCCTCCGGGAGCTCTGCCTCACCCAGTTCCAGGTAGACATGGAGGCCGTCGGGGAGACGCTGTGG	receptor activity modifying protein 1			+					Angiogenesis, ECM Layers	Angiogenesis Response, Integral to Membrane, Plasma Membrane	2	+		+								3	+														+	+
RAMP2		ATAAGGATCAAATGGATCCTATCGAAAAGGATTGGTGCGACTGGGCCATGATTAGCAGGCCTTATAGCACCCTGCGAGATTGCCTGGAGCACTTTGCAGA	receptor activity modifying protein 2			+					Angiogenesis, ECM Layers, Tumor Growth	Angiogenesis Response, Cellular Growth Factor, Plasma Membrane, Positive Regulation of Angiogenesis, Sprouting Angiogenesis, Vasculogenesis	3	+		+						+		6	+	+		+		+									+								+
RB1	OSRC;osteosarcoma,retinoblastoma 1	CCTATCTCCGGCTAAATACACTTTGTGAACGCCTTCTGTCTGAGCACCCAGAATTAGAACATATCATCTGGACCCTTTTCCAGCACACCCTGCAGAATGA	RB transcriptional corepressor 1						+		Transcription Factor, Tumor Growth	Cell Cycle, Transcription Factor	2								+	+		2																								+
RBL1	retinoblastoma-like 1	ACTGACAGCACAGGCTAATGTGGAGTATAACCTTCAACAGCACTTTGAAAAAAAAAGGTCATTTGCACCTTCTACCCCACTGACCGGACGGAGATATTTA	RB transcriptional corepressor like 1					+			Transcription Factor, Tumor Growth	Cell Cycle, TGFB Signaling, Transcription Factor	2								+	+		3																						+		+
RBL2	retinoblastoma-like 2	GAATCTCCACACCACTAACTGGTGTTAGGTACATTAAGGAGAATAGCCCTTGTGTGACTCCAGTTTCTACAGCTACGCATAGCTTGAGTCGTCTTCACAC	RB transcriptional corepressor like 2					+			Transcription Factor, Tumor Growth	Cell Cycle, TGFB Signaling, Transcription Factor	2								+	+		3																						+		+
RBM47		CAAGGAAGCTGCCTGAATTTGCCTGTATACTCTCGTTCTGCGACTTATAAAGGACCAGACAAATCAAATTAGTGGTTTTGGTTTCCGCCAGCTGTGGATG	RNA binding motif protein 47				+			Epi	EMT	Epithelial to Mesenchymal Transition	1					+						1
RBPJ	IGKJRB1,RBPSUH;recombining binding protein suppressor of hairless (Drosophila)	ATCAGAAGGAGAAGAATTCACAGTCCGAGATGGCTACATCCATTATGGACAAACAGTCAAACTTGTGTGCTCAGTTACTGGCATGGCACTCCCAAGATTG	recombination signal binding protein for immunoglobulin kappa J region			+					Angiogenesis, Transcription Factor, Tumor Invasion	Angiogenesis Response, Cellular Differentiation, Transcription Factor	3	+							+		+	3	+
RBX1		ATTATGGATCTTTGCATAGAATGTCAAGCTAACCAGGCGTCCGCTACTTCAGAAGAGTGTACTGTCGCATGGGGAGTCTGTAACCATGCTTTTCACTTCC	ring-box 1					+	+		Hypoxia, Tumor Growth	HIF1A Signaling, TGFB Signaling	2						+			+		2																						+
RELN		GGCAACCCCACCTACTACGTTCCGGGACAAGAATACCATGTGACAATTTCAACAAGCACCTTTTTTGACGGCTTGCTGGTGACAGGACTATACACATCTA	reelin					+			ECM Remodeling, Tumor Invasion	Cell Adhesion, Cellular Differentiation, ECM Receptor Interation	2				+						+	3																			+
RGCC	C13orf15;chromosome 13 open reading frame 15	TCCGAGGACCTGCTAAAATCAGCTACTAGAATCTGCTGCCAGAGGGGACAAAGACGTGCACTCAACCTTCTACCAGGCCACTCTCAGGCTCACCTTAAAA	regulator of cell cycle			+					Angiogenesis	Negative Regulation of Angiogenesis	1	+										1					+
RHOA	ARH12,ARHA;ras homolog gene family, member A	GGTACTCTGGTGAGTCACCACTTCAGGGCTTTACTCCGTAACAGATTTTGTTGGCATAGCTCTGGGGTGGGCAGTTTTTTGAAAATGGGCTCAACCAGAA	ras homolog family member A				+	+			ECM Layers, EMT, Tumor Growth, Tumor Invasion	Cell Adhesion, Cellular Differentiation, Plasma Membrane, TGFB Signaling	4			+		+				+	+	4															+							+
RNH1	RNH;ribonuclease/angiogenin inhibitor	AAGTCCTGCAGCTTCACAGCCGCCTGCTGCTCCCACTTCAGCTCAGTGCTGGCCCAGAACAGGTTTCTCCTGGAGCTACAGATAAGCAACAACAGGCTGG	ribonuclease/angiogenin inhibitor 1			+					Angiogenesis	Regulation of Angiogenesis	1	+										1							+
ROBO4	roundabout homolog 4 (Drosophila),roundabout, axon guidance receptor, homolog 4 (Drosophila)	CCTGACTCTCAGATCTCTTCCCAGAGAAGTCAGCTCCACTGTCGTATGCCCAAGGCTGGTGCTTCTCCTGTAGATTACTCCTGAACCGTGTCCCTGAGAC	roundabout guidance receptor 4			+					Angiogenesis, ECM Layers	Angiogenesis Response, Integral to Membrane	2	+		+								2	+															+
ROCK1		TCTTGCTACTCAGTTGGATCTAGCAGAAACAAAAGCTGAGTCTGAGCAGTTGGCGCGAGGCCTTCTGGAAGAACAGTATTTTGAATTGACGCAAGAAAGC	Rho associated coiled-coil containing protein kinase 1			+		+			Angiogenesis, Tumor Growth, Tumor Invasion	Cell Adhesion, Cell Motility, Cellular Differentiation, Negative Regulation of Angiogenesis, TGFB Signaling	3	+								+	+	5					+																	+
ROCK2		CAGCAGAAGAAACAGGAATTACAGGATGAACGGGACTCTTTGGCTGCCCAACTGGAGATCACCTTGACCAAAGCAGATTCTGAGCAACTGGCTCGTTCAA	Rho associated coiled-coil containing protein kinase 2			+		+			Angiogenesis, ECM Layers, Tumor Growth, Tumor Invasion	Cell Adhesion, Negative Regulation of Angiogenesis, Plasma Membrane, TGFB Signaling	4	+		+						+	+	4					+										+							+
RORA	RAR-related orphan receptor A	AAAATTAACCGAGACACTTTATATGGCCCTGCACAGACCTGGAGCGCCACACACTGCACATCTTTTGGTGATCGGGGTCAGGCAAAGGAGGGGAAACAAT	RAR related orphan receptor A			+					Angiogenesis, Transcription Factor	Angiogenesis Response, Transcription Factor	2	+							+			2	+
RORB	RAR-related orphan receptor B	CCTGGATGATGAGACCTTGGCAAAGTTAATAGCCAAGATACCAACCATCACGGCAGTTTGCAACTTGCACGGGGAGAAGCTGCAGGTATTTAAGCAATCT	RAR related orphan receptor B						+		Transcription Factor, Tumor Growth	Cell Proliferation, Transcription Factor	2								+	+		2																									+
RPS27A		GAATGGCAAAATTAGTCGCCTTCGTCGAGAGTGCCCTTCTGATGAATGTGGTGCTGGGGTGTTTATGGCAAGTCACTTTGACAGACATTATTGTGGCAAA	ribosomal protein S27a				+				ECM Layers, EMT, Tumor Growth, Tumor Invasion	Cell Cycle, Cellular Differentiation, Plasma Membrane	4			+		+				+	+	3															+									+
RPS6KB1	STK14A;ribosomal protein S6 kinase, 70kD, polypeptide 1	GAGAAATTTGAAATCTCAGAAACTAGTGTGAACAGAGGGCCAGAAAAAATCAGACCAGAATGTTTTGAGCTACTTCGGGTACTTGGTAAAGGGGGCTATG	ribosomal protein S6 kinase B1					+	+		Cancer Metabolism, Hypoxia, Tumor Growth	Cell Cycle, Choline Cancer Metabolism, HIF1A Signaling, TGFB Signaling	3		+				+			+		4										+												+		+
RPS6KB2	ribosomal protein S6 kinase, 70kD, polypeptide 2	TCAAAAAGTTTCTGAAACGGAATCCCAGCCAGCGGATTGGGGGTGGCCCAGGGGATGCTGCTGATGTGCAGAGACATCCCTTTTTCCGGCACATGAATTG	ribosomal protein S6 kinase B2					+	+		Cancer Metabolism, Hypoxia, Tumor Growth	Cellular Growth Factor, Choline Cancer Metabolism, HIF1A Signaling, TGFB Signaling	3		+				+			+		4										+												+	+
RRAS	related RAS viral (r-ras) oncogene homolog	CAGTACATGCGTGCTGGCCACGGCTTCCTGCTGGTGTTCGCCATTAACGACCGGCAGAGTTTCAACGAGGTGGGCAAGCTCTTCACGCAGATTCTGCGGG	RAS related			+					Angiogenesis, ECM Layers	Plasma Membrane, Positive Regulation of Angiogenesis	2	+		+								2						+									+
RTN4		TTAAGAAGACTGGAGTGGTGTTTGGTGCCAGCCTATTCCTGCTGCTTTCATTGACAGTATTCAGCATTGTGAGCGTAACAGCCTACATTGCCTTGGCCCT	reticulon 4			+					Angiogenesis, ECM Layers, EMT	Angiogenesis Response, Epithelial to Mesenchymal Transition, Integral to Membrane, Plasma Membrane	3	+		+		+						4	+														+	+
RUNX1	AML1,CBFA2;acute myeloid leukemia 1,runt-related transcription factor 1	CAGCCATGAAGAACCAGGTTGCAAGATTTAATGACCTCAGGTTTGTCGGTCGAAGTGGAAGAGGGAAAAGCTTCACTCTGACCATCACTGTCTTCACAAA	runt related transcription factor 1			+		+	+		Angiogenesis, ECM Layers, Metastasis, Transcription Factor	Basement Membrane, Metastasis Response, Positive Regulation of Angiogenesis, Transcription Factor, Stem Cell Associated	4	+		+				+	+			5						+								+
RUNX1T1	AML1T1,CBFA2T1;core-binding factor, runt domain, alpha subunit 2; translocated to, 1; cyclin D-related,runt related transcription factor 1; translocated to, 1 (cyclin D related)	CTTTGACAGAGAGCCTTTGCACTCAGAACATCCAAGCAAGCGACCATGCACTATTAGCCCAGGCCAGCGGTACAGTCCAAATAACGGCTTATCCTACCAG	RUNX1 translocation partner 1				+			Mes	EMT, Transcription Factor	Epithelial to Mesenchymal Transition, Transcription Factor	2					+			+			2
S100A14		CTGGAGATAAAACTTGTCTCCTCTACCACCACCCTGTACCCTAGCCTGCACCTGTCCTCATCTCTGCAAAGTTCAGCTTCCTTCCCCAGGTCTCTGTGCA	S100 calcium binding protein A14				+			Epi	ECM Layers, EMT	Epithelial to Mesenchymal Transition, Plasma Membrane	2			+		+						2															+
S100A7	PSOR1;S100 calcium-binding protein A7 (psoriasin 1),S100 calcium binding protein A7 (psoriasin 1)	AGATGAGCAACACTCAAGCTGAGAGGTCCATAATAGGCATGATCGACATGTTTCACAAATACACCAGACGTGATGACAAGATTGACAAGCCAAGCCTGCT	S100 calcium binding protein A7	S100A7A (NM_176823)		+					Angiogenesis, Tumor Invasion	Angiogenesis Response, Cell Adhesion	2	+									+	2	+
S1PR1	EDG1;endothelial differentiation, sphingolipid G-protein-coupled receptor, 1	GCCTACACAGCTAACCTGCTCTTGTCTGGGGCCACCACCTACAAGCTCACTCCCGCCCAGTGGTTTCTGCGGGAAGGGAGTATGTTTGTGGCCCTGTCAG	sphingosine-1-phosphate receptor 1			+					Angiogenesis, ECM Layers, Tumor Growth, Tumor Invasion	Angiogenesis Response, Cell Adhesion, Cell Proliferation, Integral to Membrane, Plasma Membrane	4	+		+						+	+	5	+														+	+									+
SACS	spastic ataxia of Charlevoix-Saguenay (sacsin)	TTGAGTCTTTTAGGGCAGATGCAGACACAGTGCTGCTCTTTCTGAAAAGTGTGCAGGATGTTTCCTTATATGTCCGAGAGGCTGACGGAACAGAGAAACT	sacsin molecular chaperone				+			Mes	EMT	Epithelial to Mesenchymal Transition	1					+						1
SAMSN1		ATTCAGGACCATTCTGTGGCCGTGCCAGAGTGCATACGGATTTCACGCCAAGTCCCTATGACACTGACTCCCTCAAAATCAAGAAAGGAGACATCATAGA	SAM domain, SH3 domain and nuclear localization signals 1				+			Mes	EMT	Epithelial to Mesenchymal Transition	1					+						1
SCG2		GGACTGAGGCCCTACCAGACGGGCTCAGTGTTGAGGATATTTTAAATCTTTTAGGGATGGAGAGTGCAGCAAATCAGAAAACGTCGTATTTTCCCAATCC	secretogranin II			+					Angiogenesis, Tumor Growth	Angiogenesis Response, Cell Proliferation	2	+								+		2	+																								+
[truncated: 159 more rows]
[truncated: 16 more columns]

## Sheet: Table S4B 321 Genes for IPA
ID	Symbol	Entrez Gene Name	Expr p-value	Expr False Discovery Rate (q-value)	Expr Log Ratio	Expr Fold Change	Type(s)
[truncated: 321 more rows]

[truncated: 4 more sheets: Table S5A IPA disease & biofxns, Table S5B IPA upstream reg, Table S5C IPA Canonical Pathway, Table S6 PCR, siRNA sequences]
